# Supplementary material for: A Genome-Wide Analysis Reveals No Nuclear Dobzhansky-Muller Pairs of Determinants of Speciation between S. cerevisiae and S. paradoxus, but Suggests More Complex Incompatibilities
Source: PLoS Genet. 2010 Jul 29;6(7):e1001038. doi: 10.1371/journal.pgen.1001038 (PMC2912382; doi:10.1371/journal.pgen.1001038)
Supplement: Table S1 — Comparisons between percent identity, recombination frequencies, and local GC content between S. cerevisiae and S. paradoxus. (0.02 MB XLS) [file pgen.1001038.s003.xls]

## Sheet: Sheet1
Table S1. Comparisons between percent identity, recombination frequencies, and local GC content between S. cerevisiae and S. paradoxus.
chr	chr_size	F2_recombinations	%homology	recombinations/kb	% high GC region with low homology
1	230208	27	82	0.117285	16.2162
2	813178	74	84.4	0.091001	3.77358
3	316616	28	84.2	0.0884352	7.27273
4	1531916	149	82.8	0.0972638	10
5	576869	58	83	0.100543	4.08163
6	270148	25	82.4	0.0925419	10.7143
7	1090946	86	81.9	0.0788307	4.7619
8	562642	47	83.8	0.0835345	2.17391
9	439885	32	84.3	0.0727463	16.6667
10	745666	63	82.3	0.0844882	15.873
11	666454	45	85.7	0.0675215	15.6863
12	1078174	89	84.2	0.082547	5.12821
13	924429	83	84.8	0.0897852	10
14	784331	56	85.6	0.0713984	4.87805
15	1091287	84	84.6	0.0769733	7.04225
16	948062	70	82.8	0.0738348	3.57143
