# Supplementary material for: A Genome-Wide Analysis Reveals No Nuclear Dobzhansky-Muller Pairs of Determinants of Speciation between S. cerevisiae and S. paradoxus, but Suggests More Complex Incompatibilities
Source: PLoS Genet. 2010 Jul 29;6(7):e1001038. doi: 10.1371/journal.pgen.1001038 (PMC2912382; doi:10.1371/journal.pgen.1001038)
Supplement: Table S2 — Pairwise linkage analysis results for S. cerevisiae portion of the genome. (8.09 MB ZIP) [file pgen.1001038.s004.zip › Table_S2.txt]

Seg_A	Beg_A	End_A	Chr_A	Seg_B	Beg_B	End_B	Chr_B	1/1	1/0	0/1	0/0	Exp_1/1	Exp_1/0	Exp_0/1	Exp_0/0	chisq_stat	p-value	FDR
0	3802	10906	1	1	10906	27167	1	45	0	1	45	19.52830189	19.10377358	20.39622642	19.95283019	102.2151746	5.18971E-22	0
0	3802	10906	1	2	27167	38875	1	44	1	1	45	19.10377358	19.52830189	19.95283019	20.39622642	97.70676381	4.83645E-21	0
0	3802	10906	1	3	38875	57828	1	44	1	2	44	19.52830189	19.10377358	20.39622642	19.95283019	93.39659832	4.08197E-20	0
0	3802	10906	1	4	57828	65478	1	44	1	4	42	20.37735849	18.25471698	21.28301887	19.06603774	85.31562728	2.22027E-18	0
0	3802	10906	1	5	65478	69722	1	43	2	4	42	19.95283019	18.67924528	20.83962264	19.50943396	81.0493946	1.82778E-17	0
0	3802	10906	1	6	69722	70705	1	40	5	4	42	18.67924528	19.95283019	19.50943396	20.83962264	69.35721522	5.85989E-15	0
0	3802	10906	1	7	70705	77283	1	41	4	5	41	19.52830189	19.10377358	20.39622642	19.95283019	69.37327287	5.81369E-15	0
0	3802	10906	1	8	77283	113748	1	42	3	5	41	19.95283019	18.67924528	20.83962264	19.50943396	73.23454168	8.6583E-16	0
0	3802	10906	1	9	113748	118573	1	41	4	6	40	19.95283019	18.67924528	20.83962264	19.50943396	65.82548141	3.34017E-14	0
0	3802	10906	1	10	118573	130005	1	42	3	6	40	20.37735849	18.25471698	21.28301887	19.06603774	69.65116341	5.06935E-15	0
0	3802	10906	1	11	130005	130667	1	41	4	6	40	19.95283019	18.67924528	20.83962264	19.50943396	65.82548141	3.34017E-14	0
0	3802	10906	1	12	130667	133187	1	40	5	6	40	19.52830189	19.10377358	20.39622642	19.95283019	62.17629887	2.01449E-13	0
0	3802	10906	1	13	133187	137603	1	39	6	8	38	19.95283019	18.67924528	20.83962264	19.50943396	52.22473881	2.68231E-11	0
0	3802	10906	1	14	137603	158163	1	39	6	7	39	19.52830189	19.10377358	20.39622642	19.95283019	55.38472546	5.68374E-12	0
0	3802	10906	1	15	158163	168115	1	39	6	8	38	19.95283019	18.67924528	20.83962264	19.50943396	52.22473881	2.68231E-11	0
0	3802	10906	1	16	168115	169237	1	38	7	8	38	19.52830189	19.10377358	20.39622642	19.95283019	48.99855262	1.30538E-10	0
0	3802	10906	1	17	169237	189839	1	39	6	8	38	19.95283019	18.67924528	20.83962264	19.50943396	52.22473881	2.68231E-11	0
0	3802	10906	1	18	189839	190113	1	40	5	8	38	20.37735849	18.25471698	21.28301887	19.06603774	55.61301581	5.08071E-12	0
0	3802	10906	1	19	190113	227031	1	41	4	8	38	21.22641509	17.83018868	22.16981132	18.62264151	58.36701765	1.31234E-12	0
0	3802	10906	1	20	8425	40613	2	23	16	17	26	19.95283019	20.37735849	20.83962264	21.28301887	3.15854754	0.367820222	0.598505391
0	3802	10906	1	21	40613	42424	2	22	17	17	26	19.52830189	20.80188679	20.39622642	21.72641509	2.413828341	0.491065675	0.766683372
0	3802	10906	1	22	42424	45737	2	22	17	17	26	19.10377358	21.22641509	19.95283019	22.16981132	2.379325592	0.497494762	0.766683372
0	3802	10906	1	23	45737	48174	2	21	18	17	26	18.67924528	21.6509434	19.50943396	22.61320755	1.734007418	0.629399831	0.881808537
0	3802	10906	1	24	48174	70345	2	21	18	18	25	19.10377358	21.22641509	19.95283019	22.16981132	1.231061867	0.745564441	0.881808537
0	3802	10906	1	25	70345	78696	2	22	17	18	25	19.52830189	20.80188679	20.39622642	21.72641509	1.782459049	0.618759463	0.881808537
0	3802	10906	1	26	78696	89245	2	23	16	18	25	19.95283019	20.37735849	20.83962264	21.28301887	2.441763928	0.485907634	0.766683372
0	3802	10906	1	27	89245	107707	2	24	15	18	25	20.37735849	19.95283019	21.28301887	20.83962264	3.210442985	0.360302991	0.598505391
0	3802	10906	1	28	107707	115242	2	24	15	19	24	20.80188679	19.52830189	21.72641509	20.39622642	2.520601904	0.471579364	0.766683372
0	3802	10906	1	29	115242	128532	2	23	16	19	24	20.37735849	19.95283019	21.28301887	20.83962264	1.844810807	0.605232487	0.881808537
0	3802	10906	1	30	128532	143035	2	23	16	20	23	20.80188679	19.52830189	21.72641509	20.39622642	1.339333196	0.719814881	0.881808537
0	3802	10906	1	31	143035	151311	2	22	17	20	23	20.37735849	19.95283019	21.28301887	20.83962264	0.867505842	0.833261459	0.881808537
0	3802	10906	1	32	151311	160682	2	22	17	19	24	19.95283019	20.37735849	20.83962264	21.28301887	1.27904827	0.734114183	0.881808537
0	3802	10906	1	33	160682	169579	2	22	17	18	25	19.52830189	20.80188679	20.39622642	21.72641509	1.782459049	0.618759463	0.881808537
0	3802	10906	1	34	169579	171237	2	22	17	19	24	19.95283019	20.37735849	20.83962264	21.28301887	1.27904827	0.734114183	0.881808537
0	3802	10906	1	35	171237	174721	2	22	17	19	24	19.95283019	20.37735849	20.83962264	21.28301887	1.27904827	0.734114183	0.881808537
0	3802	10906	1	36	174721	177599	2	22	17	18	25	19.52830189	20.80188679	20.39622642	21.72641509	1.782459049	0.618759463	0.881808537
0	3802	10906	1	37	177599	192718	2	21	18	18	25	19.10377358	21.22641509	19.95283019	22.16981132	1.231061867	0.745564441	0.881808537
0	3802	10906	1	38	192718	208385	2	21	18	19	24	19.52830189	20.80188679	20.39622642	21.72641509	0.82180827	0.844243985	0.881808537
0	3802	10906	1	39	208385	256922	2	21	18	18	25	19.10377358	21.22641509	19.95283019	22.16981132	1.231061867	0.745564441	0.881808537
0	3802	10906	1	40	256922	258799	2	21	18	22	21	20.80188679	19.52830189	21.72641509	20.39622642	0.142811121	0.986245928	0.881808537
0	3802	10906	1	41	258799	273933	2	20	19	22	21	20.37735849	19.95283019	21.28301887	20.83962264	0.077877554	0.994353058	0.881808537
0	3802	10906	1	42	273933	301831	2	19	20	22	21	19.95283019	20.37735849	20.83962264	21.28301887	0.120864577	0.989221096	0.881808537
0	3802	10906	1	43	301831	307740	2	20	19	22	21	20.37735849	19.95283019	21.28301887	20.83962264	0.077877554	0.994353058	0.881808537
0	3802	10906	1	44	307740	311598	2	20	19	22	21	20.80188679	19.52830189	21.72641509	20.39622642	0.066522055	0.995526816	0.881808537
0	3802	10906	1	45	311598	332542	2	20	19	21	22	20.37735849	19.95283019	21.28301887	20.83962264	0.120864577	0.989221096	0.881808537
0	3802	10906	1	46	332542	334081	2	19	20	21	22	19.95283019	20.37735849	20.83962264	21.28301887	0.077877554	0.994353058	0.881808537
0	3802	10906	1	47	334081	334864	2	19	20	20	23	19.52830189	20.80188679	20.39622642	21.72641509	0.127557755	0.988336725	0.881808537
0	3802	10906	1	48	334864	344556	2	19	20	21	22	19.95283019	20.37735849	20.83962264	21.28301887	0.077877554	0.994353058	0.881808537
0	3802	10906	1	49	344556	393411	2	18	21	21	22	19.52830189	20.80188679	20.39622642	21.72641509	0.142811121	0.986245928	0.881808537
0	3802	10906	1	50	393411	406222	2	19	20	21	22	19.95283019	20.37735849	20.83962264	21.28301887	0.077877554	0.994353058	0.881808537
0	3802	10906	1	51	406222	431686	2	20	19	21	22	20.37735849	19.95283019	21.28301887	20.83962264	0.120864577	0.989221096	0.881808537
0	3802	10906	1	52	431686	434847	2	21	18	21	22	20.80188679	19.52830189	21.72641509	20.39622642	0.271886618	0.96522612	0.881808537
0	3802	10906	1	53	434847	444882	2	21	18	22	21	21.22641509	19.10377358	22.16981132	19.95283019	0.12244721	0.989013873	0.881808537
0	3802	10906	1	54	444882	464479	2	20	19	22	21	20.80188679	19.52830189	21.72641509	20.39622642	0.066522055	0.995526816	0.881808537
0	3802	10906	1	55	464479	490388	2	21	18	22	21	21.22641509	19.10377358	22.16981132	19.95283019	0.12244721	0.989013873	0.881808537
0	3802	10906	1	56	490388	493756	2	22	17	25	18	22.9245283	17.40566038	23.94339623	18.17924528	0.095134374	0.992414856	0.881808537
0	3802	10906	1	57	493756	497423	2	24	15	26	17	24.19811321	16.13207547	25.27358491	16.8490566	0.103296781	0.991438884	0.881808537
0	3802	10906	1	58	497423	555531	2	24	15	26	17	24.62264151	15.70754717	25.71698113	16.40566038	0.072262681	0.994944148	0.881808537
0	3802	10906	1	59	555531	561726	2	24	15	25	18	24.19811321	16.13207547	25.27358491	16.8490566	0.162647285	0.983381313	0.881808537
0	3802	10906	1	60	561726	563157	2	25	14	25	18	24.62264151	15.70754717	25.71698113	16.40566038	0.366339296	0.947104768	0.881808537
0	3802	10906	1	61	563157	568731	2	25	14	23	20	23.77358491	16.55660377	24.83018868	17.29245283	1.016879063	0.797167815	0.881808537
0	3802	10906	1	62	568731	593807	2	25	14	22	21	23.3490566	16.98113208	24.38679245	17.73584906	1.474431306	0.688184021	0.881808537
0	3802	10906	1	63	593807	612017	2	24	15	22	21	22.9245283	17.40566038	23.94339623	18.17924528	0.978360182	0.806487954	0.881808537
0	3802	10906	1	64	612017	634841	2	24	15	21	22	22.5	17.83018868	23.5	18.62264151	1.427703542	0.69905391	0.881808537
0	3802	10906	1	65	634841	640704	2	24	15	20	23	22.0754717	18.25471698	23.05660377	19.06603774	1.964998574	0.579703073	0.881808537
0	3802	10906	1	66	640704	661193	2	24	15	21	22	22.5	17.83018868	23.5	18.62264151	1.427703542	0.69905391	0.881808537
0	3802	10906	1	67	661193	667775	2	25	14	21	22	22.9245283	17.40566038	23.94339623	18.17924528	2.019116512	0.5684485	0.766683372
0	3802	10906	1	68	667775	694495	2	25	14	22	21	23.3490566	16.98113208	24.38679245	17.73584906	1.474431306	0.688184021	0.881808537
0	3802	10906	1	69	694495	698006	2	26	13	23	20	24.19811321	16.13207547	25.27358491	16.8490566	1.536061909	0.673972619	0.881808537
0	3802	10906	1	70	698006	701904	2	25	14	23	20	23.3490566	16.98113208	24.38679245	17.73584906	1.0079903	0.799318549	0.881808537
0	3802	10906	1	71	701904	704227	2	24	15	23	20	22.9245283	17.40566038	23.94339623	18.17924528	0.602473657	0.895865854	0.881808537
0	3802	10906	1	72	704227	723151	2	23	16	22	21	22.0754717	18.25471698	23.05660377	19.06603774	0.561800953	0.905118714	0.881808537
0	3802	10906	1	73	723151	732424	2	22	17	22	21	21.6509434	18.67924528	22.61320755	19.50943396	0.287101142	0.962435868	0.881808537
0	3802	10906	1	74	732424	735550	2	22	17	22	21	21.22641509	19.10377358	22.16981132	19.95283019	0.316126222	0.956967584	0.881808537
0	3802	10906	1	75	735550	737367	2	22	17	21	22	20.80188679	19.52830189	21.72641509	20.39622642	0.546736268	0.908510015	0.881808537
0	3802	10906	1	76	737367	739187	2	21	18	21	22	20.37735849	19.95283019	21.28301887	20.83962264	0.278528091	0.964014852	0.881808537
0	3802	10906	1	77	739187	750615	2	20	19	21	22	19.95283019	20.37735849	20.83962264	21.28301887	0.118598594	0.989515721	0.881808537
0	3802	10906	1	78	750615	777034	2	20	19	20	23	19.52830189	20.80188679	20.39622642	21.72641509	0.249829272	0.969170454	0.881808537
0	3802	10906	1	79	777034	785256	2	20	19	21	22	19.95283019	20.37735849	20.83962264	21.28301887	0.118598594	0.989515721	0.881808537
0	3802	10906	1	80	785256	789487	2	21	18	21	22	20.37735849	19.95283019	21.28301887	20.83962264	0.278528091	0.964014852	0.881808537
0	3802	10906	1	81	789487	804585	2	21	18	20	23	19.95283019	20.37735849	20.83962264	21.28301887	0.504659825	0.917866482	0.881808537
0	3802	10906	1	82	1449	42145	3	22	19	26	17	22.9245283	18.25471698	23.94339623	19.06603774	0.468244225	0.925810529	0.881808537
0	3802	10906	1	83	42145	46006	3	22	19	25	18	22.5	18.67924528	23.5	19.50943396	0.22914776	0.972752098	0.881808537
0	3802	10906	1	84	46006	50477	3	22	19	24	19	22.0754717	19.10377358	23.05660377	19.95283019	0.084923815	0.993583099	0.881808537
0	3802	10906	1	85	50477	52326	3	23	18	24	19	22.5	18.67924528	23.5	19.50943396	0.059751672	0.996184317	0.881808537
0	3802	10906	1	86	52326	61568	3	23	18	25	18	22.9245283	18.25471698	23.94339623	19.06603774	0.11003505	0.990606569	0.881808537
0	3802	10906	1	87	61568	65578	3	22	19	25	18	22.5	18.67924528	23.5	19.50943396	0.22914776	0.972752098	0.881808537
0	3802	10906	1	88	65578	68331	3	22	19	26	17	22.9245283	18.25471698	23.94339623	19.06603774	0.468244225	0.925810529	0.881808537
0	3802	10906	1	89	68331	102374	3	22	19	27	16	23.3490566	17.83018868	24.38679245	18.62264151	0.804066348	0.848494171	0.881808537
0	3802	10906	1	90	102374	106310	3	22	19	28	15	23.77358491	17.40566038	24.83018868	18.17924528	1.23900832	0.743664504	0.881808537
0	3802	10906	1	91	106310	140633	3	21	20	27	16	22.9245283	18.25471698	23.94339623	19.06603774	1.211685824	0.750202959	0.881808537
0	3802	10906	1	92	140633	165876	3	20	21	27	16	22.5	18.67924528	23.5	19.50943396	1.718681394	0.63278852	0.881808537
0	3802	10906	1	93	165876	198409	3	20	21	26	17	22.0754717	19.10377358	23.05660377	19.95283019	1.196091502	0.753941887	0.881808537
0	3802	10906	1	94	198409	204596	3	21	20	26	17	22.5	18.67924528	23.5	19.50943396	0.782124334	0.853737706	0.881808537
0	3802	10906	1	95	204596	225138	3	21	20	25	18	22.0754717	19.10377358	23.05660377	19.95283019	0.449373109	0.929864507	0.881808537
0	3802	10906	1	96	225138	230027	3	20	21	26	17	22.0754717	19.10377358	23.05660377	19.95283019	1.196091502	0.753941887	0.881808537
0	3802	10906	1	97	230027	239827	3	20	21	24	19	20.80188679	20.37735849	21.72641509	21.28301887	0.532757018	0.911638103	0.881808537
0	3802	10906	1	98	239827	242972	3	21	20	24	19	21.22641509	19.95283019	22.16981132	20.83962264	0.316007649	0.956990291	0.881808537
0	3802	10906	1	99	242972	249848	3	22	19	24	19	21.6509434	19.52830189	22.61320755	20.39622642	0.20054593	0.977501118	0.881808537
0	3802	10906	1	100	249848	252754	3	23	18	24	19	22.0754717	19.10377358	23.05660377	19.95283019	0.18659523	0.979723715	0.881808537
0	3802	10906	1	101	252754	256911	3	22	19	24	19	21.6509434	19.52830189	22.61320755	20.39622642	0.20054593	0.977501118	0.881808537
0	3802	10906	1	102	256911	259352	3	22	19	23	20	21.22641509	19.95283019	22.16981132	20.83962264	0.138610536	0.986831828	0.881808537
0	3802	10906	1	103	259352	278771	3	22	19	24	19	21.6509434	19.52830189	22.61320755	20.39622642	0.20054593	0.977501118	0.881808537
0	3802	10906	1	104	278771	313852	3	22	19	25	18	22.0754717	19.10377358	23.05660377	19.95283019	0.355754875	0.949222898	0.881808537
0	3802	10906	1	105	2210	35781	4	31	14	28	19	28.44339623	16.55660377	29.70754717	17.29245283	0.891337457	0.827517761	0.881808537
0	3802	10906	1	106	35781	37033	4	30	15	28	19	28.01886792	16.98113208	29.26415094	17.73584906	0.51592521	0.915379039	0.881808537
0	3802	10906	1	107	37033	46117	4	32	13	30	17	29.71698113	15.28301887	31.03773585	15.96226415	0.618598822	0.89216171	0.881808537
0	3802	10906	1	108	46117	52610	4	32	13	31	16	30.14150943	14.85849057	31.48113208	15.51886792	0.369320985	0.946504532	0.881808537
0	3802	10906	1	109	52610	55559	4	32	13	32	15	30.56603774	14.43396226	31.9245283	15.0754717	0.210287551	0.975911695	0.881808537
0	3802	10906	1	110	55559	64507	4	32	13	33	14	30.99056604	14.00943396	32.36792453	14.63207547	0.145260631	0.985900827	0.881808537
0	3802	10906	1	111	64507	106253	4	31	14	33	14	30.56603774	14.43396226	31.9245283	15.0754717	0.132162116	0.987716412	0.881808537
0	3802	10906	1	112	106253	118023	4	30	15	33	14	30.14150943	14.85849057	31.48113208	15.51886792	0.223947943	0.973633716	0.881808537
0	3802	10906	1	113	118023	121774	4	31	14	33	14	30.56603774	14.43396226	31.9245283	15.0754717	0.132162116	0.987716412	0.881808537
0	3802	10906	1	114	121774	125365	4	33	12	35	12	32.26415094	12.73584906	33.69811321	13.30188679	0.237013811	0.971403757	0.881808537
0	3802	10906	1	115	125365	127870	4	34	11	35	12	32.68867925	12.31132075	34.14150943	12.85849057	0.271180943	0.965354195	0.881808537
0	3802	10906	1	116	127870	128545	4	37	8	38	9	35.23584906	9.339622642	36.80188679	9.754716981	0.377871033	0.944774913	0.881808537
0	3802	10906	1	117	128545	131851	4	36	9	38	9	34.81132075	9.764150943	36.35849057	10.19811321	0.315261772	0.957133058	0.881808537
0	3802	10906	1	118	131851	157895	4	31	14	34	13	30.56603774	14.00943396	31.9245283	14.63207547	0.323140973	0.955619125	0.881808537
0	3802	10906	1	119	157895	170342	4	30	15	34	13	30.14150943	14.43396226	31.48113208	15.0754717	0.510136076	0.916658983	0.881808537
0	3802	10906	1	120	170342	193556	4	30	15	34	13	30.56603774	14.00943396	31.9245283	14.63207547	0.397495631	0.940759352	0.881808537
0	3802	10906	1	121	193556	194353	4	31	14	34	13	30.99056604	13.58490566	32.36792453	14.18867925	0.194563328	0.978462154	0.881808537
0	3802	10906	1	122	194353	198597	4	32	13	34	13	31.41509434	13.16037736	32.81132075	13.74528302	0.096317682	0.992275625	0.881808537
0	3802	10906	1	123	198597	199898	4	31	14	33	14	30.56603774	14.00943396	31.9245283	14.63207547	0.069702331	0.99520679	0.881808537
0	3802	10906	1	124	199898	283589	4	31	14	34	13	30.99056604	13.58490566	32.36792453	14.18867925	0.194563328	0.978462154	0.881808537
0	3802	10906	1	125	283589	288796	4	31	14	34	13	30.99056604	13.58490566	32.36792453	14.18867925	0.194563328	0.978462154	0.881808537
0	3802	10906	1	126	288796	290987	4	31	14	35	12	31.41509434	13.16037736	32.81132075	13.74528302	0.426652135	0.934683393	0.881808537
0	3802	10906	1	127	290987	301231	4	30	15	35	12	30.99056604	13.58490566	32.36792453	14.18867925	0.730716538	0.86595642	0.881808537
0	3802	10906	1	128	301231	304224	4	29	16	35	12	30.56603774	14.00943396	31.9245283	14.63207547	1.132815735	0.76915872	0.881808537
0	3802	10906	1	129	304224	309604	4	28	17	36	11	30.56603774	14.00943396	31.9245283	14.63207547	2.275662644	0.517199336	0.766683372
0	3802	10906	1	130	309604	310327	4	28	17	37	10	30.99056604	13.58490566	32.36792453	14.18867925	3.04653797	0.384505387	0.598505391
0	3802	10906	1	131	310327	312061	4	28	17	37	10	30.56603774	14.00943396	31.9245283	14.63207547	3.127102575	0.372440477	0.598505391
0	3802	10906	1	132	312061	318518	4	28	17	36	11	30.14150943	14.43396226	31.48113208	15.0754717	2.358737908	0.501361777	0.766683372
0	3802	10906	1	133	318518	321863	4	28	17	35	12	29.71698113	14.85849057	31.03773585	15.51886792	1.711568886	0.634364845	0.881808537
0	3802	10906	1	134	321863	336907	4	28	17	36	11	30.14150943	14.43396226	31.48113208	15.0754717	2.358737908	0.501361777	0.766683372
0	3802	10906	1	135	336907	341016	4	28	17	35	12	29.71698113	14.85849057	31.03773585	15.51886792	1.711568886	0.634364845	0.881808537
0	3802	10906	1	136	341016	352744	4	27	18	35	12	29.29245283	15.28301887	30.59433962	15.96226415	2.280394929	0.516287131	0.766683372
0	3802	10906	1	137	352744	357863	4	27	18	34	13	28.86792453	15.70754717	30.1509434	16.40566038	1.653791806	0.647255317	0.881808537
0	3802	10906	1	138	357863	378830	4	28	17	34	13	29.29245283	15.28301887	30.59433962	15.96226415	1.178762924	0.758102219	0.881808537
0	3802	10906	1	139	378830	414757	4	28	17	34	13	29.71698113	14.85849057	31.03773585	15.51886792	1.099410831	0.777216315	0.881808537
0	3802	10906	1	140	414757	453873	4	28	17	35	12	30.14150943	14.43396226	31.48113208	15.0754717	1.62907583	0.652815192	0.881808537
0	3802	10906	1	141	453873	458111	4	28	17	36	11	30.56603774	14.00943396	31.9245283	14.63207547	2.275662644	0.517199336	0.766683372
0	3802	10906	1	142	458111	485528	4	28	17	37	10	30.99056604	13.58490566	32.36792453	14.18867925	3.04653797	0.384505387	0.598505391
0	3802	10906	1	143	485528	509688	4	27	18	37	10	30.56603774	14.00943396	31.9245283	14.63207547	3.826036357	0.280872121	0.598505391
0	3802	10906	1	144	509688	511336	4	27	18	37	10	30.99056604	13.58490566	32.36792453	14.18867925	3.848193222	0.278329963	0.598505391
0	3802	10906	1	145	511336	538505	4	29	16	38	9	32.26415094	12.31132075	33.69811321	12.85849057	3.142430596	0.370182121	0.598505391
0	3802	10906	1	146	538505	540582	4	28	17	37	10	31.41509434	13.16037736	32.81132075	13.74528302	3.046715575	0.384478428	0.598505391
0	3802	10906	1	147	540582	542275	4	27	18	37	10	30.99056604	13.58490566	32.36792453	14.18867925	3.848193222	0.278329963	0.598505391
0	3802	10906	1	148	542275	546208	4	28	17	36	11	30.99056604	13.58490566	32.36792453	14.18867925	2.271272013	0.518046767	0.766683372
0	3802	10906	1	149	546208	549507	4	28	17	37	10	31.41509434	13.16037736	32.81132075	13.74528302	3.046715575	0.384478428	0.598505391
0	3802	10906	1	150	549507	551277	4	29	16	37	10	31.83962264	12.73584906	33.25471698	13.30188679	2.331268537	0.50655718	0.766683372
0	3802	10906	1	151	551277	557000	4	29	16	38	9	32.26415094	12.31132075	33.69811321	12.85849057	3.142430596	0.370182121	0.598505391
0	3802	10906	1	152	557000	588415	4	30	15	38	9	32.68867925	11.88679245	34.14150943	12.41509434	2.411987049	0.49140714	0.766683372
0	3802	10906	1	153	588415	591391	4	30	15	37	10	32.26415094	12.31132075	33.69811321	12.85849057	1.705056898	0.635810124	0.881808537
0	3802	10906	1	154	591391	614010	4	30	15	37	10	31.83962264	12.73584906	33.25471698	13.30188679	1.7502315	0.625824534	0.881808537
0	3802	10906	1	155	614010	626292	4	29	16	37	10	31.41509434	13.16037736	32.81132075	13.74528302	2.353603108	0.502329834	0.766683372
0	3802	10906	1	156	626292	628907	4	29	16	36	11	30.99056604	13.58490566	32.36792453	14.18867925	1.681374753	0.641082529	0.881808537
0	3802	10906	1	157	628907	631897	4	30	15	36	11	31.41509434	13.16037736	32.81132075	13.74528302	1.17908061	0.758025897	0.881808537
0	3802	10906	1	158	631897	635606	4	30	15	35	12	30.99056604	13.58490566	32.36792453	14.18867925	0.730716538	0.86595642	0.881808537
0	3802	10906	1	159	635606	636426	4	30	15	34	13	30.56603774	14.00943396	31.9245283	14.63207547	0.397495631	0.940759352	0.881808537
0	3802	10906	1	160	636426	691465	4	31	14	34	13	30.99056604	13.58490566	32.36792453	14.18867925	0.194563328	0.978462154	0.881808537
0	3802	10906	1	161	691465	702335	4	32	13	34	13	31.41509434	13.16037736	32.81132075	13.74528302	0.096317682	0.992275625	0.881808537
0	3802	10906	1	162	702335	705709	4	32	13	33	14	30.99056604	13.58490566	32.36792453	14.18867925	0.07291512	0.99487652	0.881808537
0	3802	10906	1	163	705709	712419	4	32	13	33	14	30.56603774	14.00943396	31.9245283	14.63207547	0.203540715	0.977015691	0.881808537
0	3802	10906	1	164	712419	717939	4	32	13	32	15	30.14150943	14.43396226	31.48113208	15.0754717	0.265981117	0.966294161	0.881808537
0	3802	10906	1	165	717939	763908	4	33	12	32	15	30.56603774	14.00943396	31.9245283	14.63207547	0.491467262	0.920761978	0.881808537
0	3802	10906	1	166	763908	769440	4	33	12	31	16	30.14150943	14.43396226	31.48113208	15.0754717	0.745571215	0.862436325	0.881808537
0	3802	10906	1	167	769440	796549	4	33	12	31	16	30.56603774	14.00943396	31.9245283	14.63207547	0.636696147	0.887982603	0.881808537
0	3802	10906	1	168	796549	817801	4	33	12	30	17	30.14150943	14.43396226	31.48113208	15.0754717	0.996888883	0.802004756	0.881808537
0	3802	10906	1	169	817801	832802	4	33	12	29	18	29.71698113	14.85849057	31.03773585	15.51886792	1.443078511	0.695468678	0.881808537
0	3802	10906	1	170	832802	836115	4	33	12	30	17	30.14150943	14.43396226	31.48113208	15.0754717	0.996888883	0.802004756	0.881808537
0	3802	10906	1	171	836115	843331	4	33	12	29	18	29.71698113	14.85849057	31.03773585	15.51886792	1.443078511	0.695468678	0.881808537
0	3802	10906	1	172	843331	845174	4	32	13	29	18	29.29245283	15.28301887	30.59433962	15.96226415	0.934527477	0.817088541	0.881808537
0	3802	10906	1	173	845174	867718	4	31	14	29	18	28.86792453	15.70754717	30.1509434	16.40566038	0.541968469	0.909578978	0.881808537
0	3802	10906	1	174	867718	884506	4	30	15	29	18	28.44339623	16.13207547	29.70754717	16.8490566	0.260102749	0.967348687	0.881808537
0	3802	10906	1	175	884506	889552	4	30	15	30	17	28.86792453	15.70754717	30.1509434	16.40566038	0.09855384	0.992010402	0.881808537
0	3802	10906	1	176	889552	898697	4	30	15	29	18	28.44339623	16.13207547	29.70754717	16.8490566	0.260102749	0.967348687	0.881808537
0	3802	10906	1	177	898697	909854	4	30	15	28	19	28.01886792	16.55660377	29.26415094	17.29245283	0.509648254	0.916766677	0.881808537
0	3802	10906	1	178	909854	918483	4	30	15	30	17	28.86792453	15.70754717	30.1509434	16.40566038	0.09855384	0.992010402	0.881808537
0	3802	10906	1	179	918483	924113	4	29	16	30	17	28.44339623	16.13207547	29.70754717	16.8490566	0.016204658	0.999454031	0.881808537
0	3802	10906	1	180	924113	928259	4	29	16	29	18	28.01886792	16.55660377	29.26415094	17.29245283	0.084402892	0.993641061	0.881808537
0	3802	10906	1	181	928259	931923	4	28	17	29	18	27.59433962	16.98113208	28.82075472	17.73584906	0.011033464	0.99969278	0.881808537
0	3802	10906	1	182	931923	932017	4	28	17	29	18	27.59433962	16.98113208	28.82075472	17.73584906	0.011033464	0.99969278	0.881808537
0	3802	10906	1	183	932017	949912	4	28	17	30	17	28.01886792	16.55660377	29.26415094	17.29245283	0.03533612	0.998251974	0.881808537
0	3802	10906	1	184	949912	1003900	4	29	16	30	17	28.44339623	16.13207547	29.70754717	16.8490566	0.016204658	0.999454031	0.881808537
0	3802	10906	1	185	1003900	1005544	4	28	17	30	17	28.01886792	16.55660377	29.26415094	17.29245283	0.03533612	0.998251974	0.881808537
0	3802	10906	1	186	1005544	1016493	4	27	18	30	17	27.59433962	16.98113208	28.82075472	17.73584906	0.15271377	0.984835563	0.881808537
0	3802	10906	1	187	1016493	1022940	4	26	19	30	17	27.16981132	17.40566038	28.37735849	18.17924528	0.365685574	0.947236162	0.881808537
0	3802	10906	1	188	1022940	1024168	4	27	18	30	17	27.59433962	16.98113208	28.82075472	17.73584906	0.15271377	0.984835563	0.881808537
0	3802	10906	1	189	1024168	1169048	4	27	18	31	16	28.01886792	16.55660377	29.26415094	17.29245283	0.362447936	0.947885801	0.881808537
0	3802	10906	1	190	1169048	1220852	4	27	18	31	16	27.59433962	16.98113208	28.82075472	17.73584906	0.40860575	0.938459067	0.881808537
0	3802	10906	1	191	1220852	1245923	4	26	19	31	16	27.16981132	17.40566038	28.37735849	18.17924528	0.700029762	0.87319695	0.881808537
0	3802	10906	1	192	1245923	1270983	4	25	20	31	16	26.74528302	17.83018868	27.93396226	18.62264151	1.083818501	0.780981729	0.881808537
0	3802	10906	1	193	1270983	1277718	4	26	19	31	16	27.16981132	17.40566038	28.37735849	18.17924528	0.700029762	0.87319695	0.881808537
0	3802	10906	1	194	1277718	1320430	4	26	19	30	17	26.74528302	17.83018868	27.93396226	18.62264151	0.39170998	0.941949645	0.881808537
0	3802	10906	1	195	1320430	1324199	4	27	18	31	16	27.59433962	16.98113208	28.82075472	17.73584906	0.40860575	0.938459067	0.881808537
0	3802	10906	1	196	1324199	1343147	4	27	18	30	17	27.16981132	17.40566038	28.37735849	18.17924528	0.190634761	0.979086818	0.881808537
0	3802	10906	1	197	1343147	1396263	4	27	18	31	16	27.59433962	16.98113208	28.82075472	17.73584906	0.40860575	0.938459067	0.881808537
0	3802	10906	1	198	1396263	1401525	4	26	19	31	16	27.16981132	17.40566038	28.37735849	18.17924528	0.700029762	0.87319695	0.881808537
0	3802	10906	1	199	1401525	1420837	4	26	19	32	15	27.59433962	16.98113208	28.82075472	17.73584906	1.104863251	0.775900209	0.881808537
0	3802	10906	1	200	1420837	1425616	4	26	19	33	14	28.01886792	16.55660377	29.26415094	17.29245283	1.609853801	0.65715761	0.881808537
0	3802	10906	1	201	1425616	1429448	4	26	19	34	13	28.44339623	16.13207547	29.70754717	16.8490566	2.21925993	0.528164744	0.766683372
0	3802	10906	1	202	1429448	1450518	4	26	19	33	14	28.01886792	16.55660377	29.26415094	17.29245283	1.609853801	0.65715761	0.881808537
0	3802	10906	1	203	1450518	1477151	4	26	19	35	12	29.29245283	15.28301887	30.59433962	15.96226415	2.892042809	0.408571302	0.766683372
0	3802	10906	1	204	1477151	1478279	4	27	18	34	13	29.29245283	15.28301887	30.59433962	15.96226415	1.591269633	0.661370992	0.881808537
0	3802	10906	1	205	1478279	1480240	4	27	18	34	13	29.71698113	14.85849057	31.03773585	15.51886792	1.604172736	0.658444054	0.881808537
0	3802	10906	1	206	1480240	1491372	4	27	18	33	14	29.29245283	15.28301887	30.59433962	15.96226415	1.092811416	0.778809716	0.881808537
0	3802	10906	1	207	1491372	1499625	4	27	18	34	13	29.71698113	14.85849057	31.03773585	15.51886792	1.604172736	0.658444054	0.881808537
0	3802	10906	1	208	1499625	1522576	4	28	17	34	13	30.14150943	14.43396226	31.48113208	15.0754717	1.095609702	0.778134025	0.881808537
0	3802	10906	1	209	7867	26407	5	15	24	22	23	17.40566038	22.5	18.17924528	23.5	1.246140741	0.741960438	0.881808537
0	3802	10906	1	210	26407	33820	5	16	23	22	23	17.83018868	22.0754717	18.62264151	23.05660377	0.839228957	0.840062782	0.881808537
0	3802	10906	1	211	33820	39746	5	16	23	21	24	17.40566038	22.5	18.17924528	23.5	0.572946945	0.902596646	0.881808537
0	3802	10906	1	212	39746	41492	5	17	22	21	24	17.83018868	22.0754717	18.62264151	23.05660377	0.381005384	0.944137774	0.881808537
0	3802	10906	1	213	41492	59386	5	16	23	21	24	17.40566038	22.5	18.17924528	23.5	0.572946945	0.902596646	0.881808537
0	3802	10906	1	214	59386	69176	5	16	23	21	24	16.98113208	22.9245283	17.73584906	23.94339623	0.657812586	0.883079063	0.881808537
0	3802	10906	1	215	69176	86502	5	17	22	20	25	16.98113208	22.9245283	17.73584906	23.94339623	0.372974131	0.945767042	0.881808537
0	3802	10906	1	216	86502	102850	5	17	22	21	24	17.40566038	22.5	18.17924528	23.5	0.468881904	0.925672761	0.881808537
0	3802	10906	1	217	102850	103589	5	17	22	21	24	17.83018868	22.0754717	18.62264151	23.05660377	0.381005384	0.944137774	0.881808537
0	3802	10906	1	218	103589	116016	5	17	22	20	25	17.40566038	22.5	18.17924528	23.5	0.298669138	0.960278585	0.881808537
0	3802	10906	1	219	116016	118204	5	17	22	21	24	17.83018868	22.0754717	18.62264151	23.05660377	0.381005384	0.944137774	0.881808537
0	3802	10906	1	220	118204	120865	5	18	21	21	24	18.25471698	21.6509434	19.06603774	22.61320755	0.304343718	0.959209485	0.881808537
0	3802	10906	1	221	120865	140552	5	19	20	21	24	18.67924528	21.22641509	19.50943396	22.16981132	0.34133807	0.952075304	0.881808537
0	3802	10906	1	222	140552	156535	5	19	20	22	23	19.10377358	20.80188679	19.95283019	21.72641509	0.316172553	0.956958711	0.881808537
0	3802	10906	1	223	156535	159361	5	19	20	23	22	19.52830189	20.37735849	20.39622642	21.28301887	0.377830593	0.944783122	0.881808537
0	3802	10906	1	224	159361	177363	5	19	20	23	22	19.95283019	19.95283019	20.83962264	20.83962264	0.334183866	0.953476275	0.881808537
0	3802	10906	1	225	177363	195337	5	18	21	23	22	19.52830189	20.37735849	20.39622642	21.28301887	0.495181639	0.919948702	0.881808537
0	3802	10906	1	226	195337	204334	5	18	21	22	23	19.10377358	20.80188679	19.95283019	21.72641509	0.350357486	0.950295278	0.881808537
0	3802	10906	1	227	204334	213790	5	18	21	23	22	19.52830189	20.37735849	20.39622642	21.28301887	0.495181639	0.919948702	0.881808537
0	3802	10906	1	228	213790	214949	5	19	20	23	22	19.95283019	19.95283019	20.83962264	20.83962264	0.334183866	0.953476275	0.881808537
0	3802	10906	1	229	214949	225477	5	18	21	23	22	19.52830189	20.37735849	20.39622642	21.28301887	0.495181639	0.919948702	0.881808537
0	3802	10906	1	230	225477	230877	5	18	21	23	22	19.95283019	19.95283019	20.83962264	20.83962264	0.534656679	0.911214124	0.881808537
0	3802	10906	1	231	230877	238356	5	18	21	24	21	20.37735849	19.52830189	21.28301887	20.39622642	0.752990767	0.860674735	0.881808537
0	3802	10906	1	232	238356	269179	5	19	20	24	21	20.37735849	19.52830189	21.28301887	20.39622642	0.469214599	0.925600864	0.881808537
0	3802	10906	1	233	269179	308219	5	19	20	25	20	20.80188679	19.10377358	21.72641509	19.95283019	0.69147948	0.875206209	0.881808537
0	3802	10906	1	234	308219	311783	5	19	20	26	19	21.22641509	18.67924528	22.16981132	19.50943396	1.001941551	0.800782159	0.881808537
0	3802	10906	1	235	311783	312459	5	19	20	25	20	20.80188679	19.10377358	21.72641509	19.95283019	0.69147948	0.875206209	0.881808537
0	3802	10906	1	236	312459	316537	5	18	21	25	20	20.37735849	19.52830189	21.28301887	20.39622642	1.045119968	0.790336058	0.881808537
0	3802	10906	1	237	316537	320014	5	17	22	25	20	19.95283019	19.95283019	20.83962264	20.83962264	1.511428471	0.67963517	0.881808537
0	3802	10906	1	238	320014	324093	5	17	22	26	19	20.37735849	19.52830189	21.28301887	20.39622642	2.01361793	0.569585072	0.766683372
0	3802	10906	1	239	324093	334001	5	18	21	26	19	20.80188679	19.10377358	21.72641509	19.95283019	1.451730575	0.69345484	0.881808537
0	3802	10906	1	240	334001	337846	5	19	20	26	19	21.22641509	18.67924528	22.16981132	19.50943396	1.001941551	0.800782159	0.881808537
0	3802	10906	1	241	337846	340943	5	18	21	25	20	20.37735849	19.52830189	21.28301887	20.39622642	1.045119968	0.790336058	0.881808537
0	3802	10906	1	242	340943	343176	5	18	21	22	23	19.10377358	20.80188679	19.95283019	21.72641509	0.350357486	0.950295278	0.881808537
0	3802	10906	1	243	343176	351611	5	18	21	21	24	18.67924528	21.22641509	19.50943396	22.16981132	0.292085544	0.961510038	0.881808537
0	3802	10906	1	244	351611	359053	5	17	22	22	23	18.67924528	21.22641509	19.50943396	22.16981132	0.528187844	0.912656431	0.881808537
0	3802	10906	1	245	359053	366623	5	17	22	21	24	18.25471698	21.6509434	19.06603774	22.61320755	0.373087701	0.945744078	0.881808537
0	3802	10906	1	246	366623	402533	5	16	23	21	24	17.83018868	22.0754717	18.62264151	23.05660377	0.568673272	0.90356494	0.881808537
0	3802	10906	1	247	402533	408765	5	17	22	21	24	18.25471698	21.6509434	19.06603774	22.61320755	0.373087701	0.945744078	0.881808537
0	3802	10906	1	248	408765	409486	5	18	21	21	24	18.67924528	21.22641509	19.50943396	22.16981132	0.292085544	0.961510038	0.881808537
0	3802	10906	1	249	409486	428941	5	18	21	22	23	19.10377358	20.80188679	19.95283019	21.72641509	0.350357486	0.950295278	0.881808537
0	3802	10906	1	250	428941	432089	5	18	21	23	22	19.52830189	20.37735849	20.39622642	21.28301887	0.495181639	0.919948702	0.881808537
0	3802	10906	1	251	432089	434410	5	18	21	22	23	19.10377358	20.80188679	19.95283019	21.72641509	0.350357486	0.950295278	0.881808537
0	3802	10906	1	252	434410	436375	5	18	21	21	24	18.67924528	21.22641509	19.50943396	22.16981132	0.292085544	0.961510038	0.881808537
0	3802	10906	1	253	436375	461748	5	18	21	22	23	19.10377358	20.80188679	19.95283019	21.72641509	0.350357486	0.950295278	0.881808537
0	3802	10906	1	254	461748	463826	5	18	21	21	24	18.67924528	21.22641509	19.50943396	22.16981132	0.292085544	0.961510038	0.881808537
0	3802	10906	1	255	463826	474770	5	18	21	22	23	19.10377358	20.80188679	19.95283019	21.72641509	0.350357486	0.950295278	0.881808537
0	3802	10906	1	256	474770	477496	5	17	22	22	23	18.67924528	21.22641509	19.50943396	22.16981132	0.528187844	0.912656431	0.881808537
0	3802	10906	1	257	477496	481611	5	17	22	22	23	18.25471698	21.6509434	19.06603774	22.61320755	0.549975477	0.90778256	0.881808537
0	3802	10906	1	258	481611	523802	5	18	21	22	23	18.67924528	21.22641509	19.50943396	22.16981132	0.37614744	0.945124579	0.881808537
0	3802	10906	1	259	523802	524445	5	17	22	22	23	18.25471698	21.6509434	19.06603774	22.61320755	0.549975477	0.90778256	0.881808537
0	3802	10906	1	260	524445	546538	5	18	21	22	23	18.67924528	21.22641509	19.50943396	22.16981132	0.37614744	0.945124579	0.881808537
0	3802	10906	1	261	546538	569035	5	18	21	21	24	18.25471698	21.6509434	19.06603774	22.61320755	0.304343718	0.959209485	0.881808537
0	3802	10906	1	262	4895	55182	6	21	24	22	24	21.22641509	22.9245283	22.16981132	23.94339623	0.05430382	0.996688687	0.881808537
0	3802	10906	1	263	55182	56830	6	22	23	24	22	22.5	21.6509434	23.5	22.61320755	0.122436764	0.989015245	0.881808537
0	3802	10906	1	264	56830	65677	6	21	24	24	22	22.0754717	22.0754717	23.05660377	23.05660377	0.307195133	0.958669639	0.881808537
0	3802	10906	1	265	65677	71223	6	21	24	23	23	21.6509434	22.5	22.61320755	23.5	0.136825119	0.987078567	0.881808537
0	3802	10906	1	266	71223	76732	6	20	25	23	23	21.6509434	22.5	22.61320755	23.5	0.42092098	0.935887597	0.881808537
0	3802	10906	1	267	76732	81798	6	20	25	24	22	22.0754717	22.0754717	23.05660377	23.05660377	0.669588296	0.880332689	0.881808537
0	3802	10906	1	268	81798	92351	6	21	24	24	22	22.5	21.6509434	23.5	22.61320755	0.382131753	0.943908413	0.881808537
0	3802	10906	1	269	92351	97832	6	23	22	25	21	23.77358491	20.37735849	24.83018868	21.28301887	0.159307422	0.983874559	0.881808537
0	3802	10906	1	270	97832	131203	6	23	22	23	23	22.9245283	21.22641509	23.94339623	22.16981132	0.096700107	0.992230462	0.881808537
0	3802	10906	1	271	131203	148684	6	23	22	23	23	22.5	21.6509434	23.5	22.61320755	0.033992875	0.99835003	0.881808537
0	3802	10906	1	272	148684	171341	6	23	22	22	24	22.0754717	22.0754717	23.05660377	23.05660377	0.125998552	0.988544601	0.881808537
0	3802	10906	1	273	171341	176935	6	24	21	22	24	22.5	21.6509434	23.5	22.61320755	0.300362875	0.959960219	0.881808537
0	3802	10906	1	274	176935	184730	6	24	21	23	23	22.9245283	21.22641509	23.94339623	22.16981132	0.121128091	0.989186675	0.881808537
0	3802	10906	1	275	184730	187501	6	24	21	22	24	22.5	21.6509434	23.5	22.61320755	0.300362875	0.959960219	0.881808537
0	3802	10906	1	276	187501	203793	6	23	22	22	24	22.0754717	22.0754717	23.05660377	23.05660377	0.125998552	0.988544601	0.881808537
0	3802	10906	1	277	203793	210258	6	24	21	22	24	22.5	21.6509434	23.5	22.61320755	0.300362875	0.959960219	0.881808537
0	3802	10906	1	278	210258	220112	6	23	22	22	24	22.0754717	22.0754717	23.05660377	23.05660377	0.125998552	0.988544601	0.881808537
0	3802	10906	1	279	220112	238916	6	24	21	22	24	22.5	21.6509434	23.5	22.61320755	0.300362875	0.959960219	0.881808537
0	3802	10906	1	280	238916	243798	6	24	21	23	23	22.9245283	21.22641509	23.94339623	22.16981132	0.121128091	0.989186675	0.881808537
0	3802	10906	1	281	243798	269107	6	23	22	23	23	22.5	21.6509434	23.5	22.61320755	0.033992875	0.99835003	0.881808537
0	3802	10906	1	282	1265	43350	7	21	21	28	19	24.62264151	18.67924528	25.71698113	19.50943396	1.037299419	0.792227618	0.881808537
0	3802	10906	1	283	43350	50416	7	19	23	28	19	23.77358491	19.52830189	24.83018868	20.39622642	2.075931947	0.556797224	0.766683372
0	3802	10906	1	284	50416	59041	7	19	23	27	20	23.3490566	19.95283019	24.38679245	20.83962264	1.589277236	0.661823575	0.881808537
0	3802	10906	1	285	59041	79631	7	19	23	27	20	22.9245283	20.37735849	23.94339623	21.28301887	1.476946927	0.687601098	0.881808537
0	3802	10906	1	286	79631	89186	7	21	21	27	20	23.77358491	19.52830189	24.83018868	20.39622642	0.631803935	0.889114533	0.881808537
0	3802	10906	1	287	89186	94577	7	22	20	27	20	24.19811321	19.10377358	25.27358491	19.95283019	0.359759175	0.948423903	0.881808537
0	3802	10906	1	288	94577	95197	7	22	20	27	20	23.77358491	19.52830189	24.83018868	20.39622642	0.341017186	0.952138351	0.881808537
0	3802	10906	1	289	95197	98629	7	22	20	26	21	23.3490566	19.95283019	24.38679245	20.83962264	0.186006319	0.979816102	0.881808537
0	3802	10906	1	290	98629	142387	7	21	21	26	21	22.9245283	20.37735849	23.94339623	21.28301887	0.361004802	0.948174775	0.881808537
0	3802	10906	1	291	142387	144375	7	22	20	26	21	23.3490566	19.95283019	24.38679245	20.83962264	0.186006319	0.979816102	0.881808537
0	3802	10906	1	292	144375	159173	7	22	20	25	22	22.9245283	20.37735849	23.94339623	21.28301887	0.11505436	0.989971579	0.881808537
0	3802	10906	1	293	159173	167415	7	23	19	25	22	23.3490566	19.95283019	24.38679245	20.83962264	0.130750273	0.987907635	0.881808537
0	3802	10906	1	294	167415	212116	7	23	19	24	23	22.9245283	20.37735849	23.94339623	21.28301887	0.231996835	0.972265749	0.881808537
0	3802	10906	1	295	212116	214036	7	24	18	24	23	23.3490566	19.95283019	24.38679245	20.83962264	0.439369832	0.931994742	0.881808537
0	3802	10906	1	296	214036	229569	7	24	18	23	24	22.9245283	20.37735849	23.94339623	21.28301887	0.711832226	0.870417425	0.881808537
0	3802	10906	1	297	229569	250031	7	24	18	24	23	23.77358491	19.52830189	24.83018868	20.39622642	0.481916265	0.922845984	0.881808537
0	3802	10906	1	298	250031	257065	7	24	18	23	24	23.3490566	19.95283019	24.38679245	20.83962264	0.767416254	0.857243692	0.881808537
0	3802	10906	1	299	257065	268355	7	24	18	24	23	23.77358491	19.52830189	24.83018868	20.39622642	0.481916265	0.922845984	0.881808537
0	3802	10906	1	300	268355	272475	7	26	16	25	22	25.04716981	18.25471698	26.16037736	19.06603774	0.817697135	0.845229597	0.881808537
0	3802	10906	1	301	272475	276177	7	25	17	25	22	24.62264151	18.67924528	25.71698113	19.50943396	0.49467953	0.920058731	0.881808537
0	3802	10906	1	302	276177	297324	7	26	16	26	21	25.47169811	17.83018868	26.60377358	18.62264151	0.516013246	0.915359548	0.881808537
0	3802	10906	1	303	297324	397317	7	25	17	26	21	25.04716981	18.25471698	26.16037736	19.06603774	0.283484895	0.963103999	0.881808537
0	3802	10906	1	304	397317	397939	7	26	16	26	21	25.47169811	17.83018868	26.60377358	18.62264151	0.516013246	0.915359548	0.881808537
0	3802	10906	1	305	397939	400460	7	26	16	27	20	25.89622642	17.40566038	27.04716981	18.17924528	0.296376501	0.960708516	0.881808537
0	3802	10906	1	306	400460	408965	7	26	16	26	21	25.47169811	17.83018868	26.60377358	18.62264151	0.516013246	0.915359548	0.881808537
0	3802	10906	1	307	408965	438254	7	26	16	26	21	25.04716981	18.25471698	26.16037736	19.06603774	0.511891149	0.916271319	0.881808537
0	3802	10906	1	308	438254	454967	7	27	15	26	21	25.47169811	17.83018868	26.60377358	18.62264151	0.858129648	0.835518485	0.881808537
0	3802	10906	1	309	454967	456069	7	26	16	26	21	25.04716981	18.25471698	26.16037736	19.06603774	0.511891149	0.916271319	0.881808537
0	3802	10906	1	310	456069	459811	7	25	17	26	21	24.62264151	18.67924528	25.71698113	19.50943396	0.273743093	0.964888606	0.881808537
0	3802	10906	1	311	459811	461213	7	26	16	26	21	25.04716981	18.25471698	26.16037736	19.06603774	0.511891149	0.916271319	0.881808537
0	3802	10906	1	312	461213	475331	7	26	16	27	20	25.47169811	17.83018868	26.60377358	18.62264151	0.306590753	0.958784209	0.881808537
0	3802	10906	1	313	475331	482933	7	26	16	26	21	25.04716981	18.25471698	26.16037736	19.06603774	0.511891149	0.916271319	0.881808537
0	3802	10906	1	314	482933	513118	7	25	17	26	21	24.62264151	18.67924528	25.71698113	19.50943396	0.273743093	0.964888606	0.881808537
0	3802	10906	1	315	513118	527573	7	25	17	27	20	25.04716981	18.25471698	26.16037736	19.06603774	0.15902897	0.983915487	0.881808537
0	3802	10906	1	316	527573	603421	7	25	17	27	20	24.62264151	18.67924528	25.71698113	19.50943396	0.233090788	0.972078394	0.881808537
0	3802	10906	1	317	603421	605783	7	25	17	28	19	25.04716981	18.25471698	26.16037736	19.06603774	0.215923107	0.974978732	0.881808537
0	3802	10906	1	318	605783	609370	7	24	18	28	19	24.62264151	18.67924528	25.71698113	19.50943396	0.256421676	0.968004579	0.881808537
0	3802	10906	1	319	609370	611699	7	24	18	27	20	24.19811321	19.10377358	25.27358491	19.95283019	0.183436887	0.980217794	0.881808537
0	3802	10906	1	320	611699	613672	7	24	18	28	19	24.62264151	18.67924528	25.71698113	19.50943396	0.256421676	0.968004579	0.881808537
0	3802	10906	1	321	613672	615730	7	26	16	30	17	25.89622642	17.40566038	27.04716981	18.17924528	0.51280057	0.916070316	0.881808537
0	3802	10906	1	322	615730	627365	7	25	17	29	18	25.04716981	18.25471698	26.16037736	19.06603774	0.454167306	0.928838895	0.881808537
0	3802	10906	1	323	627365	674953	7	25	17	30	17	25.47169811	17.83018868	26.60377358	18.62264151	0.622335434	0.891300687	0.881808537
0	3802	10906	1	324	674953	679556	7	25	17	30	17	25.04716981	18.25471698	26.16037736	19.06603774	0.873761566	0.831754681	0.881808537
0	3802	10906	1	325	679556	680376	7	25	17	29	18	24.62264151	18.67924528	25.71698113	19.50943396	0.692638577	0.87493405	0.881808537
0	3802	10906	1	326	680376	682136	7	25	17	30	17	25.04716981	18.25471698	26.16037736	19.06603774	0.873761566	0.831754681	0.881808537
0	3802	10906	1	327	682136	720117	7	25	17	29	18	24.62264151	18.67924528	25.71698113	19.50943396	0.692638577	0.87493405	0.881808537
0	3802	10906	1	328	720117	733939	7	25	17	29	18	25.04716981	18.25471698	26.16037736	19.06603774	0.454167306	0.928838895	0.881808537
0	3802	10906	1	329	733939	744798	7	26	16	29	18	25.47169811	17.83018868	26.60377358	18.62264151	0.435466133	0.932822398	0.881808537
0	3802	10906	1	330	744798	749802	7	26	16	28	19	25.04716981	18.25471698	26.16037736	19.06603774	0.444329361	0.930940257	0.881808537
0	3802	10906	1	331	749802	778559	7	27	15	28	19	25.47169811	17.83018868	26.60377358	18.62264151	0.621858118	0.891410729	0.881808537
0	3802	10906	1	332	778559	786739	7	27	15	29	18	25.89622642	17.40566038	27.04716981	18.17924528	0.522299181	0.913965767	0.881808537
0	3802	10906	1	333	786739	808208	7	27	15	28	19	25.47169811	17.83018868	26.60377358	18.62264151	0.621858118	0.891410729	0.881808537
0	3802	10906	1	334	808208	845024	7	27	15	27	20	25.04716981	18.25471698	26.16037736	19.06603774	0.805251543	0.848210526	0.881808537
0	3802	10906	1	335	845024	849096	7	28	14	28	19	25.89622642	17.40566038	27.04716981	18.17924528	0.907894731	0.823522223	0.881808537
0	3802	10906	1	336	849096	852127	7	28	14	28	19	25.89622642	17.40566038	27.04716981	18.17924528	0.907894731	0.823522223	0.881808537
0	3802	10906	1	337	852127	911821	7	28	14	27	20	25.47169811	17.83018868	26.60377358	18.62264151	1.181511388	0.757441977	0.881808537
0	3802	10906	1	338	911821	944827	7	27	15	27	20	25.04716981	18.25471698	26.16037736	19.06603774	0.805251543	0.848210526	0.881808537
0	3802	10906	1	339	944827	949585	7	28	14	27	20	25.47169811	17.83018868	26.60377358	18.62264151	1.181511388	0.757441977	0.881808537
0	3802	10906	1	340	949585	969756	7	28	14	28	19	25.89622642	17.40566038	27.04716981	18.17924528	0.907894731	0.823522223	0.881808537
0	3802	10906	1	341	969756	970313	7	29	13	28	19	26.32075472	16.98113208	27.49056604	17.73584906	1.305625154	0.727797764	0.881808537
0	3802	10906	1	342	970313	993526	7	28	14	28	19	25.89622642	17.40566038	27.04716981	18.17924528	0.907894731	0.823522223	0.881808537
0	3802	10906	1	343	993526	994899	7	28	14	29	18	26.74528302	16.55660377	27.93396226	17.29245283	0.523277019	0.913748588	0.881808537
0	3802	10906	1	344	994899	1014574	7	28	14	28	19	26.32075472	16.98113208	27.49056604	17.73584906	0.730033756	0.866117992	0.881808537
0	3802	10906	1	345	1014574	1016069	7	29	13	28	19	26.74528302	16.55660377	27.93396226	17.29245283	1.122859627	0.771558743	0.881808537
0	3802	10906	1	346	1016069	1063591	7	29	13	27	20	26.32075472	16.98113208	27.49056604	17.73584906	1.503874982	0.681376278	0.881808537
0	3802	10906	1	347	1063591	1076070	7	28	14	28	19	26.32075472	16.98113208	27.49056604	17.73584906	0.730033756	0.866117992	0.881808537
0	3802	10906	1	348	4981	49243	8	22	20	27	16	24.62264151	16.13207547	25.71698113	16.8490566	1.313538952	0.725920657	0.881808537
0	3802	10906	1	349	49243	54331	8	22	20	27	16	24.19811321	16.55660377	25.27358491	17.29245283	1.130349444	0.769753118	0.881808537
0	3802	10906	1	350	54331	55937	8	22	20	26	17	23.77358491	16.98113208	24.83018868	17.73584906	0.754645294	0.860281613	0.881808537
0	3802	10906	1	351	55937	59893	8	22	20	26	17	23.3490566	17.40566038	24.38679245	18.17924528	0.647845658	0.885397041	0.881808537
0	3802	10906	1	352	59893	68058	8	22	20	27	16	23.77358491	16.98113208	24.83018868	17.73584906	1.028505477	0.794354927	0.881808537
0	3802	10906	1	353	68058	72762	8	22	20	26	17	23.3490566	17.40566038	24.38679245	18.17924528	0.647845658	0.885397041	0.881808537
0	3802	10906	1	354	72762	76933	8	21	21	26	17	22.9245283	17.83018868	23.94339623	18.62264151	1.043123286	0.790818968	0.881808537
0	3802	10906	1	355	76933	117278	8	20	22	26	17	22.5	18.25471698	23.5	19.06603774	1.536027684	0.67398047	0.881808537
0	3802	10906	1	356	117278	123628	8	21	21	27	16	23.3490566	17.40566038	24.38679245	18.17924528	1.519835719	0.677699884	0.881808537
0	3802	10906	1	357	123628	124981	8	21	21	28	15	23.77358491	16.98113208	24.83018868	17.73584906	2.101393015	0.551631003	0.766683372
0	3802	10906	1	358	124981	143592	8	20	22	28	15	23.3490566	17.40566038	24.38679245	18.17924528	2.784414669	0.426071981	0.766683372
0	3802	10906	1	359	143592	149678	8	19	23	28	15	22.9245283	17.83018868	23.94339623	18.62264151	3.562822587	0.312705114	0.598505391
0	3802	10906	1	360	149678	162490	8	19	23	29	14	23.3490566	17.40566038	24.38679245	18.17924528	4.441582507	0.217560536	0.435594459
0	3802	10906	1	361	162490	171794	8	18	24	29	14	22.9245283	17.83018868	23.94339623	18.62264151	5.408180136	0.144234768	0.293364152
0	3802	10906	1	362	171794	180839	8	18	24	28	15	22.5	18.25471698	23.5	19.06603774	4.437033787	0.217975943	0.435594459
0	3802	10906	1	363	180839	185674	8	17	25	28	15	22.0754717	18.67924528	23.05660377	19.50943396	5.407959002	0.1442485	0.293364152
0	3802	10906	1	364	185674	187860	8	17	25	27	16	21.6509434	19.10377358	22.61320755	19.95283019	4.453009542	0.2165202	0.435594459
0	3802	10906	1	365	187860	188816	8	18	24	28	15	22.5	18.25471698	23.5	19.06603774	4.437033787	0.217975943	0.435594459
0	3802	10906	1	366	188816	190420	8	18	24	27	16	22.0754717	18.67924528	23.05660377	19.50943396	3.573737904	0.31132367	0.598505391
0	3802	10906	1	367	190420	191167	8	17	25	27	16	21.6509434	19.10377358	22.61320755	19.95283019	4.453009542	0.2165202	0.435594459
0	3802	10906	1	368	191167	231422	8	16	26	25	18	20.37735849	20.37735849	21.28301887	21.28301887	3.647330761	0.302150437	0.598505391
0	3802	10906	1	369	231422	237747	8	17	25	25	18	20.80188679	19.95283019	21.72641509	20.83962264	2.85173466	0.41505414	0.766683372
0	3802	10906	1	370	237747	274745	8	18	24	25	18	21.22641509	19.52830189	22.16981132	20.39622642	2.157187649	0.540430227	0.766683372
0	3802	10906	1	371	274745	281411	8	18	24	24	19	20.80188679	19.95283019	21.72641509	20.83962264	1.598627242	0.659701127	0.881808537
0	3802	10906	1	372	281411	282680	8	18	24	23	20	20.37735849	20.37735849	21.28301887	21.28301887	1.137244079	0.768091666	0.881808537
0	3802	10906	1	373	282680	323300	8	19	23	23	20	20.80188679	19.95283019	21.72641509	20.83962264	0.729926226	0.866143436	0.881808537
0	3802	10906	1	374	323300	329615	8	19	23	23	20	21.22641509	19.52830189	22.16981132	20.39622642	0.889502173	0.827960409	0.881808537
0	3802	10906	1	375	329615	331036	8	19	23	24	19	21.6509434	19.10377358	22.61320755	19.95283019	1.249768453	0.74109417	0.881808537
0	3802	10906	1	376	331036	335875	8	19	23	24	19	22.0754717	18.67924528	23.05660377	19.50943396	1.479813389	0.686937167	0.881808537
0	3802	10906	1	377	335875	349587	8	20	22	24	19	22.5	18.25471698	23.5	19.06603774	1.057056878	0.787449505	0.881808537
0	3802	10906	1	378	349587	362980	8	20	22	23	20	22.0754717	18.67924528	23.05660377	19.50943396	0.79796049	0.849954795	0.881808537
0	3802	10906	1	379	362980	400589	8	20	22	24	19	22.5	18.25471698	23.5	19.06603774	1.057056878	0.787449505	0.881808537
0	3802	10906	1	380	400589	425464	8	21	21	24	19	22.9245283	17.83018868	23.94339623	18.62264151	0.732867742	0.865447231	0.881808537
0	3802	10906	1	381	425464	447925	8	21	21	23	20	22.5	18.25471698	23.5	19.06603774	0.569245563	0.903435365	0.881808537
0	3802	10906	1	382	447925	457536	8	21	21	24	19	22.9245283	17.83018868	23.94339623	18.62264151	0.732867742	0.865447231	0.881808537
0	3802	10906	1	383	457536	461531	8	21	21	23	20	22.5	18.25471698	23.5	19.06603774	0.569245563	0.903435365	0.881808537
0	3802	10906	1	384	461531	462308	8	21	21	24	19	22.9245283	17.83018868	23.94339623	18.62264151	0.732867742	0.865447231	0.881808537
0	3802	10906	1	385	462308	479307	8	22	20	24	19	23.3490566	17.40566038	24.38679245	18.17924528	0.507825843	0.917168775	0.881808537
0	3802	10906	1	386	479307	488544	8	21	21	24	19	22.9245283	17.83018868	23.94339623	18.62264151	0.732867742	0.865447231	0.881808537
0	3802	10906	1	387	488544	493839	8	20	22	24	19	22.0754717	18.67924528	23.05660377	19.50943396	0.837389146	0.840504707	0.881808537
0	3802	10906	1	388	493839	511419	8	20	22	24	19	21.6509434	19.10377358	22.61320755	19.95283019	0.695520087	0.874257161	0.881808537
0	3802	10906	1	389	511419	512238	8	19	23	24	19	21.22641509	19.52830189	22.16981132	20.39622642	1.097383764	0.777705692	0.881808537
0	3802	10906	1	390	512238	524829	8	18	24	24	19	20.80188679	19.95283019	21.72641509	20.83962264	1.598627242	0.659701127	0.881808537
0	3802	10906	1	391	19586	43050	9	19	20	23	14	20.37735849	17.40566038	21.28301887	18.17924528	1.579075711	0.664143516	0.881808537
0	3802	10906	1	392	43050	47493	9	19	20	24	13	20.80188679	16.98113208	21.72641509	17.73584906	2.19526372	0.532881881	0.766683372
0	3802	10906	1	393	47493	51396	9	18	21	24	13	20.37735849	17.40566038	21.28301887	18.17924528	2.842013688	0.416630346	0.766683372
0	3802	10906	1	394	51396	55311	9	18	21	23	14	19.95283019	17.83018868	20.83962264	18.62264151	2.126073724	0.546655914	0.766683372
0	3802	10906	1	395	55311	56804	9	18	21	22	15	19.52830189	18.25471698	20.39622642	19.06603774	1.525695213	0.676352715	0.881808537
0	3802	10906	1	396	56804	82853	9	18	21	21	16	19.10377358	18.67924528	19.95283019	19.50943396	1.038358454	0.791971452	0.881808537
0	3802	10906	1	397	82853	88819	9	19	20	21	16	19.52830189	18.25471698	20.39622642	19.06603774	0.692081012	0.875064977	0.881808537
0	3802	10906	1	398	88819	94882	9	20	19	21	16	19.95283019	17.83018868	20.83962264	18.62264151	0.447443972	0.930276357	0.881808537
0	3802	10906	1	399	94882	105032	9	21	18	21	16	20.37735849	17.40566038	21.28301887	18.17924528	0.304321248	0.959213732	0.881808537
0	3802	10906	1	400	105032	132197	9	21	18	20	17	19.95283019	17.83018868	20.83962264	18.62264151	0.23178844	0.972301401	0.881808537
0	3802	10906	1	401	132197	167763	9	20	19	20	17	19.52830189	18.25471698	20.39622642	19.06603774	0.273398913	0.964951242	0.881808537
0	3802	10906	1	402	167763	189929	9	21	19	19	18	19.52830189	18.67924528	20.39622642	19.50943396	0.328781417	0.954527628	0.881808537
0	3802	10906	1	403	189929	251208	9	21	19	19	18	19.52830189	18.67924528	20.39622642	19.50943396	0.328781417	0.954527628	0.881808537
0	3802	10906	1	404	251208	254998	9	22	18	19	18	19.95283019	18.25471698	20.83962264	19.06603774	0.435593184	0.932795494	0.881808537
0	3802	10906	1	405	254998	256897	9	21	19	19	18	19.52830189	18.67924528	20.39622642	19.50943396	0.328781417	0.954527628	0.881808537
0	3802	10906	1	406	256897	260960	9	21	19	20	17	19.95283019	18.25471698	20.83962264	19.06603774	0.343093976	0.951729961	0.881808537
0	3802	10906	1	407	260960	265148	9	22	18	20	17	20.37735849	17.83018868	21.28301887	18.62264151	0.349557879	0.950453695	0.881808537
0	3802	10906	1	408	265148	268303	9	21	19	20	17	19.95283019	18.25471698	20.83962264	19.06603774	0.343093976	0.951729961	0.881808537
0	3802	10906	1	409	268303	270574	9	22	18	21	16	20.80188679	17.40566038	21.72641509	18.17924528	0.37482695	0.94539213	0.881808537
0	3802	10906	1	410	270574	321152	9	21	19	21	16	20.37735849	17.83018868	21.28301887	18.62264151	0.468886935	0.925671674	0.881808537
0	3802	10906	1	411	321152	323849	9	21	19	20	17	19.95283019	18.25471698	20.83962264	19.06603774	0.343093976	0.951729961	0.881808537
0	3802	10906	1	412	323849	341765	9	21	19	21	16	20.37735849	17.83018868	21.28301887	18.62264151	0.468886935	0.925671674	0.881808537
0	3802	10906	1	413	341765	343842	9	21	19	20	17	19.95283019	18.25471698	20.83962264	19.06603774	0.343093976	0.951729961	0.881808537
0	3802	10906	1	414	343842	363669	9	20	20	20	17	19.52830189	18.67924528	20.39622642	19.50943396	0.435257837	0.932866502	0.881808537
0	3802	10906	1	415	363669	370114	9	21	19	20	17	19.95283019	18.25471698	20.83962264	19.06603774	0.343093976	0.951729961	0.881808537
0	3802	10906	1	416	370114	378448	9	21	19	21	16	20.37735849	17.83018868	21.28301887	18.62264151	0.468886935	0.925671674	0.881808537
0	3802	10906	1	417	378448	385670	9	22	18	21	16	20.80188679	17.40566038	21.72641509	18.17924528	0.37482695	0.94539213	0.881808537
0	3802	10906	1	418	385670	410733	9	23	17	20	16	20.80188679	16.98113208	21.72641509	17.73584906	0.539368511	0.910160997	0.881808537
0	3802	10906	1	419	410733	421780	9	24	16	20	16	21.22641509	16.55660377	22.16981132	17.29245283	0.690090681	0.87553221	0.881808537
0	3802	10906	1	420	421780	423761	9	24	16	19	17	20.80188679	16.98113208	21.72641509	17.73584906	0.921033972	0.820349089	0.881808537
0	3802	10906	1	421	423761	436176	9	24	16	20	16	21.22641509	16.55660377	22.16981132	17.29245283	0.690090681	0.87553221	0.881808537
0	3802	10906	1	422	19563	33500	10	23	18	19	24	21.6509434	19.95283019	22.61320755	20.83962264	1.331794886	0.721597269	0.881808537
0	3802	10906	1	423	33500	42789	10	24	17	20	23	22.5	19.10377358	23.5	19.95283019	1.318311155	0.724789573	0.881808537
0	3802	10906	1	424	42789	63464	10	24	17	19	24	22.0754717	19.52830189	23.05660377	20.39622642	1.845582797	0.605066198	0.881808537
0	3802	10906	1	425	63464	68781	10	24	17	19	24	21.6509434	19.95283019	22.61320755	20.83962264	1.748463871	0.626213466	0.881808537
0	3802	10906	1	426	68781	71218	10	24	17	18	25	21.22641509	20.37735849	22.16981132	21.28301887	2.355614018	0.50195055	0.766683372
0	3802	10906	1	427	71218	90362	10	23	18	18	25	20.37735849	21.22641509	21.28301887	22.16981132	1.695682576	0.637894091	0.881808537
0	3802	10906	1	428	90362	104668	10	24	17	18	25	20.80188679	20.80188679	21.72641509	21.72641509	2.318918629	0.508906306	0.766683372
0	3802	10906	1	429	104668	106328	10	23	18	19	24	20.80188679	20.80188679	21.72641509	21.72641509	1.189724823	0.755469767	0.881808537
0	3802	10906	1	430	106328	146807	10	23	18	18	25	20.37735849	21.22641509	21.28301887	22.16981132	1.695682576	0.637894091	0.881808537
0	3802	10906	1	431	146807	192956	10	23	18	18	25	20.80188679	20.80188679	21.72641509	21.72641509	1.74204788	0.627626412	0.881808537
0	3802	10906	1	432	192956	195122	10	22	19	18	25	20.37735849	21.22641509	21.28301887	22.16981132	1.230460354	0.745708316	0.881808537
0	3802	10906	1	433	195122	227896	10	22	19	17	26	19.95283019	21.6509434	20.83962264	22.61320755	1.749300219	0.626029426	0.881808537
0	3802	10906	1	434	227896	236718	10	22	19	18	25	20.37735849	21.22641509	21.28301887	22.16981132	1.230460354	0.745708316	0.881808537
0	3802	10906	1	435	236718	239635	10	22	19	17	26	19.95283019	21.6509434	20.83962264	22.61320755	1.749300219	0.626029426	0.881808537
0	3802	10906	1	436	239635	269856	10	22	19	18	25	20.37735849	21.22641509	21.28301887	22.16981132	1.230460354	0.745708316	0.881808537
0	3802	10906	1	437	269856	280611	10	22	19	19	24	20.80188679	20.80188679	21.72641509	21.72641509	0.805144325	0.848236187	0.881808537
0	3802	10906	1	438	280611	283639	10	22	19	18	25	20.37735849	21.22641509	21.28301887	22.16981132	1.230460354	0.745708316	0.881808537
0	3802	10906	1	439	283639	289327	10	23	18	18	25	20.80188679	20.80188679	21.72641509	21.72641509	1.74204788	0.627626412	0.881808537
0	3802	10906	1	440	289327	306004	10	23	18	16	27	19.95283019	21.6509434	20.83962264	22.61320755	3.055927988	0.38308225	0.598505391
0	3802	10906	1	441	306004	315571	10	23	18	16	27	20.37735849	21.22641509	21.28301887	22.16981132	3.191710945	0.363000966	0.598505391
0	3802	10906	1	442	315571	316165	10	22	19	16	27	19.95283019	21.6509434	20.83962264	22.61320755	2.509541301	0.473569227	0.766683372
0	3802	10906	1	443	316165	318655	10	22	19	15	28	19.52830189	22.0754717	20.39622642	23.05660377	3.228861971	0.357667015	0.598505391
0	3802	10906	1	444	318655	349287	10	21	20	15	28	19.10377358	22.5	19.95283019	23.5	2.557123868	0.465055919	0.766683372
0	3802	10906	1	445	349287	387358	10	21	20	16	27	19.52830189	22.0754717	20.39622642	23.05660377	1.928051547	0.587473327	0.881808537
0	3802	10906	1	446	387358	393650	10	22	19	16	27	19.95283019	21.6509434	20.83962264	22.61320755	2.509541301	0.473569227	0.766683372
0	3802	10906	1	447	393650	394364	10	24	17	17	26	21.22641509	20.37735849	22.16981132	21.28301887	3.173167209	0.365688966	0.598505391
0	3802	10906	1	448	394364	466146	10	24	17	17	26	20.80188679	20.80188679	21.72641509	21.72641509	3.055349371	0.383169814	0.598505391
0	3802	10906	1	449	466146	466976	10	24	17	18	25	21.22641509	20.37735849	22.16981132	21.28301887	2.355614018	0.50195055	0.766683372
0	3802	10906	1	450	466976	485067	10	24	17	17	26	20.80188679	20.80188679	21.72641509	21.72641509	3.055349371	0.383169814	0.598505391
0	3802	10906	1	451	485067	543162	10	25	16	18	25	21.6509434	19.95283019	22.61320755	20.83962264	3.072822234	0.380533078	0.598505391
0	3802	10906	1	452	543162	567435	10	26	15	18	25	22.0754717	19.52830189	23.05660377	20.39622642	3.895861504	0.272930971	0.598505391
0	3802	10906	1	453	567435	570530	10	27	14	18	25	22.5	19.10377358	23.5	19.95283019	4.827467971	0.184875579	0.435594459
0	3802	10906	1	454	570530	578448	10	27	14	17	26	22.0754717	19.52830189	23.05660377	20.39622642	5.794151312	0.122066182	0.293364152
0	3802	10906	1	455	578448	581686	10	27	14	17	26	22.5	19.10377358	23.5	19.95283019	5.894134638	0.116875948	0.293364152
0	3802	10906	1	456	581686	611067	10	27	14	16	27	22.0754717	19.52830189	23.05660377	20.39622642	6.961410972	0.073137957	0.186514402
0	3802	10906	1	457	611067	622110	10	26	15	16	27	21.6509434	19.95283019	22.61320755	20.83962264	5.858114725	0.118721038	0.293364152
0	3802	10906	1	458	622110	628991	10	26	15	16	27	22.0754717	19.52830189	23.05660377	20.39622642	6.045580425	0.109413564	0.186514402
0	3802	10906	1	459	628991	635138	10	26	15	17	26	22.5	19.10377358	23.5	19.95283019	5.056603774	0.167698933	0.293364152
0	3802	10906	1	460	635138	639517	10	25	16	17	26	22.0754717	19.52830189	23.05660377	20.39622642	4.155503969	0.245154669	0.435594459
0	3802	10906	1	461	639517	641525	10	25	16	18	25	22.5	19.10377358	23.5	19.95283019	3.34598649	0.341293244	0.598505391
0	3802	10906	1	462	641525	643200	10	24	17	18	25	22.0754717	19.52830189	23.05660377	20.39622642	2.64324166	0.449959111	0.766683372
0	3802	10906	1	463	643200	663135	10	24	17	17	26	21.6509434	19.95283019	22.61320755	20.83962264	3.363035276	0.338965178	0.598505391
0	3802	10906	1	464	663135	669152	10	25	16	17	26	22.0754717	19.52830189	23.05660377	20.39622642	4.155503969	0.245154669	0.435594459
0	3802	10906	1	465	669152	672483	10	24	17	17	26	21.6509434	19.95283019	22.61320755	20.83962264	3.363035276	0.338965178	0.598505391
0	3802	10906	1	466	672483	686219	10	24	17	16	27	21.22641509	20.37735849	22.16981132	21.28301887	4.174904798	0.243186392	0.435594459
0	3802	10906	1	467	686219	697037	10	25	16	16	27	21.6509434	19.95283019	22.61320755	20.83962264	5.056223472	0.167726158	0.293364152
0	3802	10906	1	468	697037	700541	10	25	16	16	27	21.22641509	20.37735849	22.16981132	21.28301887	4.863904798	0.18203827	0.435594459
0	3802	10906	1	469	700541	706943	10	24	17	16	27	20.80188679	20.80188679	21.72641509	21.72641509	3.975887799	0.264079586	0.598505391
0	3802	10906	1	470	706943	724334	10	23	18	16	27	20.37735849	21.22641509	21.28301887	22.16981132	3.191710945	0.363000966	0.598505391
0	3802	10906	1	471	3071	32391	11	20	16	22	21	19.52830189	19.10377358	20.39622642	19.95283019	0.696725091	0.87397397	0.881808537
0	3802	10906	1	472	32391	38344	11	20	16	23	20	19.95283019	18.67924528	20.83962264	19.50943396	0.620702062	0.891677184	0.881808537
0	3802	10906	1	473	38344	44364	11	20	16	22	21	19.52830189	19.10377358	20.39622642	19.95283019	0.696725091	0.87397397	0.881808537
0	3802	10906	1	474	44364	51420	11	19	17	22	21	19.10377358	19.52830189	19.95283019	20.39622642	0.555813041	0.906469144	0.881808537
0	3802	10906	1	475	51420	55783	11	19	17	20	23	18.25471698	20.37735849	19.06603774	21.28301887	0.774459544	0.855565709	0.881808537
0	3802	10906	1	476	55783	58595	11	18	18	20	23	17.83018868	20.80188679	18.62264151	21.72641509	0.555542265	0.906530135	0.881808537
0	3802	10906	1	477	58595	77594	11	18	18	19	24	17.40566038	21.22641509	18.17924528	22.16981132	0.698852885	0.87347373	0.881808537
0	3802	10906	1	478	77594	104301	11	17	18	20	23	17.40566038	20.80188679	18.17924528	21.72641509	0.643866862	0.88632064	0.881808537
0	3802	10906	1	479	104301	104849	11	17	18	22	21	18.25471698	19.95283019	19.06603774	20.83962264	0.730094302	0.866103665	0.881808537
0	3802	10906	1	480	104849	106827	11	16	19	22	21	17.83018868	20.37735849	18.62264151	21.28301887	0.897233214	0.826095447	0.881808537
0	3802	10906	1	481	106827	116265	11	16	19	21	22	17.40566038	20.80188679	18.17924528	21.72641509	0.710724395	0.870678612	0.881808537
0	3802	10906	1	482	116265	127601	11	16	19	21	22	17.83018868	20.37735849	18.62264151	21.28301887	0.608606061	0.894459417	0.881808537
0	3802	10906	1	483	127601	164874	11	16	19	21	22	18.25471698	19.95283019	19.06603774	20.83962264	0.584773832	0.899909038	0.881808537
0	3802	10906	1	484	164874	167731	11	18	17	21	22	19.10377358	19.10377358	19.95283019	19.95283019	0.560446843	0.905424379	0.881808537
0	3802	10906	1	485	167731	201705	11	19	16	21	22	19.52830189	18.67924528	20.39622642	19.50943396	0.734405652	0.865083086	0.881808537
0	3802	10906	1	486	201705	219897	11	20	15	21	22	19.95283019	18.25471698	20.83962264	19.06603774	1.033134602	0.793235076	0.881808537
0	3802	10906	1	487	219897	221882	11	20	15	20	23	19.52830189	18.67924528	20.39622642	19.50943396	1.368311781	0.712979144	0.881808537
0	3802	10906	1	488	221882	228883	11	21	14	20	23	19.95283019	18.25471698	20.83962264	19.06603774	1.892162094	0.595087617	0.881808537
0	3802	10906	1	489	228883	230273	11	20	15	20	23	19.52830189	18.67924528	20.39622642	19.50943396	1.368311781	0.712979144	0.881808537
0	3802	10906	1	490	230273	248549	11	19	16	20	23	19.10377358	19.10377358	19.95283019	19.95283019	0.970302372	0.808437378	0.881808537
0	3802	10906	1	491	248549	278370	11	20	15	20	23	19.52830189	18.67924528	20.39622642	19.50943396	1.368311781	0.712979144	0.881808537
0	3802	10906	1	492	278370	282208	11	20	16	20	23	19.52830189	19.10377358	20.39622642	19.95283019	0.988718101	0.803981818	0.881808537
0	3802	10906	1	493	282208	285920	11	21	15	20	23	19.95283019	18.67924528	20.83962264	19.50943396	1.438006844	0.696650396	0.881808537
0	3802	10906	1	494	285920	329279	11	21	15	19	24	19.52830189	19.10377358	20.39622642	19.95283019	1.908956107	0.591516503	0.881808537
0	3802	10906	1	495	329279	335636	11	19	17	19	24	18.67924528	19.95283019	19.50943396	20.83962264	0.935079883	0.816955023	0.881808537
0	3802	10906	1	496	335636	356509	11	19	17	20	23	19.10377358	19.52830189	19.95283019	20.39622642	0.660407552	0.882474563	0.881808537
0	3802	10906	1	497	356509	367811	11	20	16	20	23	19.52830189	19.10377358	20.39622642	19.95283019	0.988718101	0.803981818	0.881808537
0	3802	10906	1	498	367811	423780	11	20	16	21	22	19.95283019	18.67924528	20.83962264	19.50943396	0.703586132	0.872360133	0.881808537
0	3802	10906	1	499	423780	428868	11	20	16	22	21	20.37735849	18.25471698	21.28301887	19.06603774	0.505802664	0.917614755	0.881808537
0	3802	10906	1	500	428868	478475	11	20	15	22	21	20.37735849	17.83018868	21.28301887	18.62264151	0.783870611	0.853320954	0.881808537
0	3802	10906	1	501	478475	506937	11	20	15	23	20	20.80188679	17.40566038	21.72641509	18.17924528	0.620416831	0.891742911	0.881808537
0	3802	10906	1	502	506937	521368	11	20	15	22	21	20.37735849	17.83018868	21.28301887	18.62264151	0.783870611	0.853320954	0.881808537
0	3802	10906	1	503	521368	523818	11	20	15	23	20	20.80188679	17.40566038	21.72641509	18.17924528	0.620416831	0.891742911	0.881808537
0	3802	10906	1	504	523818	527172	11	19	16	23	20	20.37735849	17.83018868	21.28301887	18.62264151	0.521346689	0.914177223	0.881808537
0	3802	10906	1	505	527172	532118	11	19	16	23	20	19.95283019	18.25471698	20.83962264	19.06603774	0.593701369	0.897872775	0.881808537
0	3802	10906	1	506	532118	534896	11	19	16	24	19	20.37735849	17.83018868	21.28301887	18.62264151	0.635455099	0.8882699	0.881808537
0	3802	10906	1	507	534896	556165	11	18	17	23	20	19.52830189	18.67924528	20.39622642	19.50943396	0.615300633	0.892920883	0.881808537
0	3802	10906	1	508	556165	580421	11	19	16	23	20	19.95283019	18.25471698	20.83962264	19.06603774	0.593701369	0.897872775	0.881808537
0	3802	10906	1	509	580421	618665	11	18	17	23	20	19.52830189	18.67924528	20.39622642	19.50943396	0.615300633	0.892920883	0.881808537
0	3802	10906	1	510	618665	632201	11	18	17	23	20	19.10377358	19.10377358	19.95283019	19.95283019	0.760919656	0.858789846	0.881808537
0	3802	10906	1	511	632201	657466	11	17	18	23	20	18.67924528	19.52830189	19.50943396	20.39622642	0.902786968	0.824755198	0.881808537
0	3802	10906	1	512	11347	31766	12	14	27	23	18	16.98113208	22.9245283	17.73584906	23.94339623	4.285638521	0.232226454	0.435594459
0	3802	10906	1	513	31766	49183	12	13	28	23	17	16.55660377	22.9245283	17.29245283	23.94339623	5.785079709	0.122547819	0.293364152
0	3802	10906	1	514	49183	52032	12	13	28	22	18	16.13207547	23.3490566	16.8490566	24.38679245	4.781902236	0.188481878	0.435594459
0	3802	10906	1	515	52032	62483	12	13	28	22	19	16.13207547	23.77358491	16.8490566	24.83018868	4.303104526	0.230539734	0.435594459
0	3802	10906	1	516	62483	94001	12	13	28	21	20	15.70754717	24.19811321	16.40566038	25.27358491	3.45105221	0.327166154	0.598505391
0	3802	10906	1	517	94001	97799	12	14	27	22	19	16.55660377	23.3490566	17.29245283	24.38679245	3.437084183	0.329014192	0.598505391
0	3802	10906	1	518	97799	99376	12	14	27	21	20	16.13207547	23.77358491	16.8490566	24.83018868	2.681893698	0.443313052	0.766683372
0	3802	10906	1	519	99376	125103	12	13	28	21	20	15.70754717	24.19811321	16.40566038	25.27358491	3.45105221	0.327166154	0.598505391
0	3802	10906	1	520	125103	130801	12	15	26	21	20	16.55660377	23.3490566	17.29245283	24.38679245	2.031344517	0.56592659	0.766683372
0	3802	10906	1	521	130801	150675	12	14	27	20	21	15.70754717	24.19811321	16.40566038	25.27358491	2.020176317	0.568229616	0.766683372
0	3802	10906	1	522	150675	186657	12	14	27	19	22	15.28301887	24.62264151	15.96226415	25.71698113	1.452582263	0.693256749	0.881808537
0	3802	10906	1	523	186657	196028	12	15	26	19	22	15.70754717	24.19811321	16.40566038	25.27358491	1.000321973	0.80117405	0.881808537
0	3802	10906	1	524	196028	203905	12	15	26	18	23	15.28301887	24.62264151	15.96226415	25.71698113	0.629472384	0.889653427	0.881808537
0	3802	10906	1	525	203905	234924	12	16	25	18	23	15.70754717	24.19811321	16.40566038	25.27358491	0.391489176	0.941994966	0.881808537
0	3802	10906	1	526	234924	249932	12	15	26	18	23	15.28301887	24.62264151	15.96226415	25.71698113	0.629472384	0.889653427	0.881808537
0	3802	10906	1	527	249932	255236	12	15	26	17	24	15.28301887	24.62264151	15.96226415	25.71698113	0.264387196	0.966580953	0.881808537
0	3802	10906	1	528	255236	257759	12	16	25	18	23	16.13207547	23.77358491	16.8490566	24.83018868	0.277868564	0.964135608	0.881808537
0	3802	10906	1	529	257759	259444	12	16	25	19	22	16.55660377	23.3490566	17.29245283	24.38679245	0.537658502	0.910543443	0.881808537
0	3802	10906	1	530	259444	263031	12	17	24	19	22	16.98113208	22.9245283	17.73584906	23.94339623	0.298317796	0.960344546	0.881808537
0	3802	10906	1	531	263031	265396	12	18	23	19	22	17.40566038	22.5	18.17924528	23.5	0.164205666	0.983149704	0.881808537
0	3802	10906	1	532	265396	267091	12	18	23	20	21	17.83018868	22.0754717	18.62264151	23.05660377	0.325653329	0.955133739	0.881808537
0	3802	10906	1	533	267091	269035	12	18	23	19	22	17.40566038	22.5	18.17924528	23.5	0.164205666	0.983149704	0.881808537
0	3802	10906	1	534	269035	277576	12	19	22	20	21	18.25471698	21.6509434	19.06603774	22.61320755	0.196890711	0.978089676	0.881808537
0	3802	10906	1	535	277576	297101	12	20	21	20	21	18.67924528	21.22641509	19.50943396	22.16981132	0.169863322	0.982301165	0.881808537
0	3802	10906	1	536	297101	335878	12	19	22	20	21	18.25471698	21.6509434	19.06603774	22.61320755	0.196890711	0.978089676	0.881808537
0	3802	10906	1	537	335878	339594	12	18	23	20	21	17.83018868	22.0754717	18.62264151	23.05660377	0.325653329	0.955133739	0.881808537
0	3802	10906	1	538	339594	340974	12	18	23	21	20	18.25471698	21.6509434	19.06603774	22.61320755	0.585769574	0.899682236	0.881808537
0	3802	10906	1	539	340974	342165	12	18	23	20	21	17.83018868	22.0754717	18.62264151	23.05660377	0.325653329	0.955133739	0.881808537
0	3802	10906	1	540	342165	366895	12	18	23	19	22	17.40566038	22.5	18.17924528	23.5	0.164205666	0.983149704	0.881808537
0	3802	10906	1	541	366895	386020	12	18	23	18	23	16.98113208	22.9245283	17.73584906	23.94339623	0.102485557	0.991537488	0.881808537
0	3802	10906	1	542	386020	388225	12	18	23	17	24	16.55660377	23.3490566	17.29245283	24.38679245	0.142133586	0.986340938	0.881808537
0	3802	10906	1	543	388225	412937	12	18	23	16	25	16.13207547	23.77358491	16.8490566	24.83018868	0.285405136	0.962749596	0.881808537
0	3802	10906	1	544	412937	451199	12	19	22	17	24	16.98113208	22.9245283	17.73584906	23.94339623	0.307970191	0.958522599	0.881808537
0	3802	10906	1	545	451199	489670	12	19	22	18	23	17.40566038	22.5	18.17924528	23.5	0.169556528	0.982347484	0.881808537
0	3802	10906	1	546	489670	514002	12	19	22	17	24	16.98113208	22.9245283	17.73584906	23.94339623	0.307970191	0.958522599	0.881808537
0	3802	10906	1	547	514002	517731	12	18	23	17	24	16.55660377	23.3490566	17.29245283	24.38679245	0.142133586	0.986340938	0.881808537
0	3802	10906	1	548	517731	530389	12	19	22	17	24	16.98113208	22.9245283	17.73584906	23.94339623	0.307970191	0.958522599	0.881808537
0	3802	10906	1	549	530389	532515	12	19	22	17	24	17.40566038	22.5	18.17924528	23.5	0.244284084	0.970142247	0.881808537
0	3802	10906	1	550	532515	546024	12	19	22	18	23	17.83018868	22.0754717	18.62264151	23.05660377	0.097964312	0.99208059	0.881808537
0	3802	10906	1	551	546024	547790	12	19	22	19	22	18.25471698	21.6509434	19.06603774	22.61320755	0.052912288	0.996813821	0.881808537
0	3802	10906	1	552	547790	566717	12	18	23	19	22	17.83018868	22.0754717	18.62264151	23.05660377	0.096403855	0.992265455	0.881808537
0	3802	10906	1	553	566717	571888	12	18	23	19	22	17.40566038	22.5	18.17924528	23.5	0.164205666	0.983149704	0.881808537
0	3802	10906	1	554	571888	589265	12	16	25	19	22	16.55660377	23.3490566	17.29245283	24.38679245	0.537658502	0.910543443	0.881808537
0	3802	10906	1	555	589265	601331	12	16	25	18	23	16.13207547	23.77358491	16.8490566	24.83018868	0.277868564	0.964135608	0.881808537
0	3802	10906	1	556	601331	603421	12	16	25	17	24	15.70754717	24.19811321	16.40566038	25.27358491	0.117728293	0.989628224	0.881808537
0	3802	10906	1	557	603421	616169	12	16	25	18	23	16.13207547	23.77358491	16.8490566	24.83018868	0.277868564	0.964135608	0.881808537
0	3802	10906	1	558	616169	621389	12	18	23	18	23	16.98113208	22.9245283	17.73584906	23.94339623	0.102485557	0.991537488	0.881808537
0	3802	10906	1	559	621389	623748	12	19	22	18	23	17.40566038	22.5	18.17924528	23.5	0.169556528	0.982347484	0.881808537
0	3802	10906	1	560	623748	640185	12	19	22	18	23	17.83018868	22.0754717	18.62264151	23.05660377	0.097964312	0.99208059	0.881808537
0	3802	10906	1	561	640185	645013	12	18	23	18	23	17.40566038	22.5	18.17924528	23.5	0.043811271	0.997592886	0.881808537
0	3802	10906	1	562	645013	648607	12	19	22	19	22	18.25471698	21.6509434	19.06603774	22.61320755	0.052912288	0.996813821	0.881808537
0	3802	10906	1	563	648607	649722	12	19	22	18	23	17.83018868	22.0754717	18.62264151	23.05660377	0.097964312	0.99208059	0.881808537
0	3802	10906	1	564	649722	661138	12	20	21	18	23	18.25471698	21.6509434	19.06603774	22.61320755	0.252653782	0.968672325	0.881808537
0	3802	10906	1	565	661138	677011	12	20	21	18	23	17.83018868	22.0754717	18.62264151	23.05660377	0.337402651	0.952847173	0.881808537
0	3802	10906	1	566	677011	681799	12	20	21	19	22	18.25471698	21.6509434	19.06603774	22.61320755	0.203289752	0.97705648	0.881808537
0	3802	10906	1	567	681799	682963	12	20	21	18	23	17.83018868	22.0754717	18.62264151	23.05660377	0.337402651	0.952847173	0.881808537
0	3802	10906	1	568	682963	691863	12	19	22	18	23	17.40566038	22.5	18.17924528	23.5	0.169556528	0.982347484	0.881808537
0	3802	10906	1	569	691863	747652	12	19	22	18	23	16.98113208	22.9245283	17.73584906	23.94339623	0.318411483	0.956529391	0.881808537
0	3802	10906	1	570	747652	764715	12	20	21	18	23	17.40566038	22.5	18.17924528	23.5	0.499095824	0.91909001	0.881808537
0	3802	10906	1	571	764715	783936	12	20	21	17	24	16.98113208	22.9245283	17.73584906	23.94339623	0.728916693	0.866382287	0.881808537
0	3802	10906	1	572	783936	807515	12	20	21	16	25	16.55660377	23.3490566	17.29245283	24.38679245	1.064495448	0.785651188	0.881808537
0	3802	10906	1	573	807515	819398	12	19	22	16	25	16.13207547	23.77358491	16.8490566	24.83018868	0.686115245	0.876464823	0.881808537
0	3802	10906	1	574	819398	839895	12	19	22	17	24	16.55660377	23.3490566	17.29245283	24.38679245	0.449618694	0.929812042	0.881808537
0	3802	10906	1	575	839895	843556	12	18	23	15	27	15.28301887	25.04716981	15.96226415	26.16037736	0.73529603	0.864872217	0.881808537
0	3802	10906	1	576	843556	868518	12	19	22	15	27	15.70754717	24.62264151	16.40566038	25.71698113	1.153924974	0.764074863	0.881808537
0	3802	10906	1	577	868518	872827	12	18	23	15	27	15.28301887	25.04716981	15.96226415	26.16037736	0.73529603	0.864872217	0.881808537
0	3802	10906	1	578	872827	874790	12	17	24	15	27	14.85849057	25.47169811	15.51886792	26.60377358	0.416930155	0.936723339	0.881808537
0	3802	10906	1	579	874790	897698	12	17	24	16	26	15.28301887	25.04716981	15.96226415	26.16037736	0.237747803	0.971277057	0.881808537
0	3802	10906	1	580	897698	905576	12	17	24	17	25	15.70754717	24.62264151	16.40566038	25.71698113	0.163611697	0.98323809	0.881808537
0	3802	10906	1	581	905576	906755	12	17	24	17	25	15.70754717	24.62264151	16.40566038	25.71698113	0.163611697	0.98323809	0.881808537
0	3802	10906	1	582	906755	953916	12	17	24	16	26	15.28301887	25.04716981	15.96226415	26.16037736	0.237747803	0.971277057	0.881808537
0	3802	10906	1	583	953916	1020891	12	18	23	16	26	15.70754717	24.62264151	16.40566038	25.71698113	0.45465226	0.928734984	0.881808537
0	3802	10906	1	584	1020891	1058969	12	18	23	15	27	15.28301887	25.04716981	15.96226415	26.16037736	0.73529603	0.864872217	0.881808537
0	3802	10906	1	585	8540	14028	13	19	23	20	21	20.80188679	19.95283019	21.72641509	20.83962264	0.759859431	0.859042025	0.881808537
0	3802	10906	1	586	14028	17725	13	20	22	20	21	21.22641509	19.52830189	22.16981132	20.39622642	0.613940039	0.893233836	0.881808537
0	3802	10906	1	587	17725	21862	13	19	23	21	20	21.22641509	19.52830189	22.16981132	20.39622642	0.920140471	0.82056493	0.881808537
0	3802	10906	1	588	21862	23574	13	19	23	21	20	21.22641509	19.52830189	22.16981132	20.39622642	0.920140471	0.82056493	0.881808537
0	3802	10906	1	589	23574	25902	13	19	24	21	20	21.22641509	19.95283019	22.16981132	20.83962264	1.149995879	0.765020613	0.881808537
0	3802	10906	1	590	25902	51204	13	20	24	22	19	22.0754717	19.52830189	23.05660377	20.39622642	1.363083213	0.714210582	0.881808537
0	3802	10906	1	591	51204	53475	13	21	23	22	19	22.5	19.10377358	23.5	19.95283019	1.035884047	0.792569984	0.881808537
0	3802	10906	1	592	53475	111680	13	19	24	22	19	21.6509434	19.52830189	22.61320755	20.39622642	1.460743158	0.691359969	0.881808537
0	3802	10906	1	593	111680	112905	13	19	24	21	20	21.22641509	19.95283019	22.16981132	20.83962264	1.149995879	0.765020613	0.881808537
0	3802	10906	1	594	112905	137439	13	20	23	21	20	21.6509434	19.52830189	22.61320755	20.39622642	0.865861875	0.833657313	0.881808537
0	3802	10906	1	595	137439	159299	13	21	22	21	20	22.0754717	19.10377358	23.05660377	19.95283019	0.675033532	0.879060004	0.881808537
0	3802	10906	1	596	159299	167862	13	21	22	20	21	21.6509434	19.52830189	22.61320755	20.39622642	0.652272021	0.884368374	0.881808537
0	3802	10906	1	597	167862	184044	13	20	23	20	21	21.22641509	19.95283019	22.16981132	20.83962264	0.749818021	0.861428293	0.881808537
0	3802	10906	1	598	184044	204612	13	20	23	21	20	21.6509434	19.52830189	22.61320755	20.39622642	0.865861875	0.833657313	0.881808537
0	3802	10906	1	599	204612	205600	13	19	24	21	20	21.22641509	19.95283019	22.16981132	20.83962264	1.149995879	0.765020613	0.881808537
0	3802	10906	1	600	205600	220854	13	18	25	21	20	20.80188679	20.37735849	21.72641509	21.28301887	1.527684327	0.675895702	0.881808537
0	3802	10906	1	601	220854	228846	13	18	25	21	20	20.80188679	20.37735849	21.72641509	21.28301887	1.527684327	0.675895702	0.881808537
0	3802	10906	1	602	228846	237751	13	19	24	21	20	21.22641509	19.95283019	22.16981132	20.83962264	1.149995879	0.765020613	0.881808537
0	3802	10906	1	603	237751	242282	13	19	24	20	21	20.80188679	20.37735849	21.72641509	21.28301887	0.941054167	0.815510868	0.881808537
0	3802	10906	1	604	242282	303372	13	20	23	21	20	21.6509434	19.52830189	22.61320755	20.39622642	0.865861875	0.833657313	0.881808537
0	3802	10906	1	605	303372	307304	13	19	24	22	19	21.6509434	19.52830189	22.61320755	20.39622642	1.460743158	0.691359969	0.881808537
0	3802	10906	1	606	307304	323619	13	19	24	22	19	21.6509434	19.52830189	22.61320755	20.39622642	1.460743158	0.691359969	0.881808537
0	3802	10906	1	607	323619	325015	13	19	24	22	19	22.0754717	19.10377358	23.05660377	19.95283019	1.777269898	0.619893709	0.881808537
0	3802	10906	1	608	325015	335699	13	20	23	22	19	22.5	18.67924528	23.5	19.50943396	1.386272196	0.708755737	0.881808537
0	3802	10906	1	609	335699	343810	13	21	22	22	19	22.9245283	18.25471698	23.94339623	19.06603774	1.087944369	0.779985131	0.881808537
0	3802	10906	1	610	343810	385398	13	20	23	22	19	22.5	18.67924528	23.5	19.50943396	1.386272196	0.708755737	0.881808537
0	3802	10906	1	611	385398	388742	13	21	22	24	17	23.77358491	17.40566038	24.83018868	18.17924528	1.640543316	0.650232236	0.881808537
0	3802	10906	1	612	388742	392670	13	19	24	24	17	22.9245283	18.25471698	23.94339623	19.06603774	2.704072961	0.439535588	0.766683372
0	3802	10906	1	613	392670	422441	13	19	24	23	18	22.5	18.67924528	23.5	19.50943396	2.187475721	0.534419482	0.766683372
0	3802	10906	1	614	422441	508003	13	19	24	24	17	22.9245283	18.25471698	23.94339623	19.06603774	2.704072961	0.439535588	0.766683372
0	3802	10906	1	615	508003	511228	13	20	23	24	17	23.3490566	17.83018868	24.38679245	18.62264151	2.126861473	0.546497654	0.766683372
0	3802	10906	1	616	511228	537926	13	20	23	25	16	23.77358491	17.40566038	24.83018868	18.17924528	2.659453374	0.447161808	0.766683372
0	3802	10906	1	617	537926	541363	13	22	21	27	14	25.47169811	15.70754717	26.60377358	16.40566038	2.615060094	0.454855438	0.766683372
0	3802	10906	1	618	541363	553018	13	22	21	26	15	25.04716981	16.13207547	26.16037736	16.8490566	2.043531064	0.563421008	0.766683372
0	3802	10906	1	619	553018	557286	13	24	19	26	15	25.89622642	15.28301887	27.04716981	15.96226415	1.141407395	0.767088734	0.881808537
0	3802	10906	1	620	557286	578579	13	24	19	26	16	25.89622642	15.70754717	27.04716981	16.40566038	0.879552498	0.830359247	0.881808537
0	3802	10906	1	621	578579	588200	13	26	17	26	16	26.74528302	14.85849057	27.93396226	15.51886792	0.4782286	0.923647788	0.881808537
0	3802	10906	1	622	588200	596300	13	27	16	27	15	27.59433962	14.00943396	28.82075472	14.63207547	0.419913687	0.936098758	0.881808537
0	3802	10906	1	623	596300	622047	13	27	16	26	16	27.16981132	14.43396226	28.37735849	15.0754717	0.42683653	0.934644571	0.881808537
0	3802	10906	1	624	622047	622766	13	27	16	27	15	27.59433962	14.00943396	28.82075472	14.63207547	0.419913687	0.936098758	0.881808537
0	3802	10906	1	625	622766	624593	13	27	16	28	14	28.01886792	13.58490566	29.26415094	14.18867925	0.523517593	0.913695141	0.881808537
0	3802	10906	1	626	624593	628115	13	26	17	29	13	28.01886792	13.58490566	29.26415094	14.18867925	1.105951864	0.77563748	0.881808537
0	3802	10906	1	627	628115	675608	13	26	17	29	13	27.59433962	14.00943396	28.82075472	14.63207547	0.913665609	0.822128794	0.881808537
0	3802	10906	1	628	675608	703523	13	26	17	27	15	26.74528302	14.85849057	27.93396226	15.51886792	0.377992193	0.944750314	0.881808537
0	3802	10906	1	629	703523	718318	13	26	17	27	15	27.16981132	14.43396226	28.37735849	15.0754717	0.573782365	0.902407183	0.881808537
0	3802	10906	1	630	718318	757536	13	26	17	26	16	26.74528302	14.85849057	27.93396226	15.51886792	0.4782286	0.923647788	0.881808537
0	3802	10906	1	631	757536	761549	13	26	17	27	15	27.16981132	14.43396226	28.37735849	15.0754717	0.573782365	0.902407183	0.881808537
0	3802	10906	1	632	761549	774002	13	26	17	27	15	26.74528302	14.85849057	27.93396226	15.51886792	0.377992193	0.944750314	0.881808537
0	3802	10906	1	633	774002	775222	13	24	19	27	15	25.89622642	15.70754717	27.04716981	16.40566038	0.949500367	0.813468726	0.881808537
0	3802	10906	1	634	775222	777691	13	23	20	27	15	25.47169811	16.13207547	26.60377358	16.8490566	1.376064601	0.711154788	0.881808537
0	3802	10906	1	635	777691	787269	13	23	20	28	14	25.89622642	15.70754717	27.04716981	16.40566038	1.883248905	0.596988695	0.881808537
0	3802	10906	1	636	787269	789840	13	23	20	28	14	25.47169811	16.13207547	26.60377358	16.8490566	1.722275873	0.631992776	0.881808537
0	3802	10906	1	637	789840	793656	13	23	20	28	14	25.04716981	16.55660377	26.16037736	17.29245283	1.63970969	0.650419809	0.881808537
0	3802	10906	1	638	793656	801656	13	22	21	28	14	24.62264151	16.98113208	25.71698113	17.73584906	2.220065908	0.528006844	0.766683372
0	3802	10906	1	639	801656	805130	13	22	21	27	15	24.19811321	17.40566038	25.27358491	18.17924528	1.615844926	0.655802454	0.881808537
0	3802	10906	1	640	805130	820589	13	22	21	27	15	23.77358491	17.83018868	24.83018868	18.62264151	1.590156627	0.661623796	0.881808537
0	3802	10906	1	641	820589	824707	13	22	21	26	16	23.3490566	18.25471698	24.38679245	19.06603774	1.090571156	0.77935072	0.881808537
0	3802	10906	1	642	824707	846270	13	22	21	25	17	22.9245283	18.67924528	23.94339623	19.50943396	0.695029003	0.874372551	0.881808537
0	3802	10906	1	643	846270	856800	13	22	21	24	18	22.5	19.10377358	23.5	19.95283019	0.401095499	0.940016098	0.881808537
0	3802	10906	1	644	856800	857748	13	21	22	24	18	22.0754717	19.52830189	23.05660377	20.39622642	0.685356037	0.876642833	0.881808537
0	3802	10906	1	645	857748	859536	13	20	23	24	18	21.6509434	19.95283019	22.61320755	20.83962264	1.063225131	0.785958267	0.881808537
0	3802	10906	1	646	859536	861535	13	20	23	23	19	21.22641509	20.37735849	22.16981132	21.28301887	0.684389432	0.876869426	0.881808537
0	3802	10906	1	647	861535	874464	13	20	23	22	20	20.80188679	20.80188679	21.72641509	21.72641509	0.403812728	0.939453753	0.881808537
0	3802	10906	1	648	874464	883549	13	19	24	22	20	20.37735849	21.22641509	21.28301887	22.16981132	0.692032458	0.875076377	0.881808537
0	3802	10906	1	649	883549	891337	13	19	24	23	19	20.80188679	20.80188679	21.72641509	21.72641509	1.064554755	0.785636852	0.881808537
0	3802	10906	1	650	891337	916712	13	20	23	23	19	21.22641509	20.37735849	22.16981132	21.28301887	0.684389432	0.876869426	0.881808537
0	3802	10906	1	651	37926	59388	14	24	16	21	23	22.0754717	18.67924528	23.05660377	19.50943396	1.360041199	0.714927435	0.881808537
0	3802	10906	1	652	59388	65472	14	24	16	22	22	22.5	18.25471698	23.5	19.06603774	0.925724754	0.819215812	0.881808537
0	3802	10906	1	653	65472	67104	14	24	16	21	23	22.0754717	18.67924528	23.05660377	19.50943396	1.360041199	0.714927435	0.881808537
0	3802	10906	1	654	67104	81884	14	24	16	22	22	22.5	18.25471698	23.5	19.06603774	0.925724754	0.819215812	0.881808537
0	3802	10906	1	655	81884	89458	14	23	17	22	22	22.0754717	18.67924528	23.05660377	19.50943396	0.556047084	0.906416421	0.881808537
0	3802	10906	1	656	89458	116193	14	23	17	22	22	22.5	18.25471698	23.5	19.06603774	0.644587803	0.886153362	0.881808537
0	3802	10906	1	657	116193	159536	14	23	17	21	23	22.0754717	18.67924528	23.05660377	19.50943396	0.997648036	0.801821064	0.881808537
0	3802	10906	1	658	159536	169700	14	22	18	21	23	21.6509434	19.10377358	22.61320755	19.95283019	0.64984571	0.884932389	0.881808537
0	3802	10906	1	659	169700	181553	14	21	19	21	23	21.22641509	19.52830189	22.16981132	20.39622642	0.410830162	0.937996262	0.881808537
0	3802	10906	1	660	181553	192753	14	22	18	21	23	21.6509434	19.10377358	22.61320755	19.95283019	0.64984571	0.884932389	0.881808537
0	3802	10906	1	661	192753	199771	14	22	18	19	25	20.80188679	19.95283019	21.72641509	20.83962264	1.432837528	0.697855806	0.881808537
0	3802	10906	1	662	199771	210494	14	22	18	20	24	21.22641509	19.52830189	22.16981132	20.39622642	0.996908073	0.802000113	0.881808537
0	3802	10906	1	663	210494	214361	14	22	18	19	25	20.80188679	19.95283019	21.72641509	20.83962264	1.432837528	0.697855806	0.881808537
0	3802	10906	1	664	214361	256864	14	23	17	19	25	21.22641509	19.52830189	22.16981132	20.39622642	1.967893786	0.579097142	0.881808537
0	3802	10906	1	665	256864	273699	14	23	17	19	25	21.6509434	19.10377358	22.61320755	19.95283019	2.169770307	0.537927203	0.766683372
0	3802	10906	1	666	273699	275055	14	24	16	19	25	22.0754717	18.67924528	23.05660377	19.50943396	2.811015756	0.421689748	0.766683372
0	3802	10906	1	667	275055	280084	14	24	16	18	26	21.6509434	19.10377358	22.61320755	19.95283019	3.532985437	0.31650912	0.598505391
0	3802	10906	1	668	280084	297856	14	24	16	17	27	21.22641509	19.52830189	22.16981132	20.39622642	4.343583785	0.226673808	0.435594459
0	3802	10906	1	669	297856	301232	14	25	15	17	27	21.6509434	19.10377358	22.61320755	19.95283019	5.281946948	0.152278113	0.293364152
0	3802	10906	1	670	301232	352354	14	25	15	18	26	22.0754717	18.67924528	23.05660377	19.50943396	4.380451521	0.223204819	0.435594459
0	3802	10906	1	671	352354	391375	14	26	14	18	26	22.5	18.25471698	23.5	19.06603774	5.345099101	0.148202592	0.293364152
0	3802	10906	1	672	391375	397728	14	25	15	18	26	22.0754717	18.67924528	23.05660377	19.50943396	4.380451521	0.223204819	0.435594459
0	3802	10906	1	673	397728	411880	14	25	15	18	26	21.6509434	19.10377358	22.61320755	19.95283019	4.173450216	0.243333461	0.435594459
0	3802	10906	1	674	411880	416405	14	26	14	18	26	22.0754717	18.67924528	23.05660377	19.50943396	5.138182679	0.16195388	0.293364152
0	3802	10906	1	675	416405	427227	14	26	14	19	25	22.5	18.25471698	23.5	19.06603774	4.244653777	0.236229014	0.435594459
0	3802	10906	1	676	427227	434567	14	27	13	18	26	22.5	18.25471698	23.5	19.06603774	6.221584889	0.101313454	0.186514402
0	3802	10906	1	677	434567	439407	14	26	14	18	26	22.0754717	18.67924528	23.05660377	19.50943396	5.138182679	0.16195388	0.293364152
0	3802	10906	1	678	439407	441051	14	26	14	17	27	21.6509434	19.10377358	22.61320755	19.95283019	6.119477812	0.105939861	0.186514402
0	3802	10906	1	679	441051	480569	14	25	15	17	27	21.22641509	19.52830189	22.16981132	20.39622642	5.064588616	0.167128266	0.293364152
0	3802	10906	1	680	480569	485500	14	25	15	17	27	21.6509434	19.10377358	22.61320755	19.95283019	5.281946948	0.152278113	0.293364152
0	3802	10906	1	681	485500	493695	14	25	15	18	26	22.0754717	18.67924528	23.05660377	19.50943396	4.380451521	0.223204819	0.435594459
0	3802	10906	1	682	493695	510240	14	25	15	19	25	22.5	18.25471698	23.5	19.06603774	3.566617601	0.312224201	0.598505391
0	3802	10906	1	683	510240	516619	14	23	17	19	25	21.6509434	19.10377358	22.61320755	19.95283019	2.169770307	0.537927203	0.766683372
0	3802	10906	1	684	516619	518826	14	23	17	20	24	22.0754717	18.67924528	23.05660377	19.50943396	1.62850654	0.652943569	0.881808537
0	3802	10906	1	685	518826	531268	14	24	16	20	24	22.5	18.25471698	23.5	19.06603774	2.176590662	0.536573994	0.766683372
0	3802	10906	1	686	531268	544236	14	23	17	20	24	22.0754717	18.67924528	23.05660377	19.50943396	1.62850654	0.652943569	0.881808537
0	3802	10906	1	687	544236	589376	14	23	17	20	24	21.6509434	19.10377358	22.61320755	19.95283019	1.438634165	0.696504178	0.881808537
0	3802	10906	1	688	589376	614761	14	22	18	20	24	21.22641509	19.52830189	22.16981132	20.39622642	0.996908073	0.802000113	0.881808537
0	3802	10906	1	689	614761	640017	14	21	19	20	24	20.80188679	19.95283019	21.72641509	20.83962264	0.663850627	0.881671872	0.881808537
0	3802	10906	1	690	640017	654059	14	21	19	21	23	21.22641509	19.52830189	22.16981132	20.39622642	0.410830162	0.937996262	0.881808537
0	3802	10906	1	691	654059	661434	14	21	19	22	22	21.6509434	19.10377358	22.61320755	19.95283019	0.246803636	0.969701714	0.881808537
0	3802	10906	1	692	661434	667729	14	21	19	24	20	22.5	18.25471698	23.5	19.06603774	0.186816623	0.979688952	0.881808537
0	3802	10906	1	693	667729	687430	14	21	19	23	21	22.0754717	18.67924528	23.05660377	19.50943396	0.171924351	0.981989098	0.881808537
0	3802	10906	1	694	687430	692172	14	21	19	24	20	22.5	18.25471698	23.5	19.06603774	0.186816623	0.979688952	0.881808537
0	3802	10906	1	695	692172	693688	14	21	19	24	20	22.5	18.25471698	23.5	19.06603774	0.186816623	0.979688952	0.881808537
0	3802	10906	1	696	693688	699603	14	21	19	24	20	22.0754717	18.67924528	23.05660377	19.50943396	0.108838501	0.990756075	0.881808537
0	3802	10906	1	697	699603	709136	14	22	18	24	20	22.5	18.25471698	23.5	19.06603774	0.071054349	0.995068647	0.881808537
0	3802	10906	1	698	709136	723353	14	22	18	24	20	22.9245283	17.83018868	23.94339623	18.62264151	0.140908069	0.986512297	0.881808537
0	3802	10906	1	699	723353	735935	14	23	17	24	20	23.3490566	17.40566038	24.38679245	18.17924528	0.203166379	0.977076525	0.881808537
0	3802	10906	1	700	735935	741882	14	23	17	25	19	23.77358491	16.98113208	24.83018868	17.73584906	0.116458871	0.989791663	0.881808537
0	3802	10906	1	701	741882	764581	14	24	16	25	19	24.19811321	16.55660377	25.27358491	17.29245283	0.191907686	0.97888498	0.881808537
0	3802	10906	1	702	764581	780104	14	24	16	24	20	23.77358491	16.98113208	24.83018868	17.73584906	0.37564158	0.945227109	0.881808537
0	3802	10906	1	703	3330	29567	15	17	28	19	23	17.40566038	25.47169811	18.17924528	26.60377358	0.785637886	0.852899089	0.881808537
0	3802	10906	1	704	29567	33401	15	19	26	20	22	18.67924528	24.19811321	19.50943396	25.27358491	0.576032982	0.901896477	0.881808537
0	3802	10906	1	705	33401	34092	15	18	27	21	21	18.67924528	24.19811321	19.50943396	25.27358491	1.185644588	0.756449355	0.881808537
0	3802	10906	1	706	34092	39096	15	18	27	20	22	18.25471698	24.62264151	19.06603774	25.71698113	0.816073583	0.845618708	0.881808537
0	3802	10906	1	707	39096	47770	15	18	27	19	23	17.83018868	25.04716981	18.62264151	26.16037736	0.543316585	0.90927694	0.881808537
0	3802	10906	1	708	47770	68905	15	19	26	19	23	18.25471698	24.62264151	19.06603774	25.71698113	0.394751108	0.941324646	0.881808537
0	3802	10906	1	709	68905	70104	15	19	26	18	24	17.83018868	25.04716981	18.62264151	26.16037736	0.312222723	0.957713563	0.881808537
0	3802	10906	1	710	70104	83581	15	18	27	18	24	17.40566038	25.47169811	18.17924528	26.60377358	0.36859739	0.946650338	0.881808537
0	3802	10906	1	711	83581	84923	15	20	25	19	23	18.67924528	24.19811321	19.50943396	25.27358491	0.337791666	0.952771006	0.881808537
0	3802	10906	1	712	84923	94497	15	21	24	19	23	19.10377358	23.77358491	19.95283019	24.83018868	0.370775873	0.946211096	0.881808537
0	3802	10906	1	713	94497	128617	15	21	24	20	22	19.52830189	23.3490566	20.39622642	24.38679245	0.370356334	0.94629575	0.881808537
0	3802	10906	1	714	128617	143829	15	21	24	19	23	19.10377358	23.77358491	19.95283019	24.83018868	0.370775873	0.946211096	0.881808537
0	3802	10906	1	715	143829	158852	15	20	25	19	23	18.67924528	24.19811321	19.50943396	25.27358491	0.337791666	0.952771006	0.881808537
0	3802	10906	1	716	158852	185326	15	19	26	19	23	18.25471698	24.62264151	19.06603774	25.71698113	0.394751108	0.941324646	0.881808537
0	3802	10906	1	717	185326	196554	15	19	26	20	22	18.67924528	24.19811321	19.50943396	25.27358491	0.576032982	0.901896477	0.881808537
0	3802	10906	1	718	196554	214431	15	19	26	20	22	18.25471698	24.62264151	19.06603774	25.71698113	0.690456546	0.875446338	0.881808537
0	3802	10906	1	719	214431	216370	15	19	26	21	21	18.67924528	24.19811321	19.50943396	25.27358491	0.976199258	0.807010765	0.881808537
0	3802	10906	1	720	216370	219066	15	19	26	22	20	19.10377358	23.77358491	19.95283019	24.83018868	1.358721011	0.715238629	0.881808537
0	3802	10906	1	721	219066	221458	15	19	26	24	18	19.95283019	22.9245283	20.83962264	23.94339623	2.412685443	0.491277602	0.766683372
0	3802	10906	1	722	221458	230986	15	20	25	24	18	20.37735849	22.5	21.28301887	23.5	1.918848596	0.589419608	0.881808537
0	3802	10906	1	723	230986	242129	15	21	24	24	18	20.80188679	22.0754717	21.72641509	23.05660377	1.51656494	0.678452464	0.881808537
0	3802	10906	1	724	242129	243931	15	21	24	25	17	21.22641509	21.6509434	22.16981132	22.61320755	2.011930133	0.56993426	0.766683372
0	3802	10906	1	725	243931	254003	15	22	23	25	17	21.6509434	21.22641509	22.61320755	22.16981132	1.611298973	0.65683058	0.881808537
0	3802	10906	1	726	254003	269663	15	22	23	26	16	22.0754717	20.80188679	23.05660377	21.72641509	2.117589987	0.548362399	0.766683372
0	3802	10906	1	727	269663	282051	15	23	22	26	16	22.5	20.37735849	23.5	21.28301887	1.717666563	0.633013291	0.881808537
0	3802	10906	1	728	282051	284878	15	23	22	25	17	22.0754717	20.80188679	23.05660377	21.72641509	1.299726999	0.729197905	0.881808537
0	3802	10906	1	729	284878	296757	15	23	22	23	19	21.22641509	21.6509434	22.16981132	22.61320755	0.762237647	0.858476297	0.881808537
0	3802	10906	1	730	296757	307813	15	22	23	23	19	20.80188679	22.0754717	21.72641509	23.05660377	0.896106304	0.826367345	0.881808537
0	3802	10906	1	731	307813	361341	15	22	23	23	19	20.80188679	22.0754717	21.72641509	23.05660377	0.896106304	0.826367345	0.881808537
0	3802	10906	1	732	361341	409910	15	21	24	23	19	20.37735849	22.5	21.28301887	23.5	1.119242607	0.772430992	0.881808537
0	3802	10906	1	733	409910	431668	15	22	23	23	19	21.22641509	21.6509434	22.16981132	22.61320755	0.720669019	0.868331955	0.881808537
0	3802	10906	1	734	431668	440242	15	21	24	23	19	21.22641509	21.6509434	22.16981132	22.61320755	0.865697342	0.833696929	0.881808537
0	3802	10906	1	735	440242	446547	15	21	24	22	20	20.80188679	22.0754717	21.72641509	23.05660377	0.57832385	0.901376203	0.881808537
0	3802	10906	1	736	446547	449320	15	20	25	22	20	20.37735849	22.5	21.28301887	23.5	0.830196113	0.842231717	0.881808537
0	3802	10906	1	737	449320	457252	15	19	26	22	20	19.95283019	22.9245283	20.83962264	23.94339623	1.172171049	0.759686289	0.881808537
0	3802	10906	1	738	457252	464311	15	20	25	22	20	20.37735849	22.5	21.28301887	23.5	0.830196113	0.842231717	0.881808537
0	3802	10906	1	739	464311	475795	15	21	24	22	20	20.80188679	22.0754717	21.72641509	23.05660377	0.57832385	0.901376203	0.881808537
0	3802	10906	1	740	475795	477292	15	21	24	23	19	21.22641509	21.6509434	22.16981132	22.61320755	0.865697342	0.833696929	0.881808537
0	3802	10906	1	741	477292	480513	15	22	23	24	18	22.0754717	20.80188679	23.05660377	21.72641509	0.910268433	0.82294912	0.881808537
0	3802	10906	1	742	480513	511380	15	22	23	23	19	21.6509434	21.22641509	22.61320755	22.16981132	0.613651915	0.893300091	0.881808537
0	3802	10906	1	743	511380	585834	15	21	24	23	19	21.22641509	21.6509434	22.16981132	22.61320755	0.865697342	0.833696929	0.881808537
0	3802	10906	1	744	585834	589744	15	20	25	24	18	21.22641509	21.6509434	22.16981132	22.61320755	1.681110683	0.641141463	0.881808537
0	3802	10906	1	745	589744	631751	15	20	25	26	16	22.0754717	20.80188679	23.05660377	21.72641509	2.927427768	0.402950278	0.766683372
0	3802	10906	1	746	631751	662414	15	21	24	26	16	22.5	20.37735849	23.5	21.28301887	2.321370266	0.508439312	0.766683372
0	3802	10906	1	747	662414	725858	15	22	23	26	16	22.9245283	19.95283019	23.94339623	20.83962264	1.803210177	0.614236616	0.881808537
0	3802	10906	1	748	725858	735229	15	22	23	26	16	23.3490566	19.52830189	24.38679245	20.39622642	1.749419117	0.626003264	0.881808537
0	3802	10906	1	749	735229	741565	15	22	23	25	17	22.9245283	19.95283019	23.94339623	20.83962264	1.256708492	0.739437823	0.881808537
0	3802	10906	1	750	741565	766205	15	21	24	25	17	22.5	20.37735849	23.5	21.28301887	1.701689415	0.636558272	0.881808537
0	3802	10906	1	751	766205	789820	15	21	24	25	17	22.9245283	19.95283019	23.94339623	20.83962264	1.736543883	0.628840057	0.881808537
0	3802	10906	1	752	789820	823141	15	20	25	25	17	22.5	20.37735849	23.5	21.28301887	2.284096823	0.51557439	0.766683372
0	3802	10906	1	753	823141	826007	15	21	24	25	17	22.9245283	19.95283019	23.94339623	20.83962264	1.736543883	0.628840057	0.881808537
0	3802	10906	1	754	826007	832730	15	22	23	25	17	23.3490566	19.52830189	24.38679245	20.39622642	1.276069525	0.734823296	0.881808537
0	3802	10906	1	755	832730	849399	15	22	23	24	18	22.9245283	19.95283019	23.94339623	20.83962264	0.889708173	0.827910727	0.881808537
0	3802	10906	1	756	849399	851826	15	21	24	23	19	22.0754717	20.80188679	23.05660377	21.72641509	0.88635017	0.828720516	0.881808537
0	3802	10906	1	757	851826	884182	15	20	25	23	19	21.6509434	21.22641509	22.61320755	22.16981132	1.256580019	0.739468475	0.881808537
0	3802	10906	1	758	884182	900093	15	20	25	24	18	22.0754717	20.80188679	23.05660377	21.72641509	1.720106215	0.632473022	0.881808537
0	3802	10906	1	759	900093	910640	15	19	26	24	18	21.6509434	21.22641509	22.61320755	22.16981132	2.267434699	0.518788256	0.766683372
0	3802	10906	1	760	910640	928222	15	19	26	25	17	22.0754717	20.80188679	23.05660377	21.72641509	2.919402562	0.40421939	0.766683372
0	3802	10906	1	761	928222	931644	15	20	25	25	17	22.5	20.37735849	23.5	21.28301887	2.284096823	0.51557439	0.766683372
0	3802	10906	1	762	931644	945751	15	20	25	24	18	22.0754717	20.80188679	23.05660377	21.72641509	1.720106215	0.632473022	0.881808537
0	3802	10906	1	763	945751	957144	15	19	26	24	18	21.6509434	21.22641509	22.61320755	22.16981132	2.267434699	0.518788256	0.766683372
0	3802	10906	1	764	957144	986747	15	19	26	23	19	21.22641509	21.6509434	22.16981132	22.61320755	1.715544836	0.633483378	0.881808537
0	3802	10906	1	765	986747	989290	15	19	26	24	18	21.6509434	21.22641509	22.61320755	22.16981132	2.267434699	0.518788256	0.766683372
0	3802	10906	1	766	989290	1009914	15	20	25	24	18	22.0754717	20.80188679	23.05660377	21.72641509	1.720106215	0.632473022	0.881808537
0	3802	10906	1	767	1009914	1012897	15	21	24	24	18	22.5	20.37735849	23.5	21.28301887	1.261086578	0.738393528	0.881808537
0	3802	10906	1	768	1012897	1017551	15	22	23	24	18	22.9245283	19.95283019	23.94339623	20.83962264	0.889708173	0.827910727	0.881808537
0	3802	10906	1	769	1017551	1026965	15	22	23	23	19	22.5	20.37735849	23.5	21.28301887	0.604191385	0.895472185	0.881808537
0	3802	10906	1	770	1026965	1040322	15	21	24	23	19	22.0754717	20.80188679	23.05660377	21.72641509	0.88635017	0.828720516	0.881808537
0	3802	10906	1	771	1040322	1073550	15	20	25	22	19	21.22641509	21.22641509	22.16981132	22.16981132	1.196235336	0.753907378	0.881808537
0	3802	10906	1	772	17255	47120	16	23	16	23	21	21.22641509	19.10377358	22.16981132	19.95283019	0.738506049	0.864111705	0.881808537
0	3802	10906	1	773	47120	48874	16	24	15	23	21	21.6509434	18.67924528	22.61320755	19.50943396	1.100063473	0.777058763	0.881808537
0	3802	10906	1	774	48874	52978	16	24	15	22	22	21.22641509	19.10377358	22.16981132	19.95283019	1.45530773	0.692623018	0.881808537
0	3802	10906	1	775	52978	63839	16	24	15	21	23	20.80188679	19.52830189	21.72641509	20.39622642	1.898407791	0.59375786	0.881808537
0	3802	10906	1	776	63839	73875	16	24	15	22	22	21.22641509	19.10377358	22.16981132	19.95283019	1.45530773	0.692623018	0.881808537
0	3802	10906	1	777	73875	86357	16	24	15	23	21	21.6509434	18.67924528	22.61320755	19.50943396	1.100063473	0.777058763	0.881808537
0	3802	10906	1	778	86357	94867	16	24	15	23	21	21.22641509	19.10377358	22.16981132	19.95283019	1.330012222	0.722019014	0.881808537
0	3802	10906	1	779	94867	121460	16	24	15	22	22	20.80188679	19.52830189	21.72641509	20.39622642	1.671274939	0.643338808	0.881808537
0	3802	10906	1	780	121460	139530	16	25	14	22	22	21.22641509	19.10377358	22.16981132	19.95283019	2.245727483	0.522997741	0.766683372
0	3802	10906	1	781	139530	141228	16	24	15	22	22	20.80188679	19.52830189	21.72641509	20.39622642	1.671274939	0.643338808	0.881808537
0	3802	10906	1	782	141228	211460	16	24	15	21	23	20.37735849	19.95283019	21.28301887	20.83962264	2.101174085	0.551675279	0.766683372
0	3802	10906	1	783	211460	232361	16	24	15	22	22	20.80188679	19.52830189	21.72641509	20.39622642	1.671274939	0.643338808	0.881808537
0	3802	10906	1	784	232361	275648	16	23	16	22	22	20.37735849	19.95283019	21.28301887	20.83962264	1.209398856	0.750750976	0.881808537
0	3802	10906	1	785	275648	277778	16	23	16	22	22	20.80188679	19.52830189	21.72641509	20.39622642	0.999304122	0.80142034	0.881808537
0	3802	10906	1	786	277778	297003	16	24	15	22	22	21.22641509	19.10377358	22.16981132	19.95283019	1.45530773	0.692623018	0.881808537
0	3802	10906	1	787	297003	300962	16	24	14	23	21	21.6509434	18.25471698	22.61320755	19.06603774	1.449320158	0.694015613	0.881808537
0	3802	10906	1	788	300962	305303	16	24	14	24	20	22.0754717	17.83018868	23.05660377	18.62264151	1.131032662	0.769588448	0.881808537
0	3802	10906	1	789	305303	348791	16	24	14	23	21	21.6509434	18.25471698	22.61320755	19.06603774	1.449320158	0.694015613	0.881808537
0	3802	10906	1	790	348791	371225	16	23	15	23	21	21.22641509	18.67924528	22.16981132	19.50943396	1.017863322	0.796929671	0.881808537
0	3802	10906	1	791	371225	382208	16	23	15	22	22	20.80188679	19.10377358	21.72641509	19.95283019	1.327309288	0.722658657	0.881808537
0	3802	10906	1	792	382208	386440	16	23	15	23	21	21.22641509	18.67924528	22.16981132	19.50943396	1.017863322	0.796929671	0.881808537
0	3802	10906	1	793	386440	422402	16	24	14	23	21	21.6509434	18.25471698	22.61320755	19.06603774	1.449320158	0.694015613	0.881808537
0	3802	10906	1	794	422402	431485	16	24	14	22	22	21.22641509	18.67924528	22.16981132	19.50943396	1.853834953	0.603290497	0.881808537
0	3802	10906	1	795	431485	434608	16	25	13	22	22	21.6509434	18.25471698	22.61320755	19.06603774	2.498762883	0.475514703	0.766683372
0	3802	10906	1	796	434608	460734	16	26	12	22	22	21.6509434	18.25471698	22.61320755	19.06603774	3.484809394	0.322737606	0.598505391
0	3802	10906	1	797	460734	463024	16	25	13	22	22	21.22641509	18.67924528	22.16981132	19.50943396	2.716824852	0.437375663	0.766683372
0	3802	10906	1	798	463024	482248	16	25	13	22	22	21.6509434	18.25471698	22.61320755	19.06603774	2.498762883	0.475514703	0.766683372
0	3802	10906	1	799	482248	493210	16	25	13	23	21	22.0754717	17.83018868	23.05660377	18.62264151	1.999564603	0.572497081	0.881808537
0	3802	10906	1	800	493210	500317	16	25	13	24	20	22.5	17.40566038	23.5	18.17924528	1.585920479	0.662586457	0.881808537
0	3802	10906	1	801	500317	503167	16	25	13	23	21	22.0754717	17.83018868	23.05660377	18.62264151	1.999564603	0.572497081	0.881808537
0	3802	10906	1	802	503167	517474	16	24	14	23	21	21.6509434	18.25471698	22.61320755	19.06603774	1.449320158	0.694015613	0.881808537
0	3802	10906	1	803	517474	521441	16	23	15	23	21	21.22641509	18.67924528	22.16981132	19.50943396	1.017863322	0.796929671	0.881808537
0	3802	10906	1	804	521441	527032	16	23	15	23	21	21.6509434	18.25471698	22.61320755	19.06603774	0.867144549	0.833348459	0.881808537
0	3802	10906	1	805	527032	587851	16	22	16	23	21	21.22641509	18.67924528	22.16981132	19.50943396	0.557459282	0.906098192	0.881808537
0	3802	10906	1	806	587851	593925	16	23	15	23	21	21.6509434	18.25471698	22.61320755	19.06603774	0.867144549	0.833348459	0.881808537
0	3802	10906	1	807	593925	612806	16	23	15	25	19	22.5	17.40566038	23.5	18.17924528	0.476400788	0.92404461	0.881808537
0	3802	10906	1	808	612806	632888	16	22	16	25	19	22.0754717	17.83018868	23.05660377	18.62264151	0.359570318	0.948461651	0.881808537
0	3802	10906	1	809	632888	643566	16	22	16	24	20	21.6509434	18.25471698	22.61320755	19.06603774	0.414915179	0.937144424	0.881808537
0	3802	10906	1	810	643566	650221	16	21	17	24	20	21.22641509	18.67924528	22.16981132	19.50943396	0.316800782	0.956838351	0.881808537
0	3802	10906	1	811	650221	665707	16	20	18	24	20	20.80188679	19.10377358	21.72641509	19.95283019	0.332718658	0.953761979	0.881808537
0	3802	10906	1	812	665707	695397	16	19	19	25	19	20.80188679	19.10377358	21.72641509	19.95283019	0.695388069	0.874288183	0.881808537
0	3802	10906	1	813	695397	697082	16	20	18	25	19	21.22641509	18.67924528	22.16981132	19.50943396	0.470162484	0.925395946	0.881808537
0	3802	10906	1	814	697082	702392	16	19	19	25	19	20.80188679	19.10377358	21.72641509	19.95283019	0.695388069	0.874288183	0.881808537
0	3802	10906	1	815	702392	704171	16	19	19	23	21	19.95283019	19.95283019	20.83962264	20.83962264	0.316196843	0.956954059	0.881808537
0	3802	10906	1	816	704171	707199	16	18	20	21	23	18.67924528	21.22641509	19.50943396	22.16981132	0.240529989	0.97079545	0.881808537
0	3802	10906	1	817	707199	732067	16	17	21	21	23	18.25471698	21.6509434	19.06603774	22.61320755	0.308599684	0.958403081	0.881808537
0	3802	10906	1	818	732067	753229	16	17	21	21	23	17.83018868	22.0754717	18.62264151	23.05660377	0.394680598	0.941339154	0.881808537
0	3802	10906	1	819	753229	785689	16	17	21	20	24	17.40566038	22.5	18.17924528	23.5	0.302451644	0.959566735	0.881808537
0	3802	10906	1	820	785689	810571	16	18	20	20	24	17.83018868	22.0754717	18.62264151	23.05660377	0.337219068	0.952883108	0.881808537
0	3802	10906	1	821	810571	820770	16	17	21	20	24	17.40566038	22.5	18.17924528	23.5	0.302451644	0.959566735	0.881808537
0	3802	10906	1	822	820770	830851	16	17	21	19	25	16.98113208	22.9245283	17.73584906	23.94339623	0.298317796	0.960344546	0.881808537
0	3802	10906	1	823	830851	859878	16	17	21	18	26	16.55660377	23.3490566	17.29245283	24.38679245	0.383869218	0.943554205	0.881808537
0	3802	10906	1	824	859878	877625	16	17	21	19	25	16.98113208	22.9245283	17.73584906	23.94339623	0.298317796	0.960344546	0.881808537
0	3802	10906	1	825	877625	889367	16	17	20	19	25	16.98113208	22.5	17.73584906	23.5	0.463647799	0.926802088	0.881808537
0	3802	10906	1	826	889367	892045	16	17	20	20	24	17.40566038	22.0754717	18.17924528	23.05660377	0.425543665	0.934916665	0.881808537
0	3802	10906	1	827	892045	895927	16	16	21	20	24	16.98113208	22.5	17.73584906	23.5	0.456366475	0.928367438	0.881808537
0	3802	10906	1	828	895927	900445	16	16	21	19	25	16.55660377	22.9245283	17.29245283	23.94339623	0.395516623	0.941167091	0.881808537
0	3802	10906	1	829	900445	905604	16	16	21	20	24	16.98113208	22.5	17.73584906	23.5	0.456366475	0.928367438	0.881808537
0	3802	10906	1	830	905604	912641	16	16	21	20	24	17.40566038	22.0754717	18.17924528	23.05660377	0.386873662	0.94294054	0.881808537
0	3802	10906	1	831	912641	920729	16	15	22	20	24	16.98113208	22.5	17.73584906	23.5	0.54192203	0.909589379	0.881808537
0	3802	10906	1	832	920729	923453	16	16	21	20	24	17.40566038	22.0754717	18.17924528	23.05660377	0.386873662	0.94294054	0.881808537
0	3802	10906	1	833	923453	942121	16	16	21	19	25	16.98113208	22.5	17.73584906	23.5	0.342536688	0.951839629	0.881808537
1	10906	27167	1	2	27167	38875	1	45	1	0	45	19.52830189	19.96226415	19.10377358	19.52830189	103.5640404	2.66093E-22	0
1	10906	27167	1	3	38875	57828	1	45	1	1	44	19.96226415	19.52830189	19.52830189	19.10377358	99.0076904	2.54009E-21	0
1	10906	27167	1	4	57828	65478	1	45	1	3	42	20.83018868	18.66037736	20.37735849	18.25471698	90.46512971	1.74041E-19	0
1	10906	27167	1	5	65478	69722	1	44	2	3	42	20.39622642	19.09433962	19.95283019	18.67924528	86.13907411	1.47786E-18	0
1	10906	27167	1	6	69722	70705	1	41	5	3	42	19.09433962	20.39622642	18.67924528	19.95283019	74.27524852	5.1812E-16	0
1	10906	27167	1	7	70705	77283	1	42	4	4	41	19.96226415	19.52830189	19.52830189	19.10377358	74.12110495	5.59065E-16	0
1	10906	27167	1	8	77283	113748	1	43	3	4	41	20.39622642	19.09433962	19.95283019	18.67924528	78.04282998	8.06832E-17	0
1	10906	27167	1	9	113748	118573	1	42	4	5	40	20.39622642	19.09433962	19.95283019	18.67924528	70.35669341	3.57995E-15	0
1	10906	27167	1	10	118573	130005	1	43	3	5	40	20.83018868	18.66037736	20.37735849	18.25471698	74.24577608	5.2571E-16	0
1	10906	27167	1	11	130005	130667	1	42	4	5	40	20.39622642	19.09433962	19.95283019	18.67924528	70.35669341	3.57995E-15	0
1	10906	27167	1	12	130667	133187	1	41	5	5	40	19.96226415	19.52830189	19.52830189	19.10377358	66.64499909	2.2306E-14	0
1	10906	27167	1	13	133187	137603	1	40	6	7	38	20.39622642	19.09433962	19.95283019	18.67924528	56.21474291	3.78023E-12	0
1	10906	27167	1	14	137603	158163	1	40	6	6	39	19.96226415	19.52830189	19.52830189	19.10377358	59.57860454	7.23219E-13	0
1	10906	27167	1	15	158163	168115	1	40	6	7	38	20.39622642	19.09433962	19.95283019	18.67924528	56.21474291	3.78023E-12	0
1	10906	27167	1	16	168115	169237	1	39	7	7	38	19.96226415	19.52830189	19.52830189	19.10377358	52.92192131	1.905E-11	0
1	10906	27167	1	17	169237	189839	1	40	6	7	38	20.39622642	19.09433962	19.95283019	18.67924528	56.21474291	3.78023E-12	0
1	10906	27167	1	18	189839	190113	1	41	5	7	38	20.83018868	18.66037736	20.37735849	18.25471698	59.67003178	6.91415E-13	0
1	10906	27167	1	19	190113	227031	1	42	4	7	38	21.69811321	18.22641509	21.22641509	17.83018868	62.451058	1.75966E-13	0
1	10906	27167	1	20	8425	40613	2	24	16	15	26	20.39622642	20.83018868	19.95283019	20.37735849	4.537646704	0.20895675	0.435594459
1	10906	27167	1	21	40613	42424	2	23	17	15	26	19.96226415	21.26415094	19.52830189	20.80188679	3.666344481	0.299819889	0.598505391
1	10906	27167	1	22	42424	45737	2	23	17	15	26	19.52830189	21.69811321	19.10377358	21.22641509	3.589511986	0.30933687	0.598505391
1	10906	27167	1	23	45737	48174	2	22	18	15	26	19.09433962	22.13207547	18.67924528	21.6509434	2.811928547	0.42154004	0.766683372
1	10906	27167	1	24	48174	70345	2	22	18	16	25	19.52830189	21.69811321	19.10377358	21.22641509	2.118257021	0.548228088	0.766683372
1	10906	27167	1	25	70345	78696	2	23	17	16	25	19.96226415	21.26415094	19.52830189	20.80188679	2.802083415	0.423157076	0.766683372
1	10906	27167	1	26	78696	89245	2	24	16	16	25	20.39622642	20.83018868	19.95283019	20.37735849	3.588533228	0.30945982	0.598505391
1	10906	27167	1	27	89245	107707	2	25	15	16	25	20.83018868	20.39622642	20.37735849	19.95283019	4.47942515	0.214132855	0.435594459
1	10906	27167	1	28	107707	115242	2	25	15	17	24	21.26415094	19.96226415	20.80188679	19.52830189	3.608684669	0.306937178	0.598505391
1	10906	27167	1	29	115242	128532	2	24	16	17	24	20.83018868	20.39622642	20.37735849	19.95283019	2.810611551	0.421756056	0.766683372
1	10906	27167	1	30	128532	143035	2	24	16	18	23	21.26415094	19.96226415	20.80188679	19.52830189	2.133043297	0.545256864	0.766683372
1	10906	27167	1	31	143035	151311	2	23	17	18	23	20.83018868	20.39622642	20.37735849	19.95283019	1.534254354	0.674387309	0.881808537
1	10906	27167	1	32	151311	160682	2	23	17	17	24	20.39622642	20.83018868	19.95283019	20.37735849	2.117695612	0.54834113	0.766683372
1	10906	27167	1	33	160682	169579	2	23	17	16	25	19.96226415	21.26415094	19.52830189	20.80188679	2.802083415	0.423157076	0.766683372
1	10906	27167	1	34	169579	171237	2	23	17	17	24	20.39622642	20.83018868	19.95283019	20.37735849	2.117695612	0.54834113	0.766683372
1	10906	27167	1	35	171237	174721	2	23	17	17	24	20.39622642	20.83018868	19.95283019	20.37735849	2.117695612	0.54834113	0.766683372
1	10906	27167	1	36	174721	177599	2	23	17	17	24	19.96226415	21.26415094	19.52830189	20.80188679	2.136382932	0.544587393	0.766683372
1	10906	27167	1	37	177599	192718	2	22	18	17	24	19.52830189	21.69811321	19.10377358	21.22641509	1.537219984	0.673707003	0.881808537
1	10906	27167	1	38	192718	208385	2	22	18	18	23	19.96226415	21.26415094	19.52830189	20.80188679	1.060952457	0.786507679	0.881808537
1	10906	27167	1	39	208385	256922	2	22	18	17	24	19.52830189	21.69811321	19.10377358	21.22641509	1.537219984	0.673707003	0.881808537
1	10906	27167	1	40	256922	258799	2	22	18	21	20	21.26415094	19.96226415	20.80188679	19.52830189	0.2316326	0.972328054	0.881808537
1	10906	27167	1	41	258799	273933	2	21	19	21	20	20.83018868	20.39622642	20.37735849	19.95283019	0.116099868	0.989837742	0.881808537
1	10906	27167	1	42	273933	301831	2	20	20	21	20	20.39622642	20.83018868	19.95283019	20.37735849	0.102730474	0.991507755	0.881808537
1	10906	27167	1	43	301831	307740	2	21	19	21	20	20.83018868	20.39622642	20.37735849	19.95283019	0.116099868	0.989837742	0.881808537
1	10906	27167	1	44	307740	311598	2	21	19	21	20	21.26415094	19.96226415	20.80188679	19.52830189	0.062946979	0.995878127	0.881808537
1	10906	27167	1	45	311598	332542	2	21	19	20	21	20.83018868	20.39622642	20.37735849	19.95283019	0.158909166	0.983933087	0.881808537
1	10906	27167	1	46	332542	334081	2	20	20	20	21	20.39622642	20.83018868	19.95283019	20.37735849	0.059921175	0.996168263	0.881808537
1	10906	27167	1	47	334081	334864	2	20	20	19	22	19.96226415	21.26415094	19.52830189	20.80188679	0.158524138	0.983989613	0.881808537
1	10906	27167	1	48	334864	344556	2	20	20	20	21	20.39622642	20.83018868	19.95283019	20.37735849	0.059921175	0.996168263	0.881808537
1	10906	27167	1	49	344556	393411	2	19	21	20	21	19.96226415	21.26415094	19.52830189	20.80188679	0.062946979	0.995878127	0.881808537
1	10906	27167	1	50	393411	406222	2	20	20	20	21	20.39622642	20.83018868	19.95283019	20.37735849	0.059921175	0.996168263	0.881808537
1	10906	27167	1	51	406222	431686	2	21	19	20	21	20.83018868	20.39622642	20.37735849	19.95283019	0.158909166	0.983933087	0.881808537
1	10906	27167	1	52	431686	434847	2	22	18	20	21	21.26415094	19.96226415	20.80188679	19.52830189	0.360174452	0.948340877	0.881808537
1	10906	27167	1	53	434847	444882	2	22	18	21	20	21.69811321	19.52830189	21.22641509	19.10377358	0.168266683	0.98254184	0.881808537
1	10906	27167	1	54	444882	464479	2	21	19	21	20	21.26415094	19.96226415	20.80188679	19.52830189	0.062946979	0.995878127	0.881808537
1	10906	27167	1	55	464479	490388	2	22	18	21	20	21.69811321	19.52830189	21.22641509	19.10377358	0.168266683	0.98254184	0.881808537
1	10906	27167	1	56	490388	493756	2	23	17	24	17	23.43396226	17.79245283	22.9245283	17.40566038	0.103239805	0.99144582	0.881808537
1	10906	27167	1	57	493756	497423	2	25	15	25	16	24.73584906	16.49056604	24.19811321	16.13207547	0.165206198	0.983000517	0.881808537
1	10906	27167	1	58	497423	555531	2	25	15	25	16	25.16981132	16.05660377	24.62264151	15.70754717	0.081903736	0.993916853	0.881808537
1	10906	27167	1	59	555531	561726	2	25	15	24	17	24.73584906	16.49056604	24.19811321	16.13207547	0.185868966	0.979837633	0.881808537
1	10906	27167	1	60	561726	563157	2	26	14	24	17	25.16981132	16.05660377	24.62264151	15.70754717	0.412892746	0.937566466	0.881808537
1	10906	27167	1	61	563157	568731	2	26	14	22	19	24.30188679	16.9245283	23.77358491	16.55660377	1.116917695	0.772991736	0.881808537
1	10906	27167	1	62	568731	593807	2	26	14	21	20	23.86792453	17.35849057	23.3490566	16.98113208	1.613266049	0.656385591	0.881808537
1	10906	27167	1	63	593807	612017	2	25	15	21	20	23.43396226	17.79245283	22.9245283	17.40566038	1.091174293	0.779205062	0.881808537
1	10906	27167	1	64	612017	634841	2	25	15	20	21	23	18.22641509	22.5	17.83018868	1.586348425	0.662489173	0.881808537
1	10906	27167	1	65	634841	640704	2	25	15	19	22	22.56603774	18.66037736	22.0754717	18.25471698	2.177412585	0.536411087	0.766683372
1	10906	27167	1	66	640704	661193	2	25	15	20	21	23	18.22641509	22.5	17.83018868	1.586348425	0.662489173	0.881808537
1	10906	27167	1	67	661193	667775	2	26	14	20	21	23.43396226	17.79245283	22.9245283	17.40566038	2.204676425	0.531027857	0.766683372
1	10906	27167	1	68	667775	694495	2	26	14	21	20	23.86792453	17.35849057	23.3490566	16.98113208	1.613266049	0.656385591	0.881808537
1	10906	27167	1	69	694495	698006	2	27	13	22	19	24.73584906	16.49056604	24.19811321	16.13207547	1.655620639	0.646844991	0.881808537
1	10906	27167	1	70	698006	701904	2	26	14	22	19	23.86792453	17.35849057	23.3490566	16.98113208	1.158215543	0.763042389	0.881808537
1	10906	27167	1	71	701904	704227	2	25	15	22	19	23.43396226	17.79245283	22.9245283	17.40566038	0.726244051	0.867014406	0.881808537
1	10906	27167	1	72	704227	723151	2	24	16	21	20	22.56603774	18.66037736	22.0754717	18.25471698	0.689663153	0.875632546	0.881808537
1	10906	27167	1	73	723151	732424	2	23	17	21	20	22.13207547	19.09433962	21.6509434	18.67924528	0.376708917	0.945010727	0.881808537
1	10906	27167	1	74	732424	735550	2	23	17	21	20	21.69811321	19.52830189	21.22641509	19.10377358	0.449909195	0.929749972	0.881808537
1	10906	27167	1	75	735550	737367	2	23	17	20	21	21.26415094	19.96226415	20.80188679	19.52830189	0.723104123	0.867756639	0.881808537
1	10906	27167	1	76	737367	739187	2	22	18	20	21	20.83018868	20.39622642	20.37735849	19.95283019	0.409159706	0.938343882	0.881808537
1	10906	27167	1	77	739187	750615	2	21	19	20	21	20.39622642	20.83018868	19.95283019	20.37735849	0.19781433	0.977941366	0.881808537
1	10906	27167	1	78	750615	777034	2	21	19	19	22	19.96226415	21.26415094	19.52830189	20.80188679	0.378326615	0.944682405	0.881808537
1	10906	27167	1	79	777034	785256	2	21	19	19	22	20.39622642	20.83018868	19.95283019	20.37735849	0.353389586	0.949693498	0.881808537
1	10906	27167	1	80	785256	789487	2	22	18	19	22	20.83018868	20.39622642	20.37735849	19.95283019	0.650353559	0.884814366	0.881808537
1	10906	27167	1	81	789487	804585	2	22	18	18	23	20.39622642	20.83018868	19.95283019	20.37735849	1.039314398	0.791740226	0.881808537
1	10906	27167	1	82	1449	42145	3	23	19	25	16	23.43396226	18.66037736	22.9245283	18.25471698	0.480609917	0.923130204	0.881808537
1	10906	27167	1	83	42145	46006	3	23	19	24	17	23	19.09433962	22.5	18.67924528	0.25142856	0.968888662	0.881808537
1	10906	27167	1	84	46006	50477	3	23	19	23	18	22.56603774	19.52830189	22.0754717	19.10377358	0.125130799	0.988659807	0.881808537
1	10906	27167	1	85	50477	52326	3	24	18	23	18	23	19.09433962	22.5	18.67924528	0.14200827	0.986358489	0.881808537
1	10906	27167	1	86	52326	61568	3	24	18	24	17	23.43396226	18.66037736	22.9245283	18.25471698	0.173738446	0.981713135	0.881808537
1	10906	27167	1	87	61568	65578	3	23	19	24	17	23	19.09433962	22.5	18.67924528	0.25142856	0.968888662	0.881808537
1	10906	27167	1	88	65578	68331	3	23	19	25	16	23.43396226	18.66037736	22.9245283	18.25471698	0.480609917	0.923130204	0.881808537
1	10906	27167	1	89	68331	102374	3	23	19	26	15	23.86792453	18.22641509	23.3490566	17.83018868	0.8146063	0.845970304	0.881808537
1	10906	27167	1	90	102374	106310	3	23	19	27	14	24.30188679	17.79245283	23.77358491	17.40566038	1.255933961	0.739622619	0.881808537
1	10906	27167	1	91	106310	140633	3	22	20	26	15	23.43396226	18.66037736	22.9245283	18.25471698	1.176810095	0.758571415	0.881808537
1	10906	27167	1	92	140633	165876	3	21	21	26	15	23	19.09433962	22.5	18.67924528	1.633246741	0.651875063	0.881808537
1	10906	27167	1	93	165876	198409	3	21	21	25	16	22.56603774	19.52830189	22.0754717	19.10377358	1.111295381	0.774348059	0.881808537
1	10906	27167	1	94	198409	204596	3	22	20	25	16	23	19.09433962	22.5	18.67924528	0.74850805	0.861739308	0.881808537
1	10906	27167	1	95	204596	225138	3	22	20	24	17	22.56603774	19.52830189	22.0754717	19.10377358	0.425046155	0.935021306	0.881808537
1	10906	27167	1	96	225138	230027	3	21	21	25	16	22.56603774	19.52830189	22.0754717	19.10377358	1.111295381	0.774348059	0.881808537
1	10906	27167	1	97	230027	239827	3	21	21	23	18	21.26415094	20.83018868	20.80188679	20.37735849	0.51429648	0.915739497	0.881808537
1	10906	27167	1	98	239827	242972	3	22	20	23	18	21.69811321	20.39622642	21.22641509	19.95283019	0.351218373	0.950124589	0.881808537
1	10906	27167	1	99	242972	249848	3	23	19	23	18	22.13207547	19.96226415	21.6509434	19.52830189	0.284086489	0.96299306	0.881808537
1	10906	27167	1	100	249848	252754	3	24	18	23	18	22.56603774	19.52830189	22.0754717	19.10377358	0.313220729	0.957523141	0.881808537
1	10906	27167	1	101	252754	256911	3	23	19	23	18	22.13207547	19.96226415	21.6509434	19.52830189	0.284086489	0.96299306	0.881808537
1	10906	27167	1	102	256911	259352	3	23	19	22	19	21.69811321	20.39622642	21.22641509	19.95283019	0.24738653	0.969599556	0.881808537
1	10906	27167	1	103	259352	278771	3	23	19	23	18	22.13207547	19.96226415	21.6509434	19.52830189	0.284086489	0.96299306	0.881808537
1	10906	27167	1	104	278771	313852	3	23	19	24	17	22.56603774	19.52830189	22.0754717	19.10377358	0.422091863	0.935641959	0.881808537
1	10906	27167	1	105	2210	35781	4	32	14	27	18	29.0754717	16.9245283	28.44339623	16.55660377	0.998595651	0.801591769	0.881808537
1	10906	27167	1	106	35781	37033	4	31	15	27	18	28.64150943	17.35849057	28.01886792	16.98113208	0.612839262	0.89348693	0.881808537
1	10906	27167	1	107	37033	46117	4	33	13	29	16	30.37735849	15.62264151	29.71698113	15.28301887	0.717635917	0.869048173	0.881808537
1	10906	27167	1	108	46117	52610	4	33	13	30	15	30.81132075	15.18867925	30.14150943	14.85849057	0.472872015	0.924809587	0.881808537
1	10906	27167	1	109	52610	55559	4	33	13	31	14	31.24528302	14.75471698	30.56603774	14.43396226	0.326433488	0.954982755	0.881808537
1	10906	27167	1	110	55559	64507	4	33	13	32	13	31.67924528	14.32075472	30.99056604	14.00943396	0.282486168	0.963287987	0.881808537
1	10906	27167	1	111	64507	106253	4	32	14	32	13	31.24528302	14.75471698	30.56603774	14.43396226	0.266565628	0.966188833	0.881808537
1	10906	27167	1	112	106253	118023	4	31	15	32	13	30.81132075	15.18867925	30.14150943	14.85849057	0.350550452	0.95025703	0.881808537
1	10906	27167	1	113	118023	121774	4	32	14	32	13	31.24528302	14.75471698	30.56603774	14.43396226	0.266565628	0.966188833	0.881808537
1	10906	27167	1	114	121774	125365	4	34	12	34	11	32.98113208	13.01886792	32.26415094	12.73584906	0.441193321	0.93160742	0.881808537
1	10906	27167	1	115	125365	127870	4	35	11	34	11	33.41509434	12.58490566	32.68867925	12.31132075	0.467049159	0.926068584	0.881808537
1	10906	27167	1	116	127870	128545	4	38	8	37	8	36.01886792	9.547169811	35.23584906	9.339622642	0.6401681	0.887178323	0.881808537
1	10906	27167	1	117	128545	131851	4	37	9	37	8	35.58490566	9.981132075	34.81132075	9.764150943	0.609065953	0.894353831	0.881808537
1	10906	27167	1	118	131851	157895	4	32	14	33	12	31.24528302	14.32075472	30.56603774	14.00943396	0.507451463	0.917251335	0.881808537
1	10906	27167	1	119	157895	170342	4	31	15	33	12	30.81132075	14.75471698	30.14150943	14.43396226	0.686752761	0.876315323	0.881808537
1	10906	27167	1	120	170342	193556	4	31	15	33	12	31.24528302	14.32075472	30.56603774	14.00943396	0.516180053	0.915322614	0.881808537
1	10906	27167	1	121	193556	194353	4	32	14	33	12	31.67924528	13.88679245	30.99056604	13.58490566	0.319368279	0.956345609	0.881808537
1	10906	27167	1	122	194353	198597	4	33	13	33	12	32.11320755	13.45283019	31.41509434	13.16037736	0.222002971	0.973961459	0.881808537
1	10906	27167	1	123	198597	199898	4	32	14	32	13	31.24528302	14.32075472	30.56603774	14.00943396	0.165420038	0.982968583	0.881808537
1	10906	27167	1	124	199898	283589	4	32	14	33	12	31.67924528	13.88679245	30.99056604	13.58490566	0.319368279	0.956345609	0.881808537
1	10906	27167	1	125	283589	288796	4	32	14	33	12	31.67924528	13.88679245	30.99056604	13.58490566	0.319368279	0.956345609	0.881808537
1	10906	27167	1	126	288796	290987	4	32	14	34	11	32.11320755	13.45283019	31.41509434	13.16037736	0.589988769	0.898720343	0.881808537
1	10906	27167	1	127	290987	301231	4	31	15	34	11	31.67924528	13.88679245	30.99056604	13.58490566	0.88789245	0.828348613	0.881808537
1	10906	27167	1	128	301231	304224	4	30	16	34	11	31.24528302	14.32075472	30.56603774	14.00943396	1.278800216	0.734173225	0.881808537
1	10906	27167	1	129	304224	309604	4	29	17	34	11	31.24528302	14.32075472	30.56603774	14.00943396	1.694863018	0.638076474	0.881808537
1	10906	27167	1	130	309604	310327	4	29	17	35	10	31.67924528	13.88679245	30.99056604	13.58490566	2.389269758	0.495635181	0.766683372
1	10906	27167	1	131	310327	312061	4	29	17	35	10	31.24528302	14.32075472	30.56603774	14.00943396	2.453280527	0.483793537	0.766683372
1	10906	27167	1	132	312061	318518	4	29	17	34	11	30.81132075	14.75471698	30.14150943	14.43396226	1.759060435	0.623884112	0.881808537
1	10906	27167	1	133	318518	321863	4	29	17	33	12	30.37735849	15.18867925	29.71698113	14.85849057	1.191074651	0.755145769	0.881808537
1	10906	27167	1	134	321863	336907	4	29	17	34	11	30.81132075	14.75471698	30.14150943	14.43396226	1.759060435	0.623884112	0.881808537
1	10906	27167	1	135	336907	341016	4	29	17	33	12	30.37735849	15.18867925	29.71698113	14.85849057	1.191074651	0.755145769	0.881808537
1	10906	27167	1	136	341016	352744	4	28	18	33	12	29.94339623	15.62264151	29.29245283	15.28301887	1.662408405	0.645323352	0.881808537
1	10906	27167	1	137	352744	357863	4	28	18	32	13	29.50943396	16.05660377	28.86792453	15.70754717	1.11895235	0.772500995	0.881808537
1	10906	27167	1	138	357863	378830	4	29	17	32	13	29.94339623	15.62264151	29.29245283	15.28301887	0.742462782	0.863173689	0.881808537
1	10906	27167	1	139	378830	414757	4	29	17	32	13	30.37735849	15.18867925	29.71698113	14.85849057	0.686312747	0.87641851	0.881808537
1	10906	27167	1	140	414757	453873	4	29	17	33	12	30.81132075	14.75471698	30.14150943	14.43396226	1.129676287	0.76991537	0.881808537
1	10906	27167	1	141	453873	458111	4	29	17	34	11	31.24528302	14.32075472	30.56603774	14.00943396	1.694863018	0.638076474	0.881808537
1	10906	27167	1	142	458111	485528	4	29	17	35	10	31.67924528	13.88679245	30.99056604	13.58490566	2.389269758	0.495635181	0.766683372
1	10906	27167	1	143	485528	509688	4	28	18	35	10	31.24528302	14.32075472	30.56603774	14.00943396	3.073010434	0.380504762	0.598505391
1	10906	27167	1	144	509688	511336	4	28	18	35	10	31.67924528	13.88679245	30.99056604	13.58490566	3.110364903	0.374920008	0.598505391
1	10906	27167	1	145	511336	538505	4	30	16	36	9	32.98113208	12.58490566	32.26415094	12.31132075	2.519399436	0.471795374	0.766683372
1	10906	27167	1	146	538505	540582	4	29	17	35	10	32.11320755	13.45283019	31.41509434	13.16037736	2.405139825	0.492678565	0.766683372
1	10906	27167	1	147	540582	542275	4	28	18	35	10	31.67924528	13.88679245	30.99056604	13.58490566	3.110364903	0.374920008	0.598505391
1	10906	27167	1	148	542275	546208	4	29	17	34	11	31.67924528	13.88679245	30.99056604	13.58490566	1.708619073	0.635019289	0.881808537
1	10906	27167	1	149	546208	549507	4	29	17	35	10	32.11320755	13.45283019	31.41509434	13.16037736	2.405139825	0.492678565	0.766683372
1	10906	27167	1	150	549507	551277	4	30	16	35	10	32.54716981	13.01886792	31.83962264	12.73584906	1.783377389	0.618558867	0.881808537
1	10906	27167	1	151	551277	557000	4	30	16	36	9	32.98113208	12.58490566	32.26415094	12.31132075	2.519399436	0.471795374	0.766683372
1	10906	27167	1	152	557000	588415	4	31	15	36	9	33.41509434	12.1509434	32.68867925	11.88679245	1.879087074	0.597877728	0.881808537
1	10906	27167	1	153	588415	591391	4	31	15	36	9	32.98113208	12.58490566	32.26415094	12.31132075	1.905673405	0.592213426	0.881808537
1	10906	27167	1	154	591391	614010	4	31	15	36	9	32.54716981	13.01886792	31.83962264	12.73584906	2.014494941	0.569403686	0.766683372
1	10906	27167	1	155	614010	626292	4	30	16	36	9	32.11320755	13.45283019	31.41509434	13.16037736	2.605707152	0.456489893	0.766683372
1	10906	27167	1	156	626292	628907	4	30	16	35	10	31.67924528	13.88679245	30.99056604	13.58490566	1.875329168	0.59868122	0.881808537
1	10906	27167	1	157	628907	631897	4	31	15	35	10	32.11320755	13.45283019	31.41509434	13.16037736	1.384556829	0.709158657	0.881808537
1	10906	27167	1	158	631897	635606	4	31	15	34	11	31.67924528	13.88679245	30.99056604	13.58490566	0.88789245	0.828348613	0.881808537
1	10906	27167	1	159	635606	636426	4	31	15	33	12	31.24528302	14.32075472	30.56603774	14.00943396	0.516180053	0.915322614	0.881808537
1	10906	27167	1	160	636426	691465	4	32	14	33	12	31.67924528	13.88679245	30.99056604	13.58490566	0.319368279	0.956345609	0.881808537
1	10906	27167	1	161	691465	702335	4	33	13	33	12	32.11320755	13.45283019	31.41509434	13.16037736	0.222002971	0.973961459	0.881808537
1	10906	27167	1	162	702335	705709	4	33	13	32	13	31.67924528	13.88679245	30.99056604	13.58490566	0.169756655	0.982317273	0.881808537
1	10906	27167	1	163	705709	712419	4	33	13	32	13	31.24528302	14.32075472	30.56603774	14.00943396	0.360358553	0.94830406	0.881808537
1	10906	27167	1	164	712419	717939	4	33	13	31	14	30.81132075	14.75471698	30.14150943	14.43396226	0.40165256	0.939900904	0.881808537
1	10906	27167	1	165	717939	763908	4	34	12	31	14	31.24528302	14.32075472	30.56603774	14.00943396	0.625125791	0.890657071	0.881808537
1	10906	27167	1	166	763908	769440	4	34	12	30	15	30.81132075	14.75471698	30.14150943	14.43396226	0.867167732	0.833342877	0.881808537
1	10906	27167	1	167	769440	796549	4	34	12	30	15	31.24528302	14.32075472	30.56603774	14.00943396	0.699480448	0.873326147	0.881808537
1	10906	27167	1	168	796549	817801	4	34	12	29	16	30.81132075	14.75471698	30.14150943	14.43396226	1.05744666	0.787355264	0.881808537
1	10906	27167	1	169	817801	832802	4	34	12	28	17	30.37735849	15.18867925	29.71698113	14.85849057	1.509294113	0.680126923	0.881808537
1	10906	27167	1	170	832802	836115	4	34	12	29	16	30.81132075	14.75471698	30.14150943	14.43396226	1.05744666	0.787355264	0.881808537
1	10906	27167	1	171	836115	843331	4	34	12	28	17	30.37735849	15.18867925	29.71698113	14.85849057	1.509294113	0.680126923	0.881808537
1	10906	27167	1	172	843331	845174	4	33	13	28	17	29.94339623	15.62264151	29.29245283	15.28301887	1.002212134	0.800716686	0.881808537
1	10906	27167	1	173	845174	867718	4	32	14	28	17	29.50943396	16.05660377	28.86792453	15.70754717	0.606060942	0.895043468	0.881808537
1	10906	27167	1	174	867718	884506	4	31	15	28	17	29.0754717	16.49056604	28.44339623	16.13207547	0.315724173	0.957044564	0.881808537
1	10906	27167	1	175	884506	889552	4	31	15	29	16	29.50943396	16.05660377	28.86792453	15.70754717	0.150869817	0.985101221	0.881808537
1	10906	27167	1	176	889552	898697	4	31	15	28	17	29.0754717	16.49056604	28.44339623	16.13207547	0.315724173	0.957044564	0.881808537
1	10906	27167	1	177	898697	909854	4	31	15	27	18	28.64150943	16.9245283	28.01886792	16.55660377	0.575937325	0.901918192	0.881808537
1	10906	27167	1	178	909854	918483	4	31	15	29	16	29.50943396	16.05660377	28.86792453	15.70754717	0.150869817	0.985101221	0.881808537
1	10906	27167	1	179	918483	924113	4	30	16	29	16	29.0754717	16.49056604	28.44339623	16.13207547	0.055964618	0.996537345	0.881808537
1	10906	27167	1	180	924113	928259	4	30	16	28	17	28.64150943	16.9245283	28.01886792	16.55660377	0.126825245	0.988434524	0.881808537
1	10906	27167	1	181	928259	931923	4	29	17	28	17	28.20754717	17.35849057	27.59433962	16.98113208	0.035651017	0.998228723	0.881808537
1	10906	27167	1	182	931923	932017	4	29	17	28	17	28.20754717	17.35849057	27.59433962	16.98113208	0.035651017	0.998228723	0.881808537
1	10906	27167	1	183	932017	949912	4	29	17	29	16	28.64150943	16.9245283	28.01886792	16.55660377	0.057891763	0.996359057	0.881808537
1	10906	27167	1	184	949912	1003900	4	30	16	29	16	29.0754717	16.49056604	28.44339623	16.13207547	0.055964618	0.996537345	0.881808537
1	10906	27167	1	185	1003900	1005544	4	29	17	29	16	28.64150943	16.9245283	28.01886792	16.55660377	0.057891763	0.996359057	0.881808537
1	10906	27167	1	186	1005544	1016493	4	28	18	29	16	28.20754717	17.35849057	27.59433962	16.98113208	0.153527271	0.984717929	0.881808537
1	10906	27167	1	187	1016493	1022940	4	27	19	29	16	27.77358491	17.79245283	27.16981132	17.40566038	0.340304282	0.952278351	0.881808537
1	10906	27167	1	188	1022940	1024168	4	28	18	29	16	28.20754717	17.35849057	27.59433962	16.98113208	0.153527271	0.984717929	0.881808537
1	10906	27167	1	189	1024168	1169048	4	28	18	30	15	28.64150943	16.9245283	28.01886792	16.55660377	0.369136879	0.946541638	0.881808537
1	10906	27167	1	190	1169048	1220852	4	28	18	30	15	28.20754717	17.35849057	27.59433962	16.98113208	0.466091374	0.926275276	0.881808537
1	10906	27167	1	191	1220852	1245923	4	27	19	30	15	27.77358491	17.79245283	27.16981132	17.40566038	0.730802249	0.865936136	0.881808537
1	10906	27167	1	192	1245923	1270983	4	26	20	30	15	27.33962264	18.22641509	26.74528302	17.83018868	1.083538419	0.781049389	0.881808537
1	10906	27167	1	193	1270983	1277718	4	27	19	30	15	27.77358491	17.79245283	27.16981132	17.40566038	0.730802249	0.865936136	0.881808537
1	10906	27167	1	194	1277718	1320430	4	27	19	29	16	27.33962264	18.22641509	26.74528302	17.83018868	0.414993063	0.937128159	0.881808537
1	10906	27167	1	195	1320430	1324199	4	28	18	30	15	28.20754717	17.35849057	27.59433962	16.98113208	0.466091374	0.926275276	0.881808537
1	10906	27167	1	196	1324199	1343147	4	28	18	29	16	27.77358491	17.79245283	27.16981132	17.40566038	0.241069791	0.970701762	0.881808537
1	10906	27167	1	197	1343147	1396263	4	28	18	30	15	28.20754717	17.35849057	27.59433962	16.98113208	0.466091374	0.926275276	0.881808537
1	10906	27167	1	198	1396263	1401525	4	27	19	30	15	27.77358491	17.79245283	27.16981132	17.40566038	0.730802249	0.865936136	0.881808537
1	10906	27167	1	199	1401525	1420837	4	27	19	31	14	28.20754717	17.35849057	27.59433962	16.98113208	1.15060085	0.764874978	0.881808537
1	10906	27167	1	200	1420837	1425616	4	27	19	32	13	28.64150943	16.9245283	28.01886792	16.55660377	1.67827621	0.641774248	0.881808537
1	10906	27167	1	201	1425616	1429448	4	27	19	33	12	29.0754717	16.49056604	28.44339623	16.13207547	2.318376813	0.509009556	0.766683372
1	10906	27167	1	202	1429448	1450518	4	27	19	32	13	28.64150943	16.9245283	28.01886792	16.55660377	1.67827621	0.641774248	0.881808537
1	10906	27167	1	203	1450518	1477151	4	27	19	34	11	29.94339623	15.62264151	29.29245283	15.28301887	2.976307212	0.395292603	0.766683372
1	10906	27167	1	204	1477151	1478279	4	28	18	33	12	29.94339623	15.62264151	29.29245283	15.28301887	1.662408405	0.645323352	0.881808537
1	10906	27167	1	205	1478279	1480240	4	28	18	33	12	30.37735849	15.18867925	29.71698113	14.85849057	1.619024962	0.655083777	0.881808537
1	10906	27167	1	206	1480240	1491372	4	28	18	32	13	29.94339623	15.62264151	29.29245283	15.28301887	1.079209264	0.782095273	0.881808537
1	10906	27167	1	207	1491372	1499625	4	28	18	33	12	30.37735849	15.18867925	29.71698113	14.85849057	1.619024962	0.655083777	0.881808537
1	10906	27167	1	208	1499625	1522576	4	29	17	33	12	30.81132075	14.75471698	30.14150943	14.43396226	1.129676287	0.76991537	0.881808537
1	10906	27167	1	209	7867	26407	5	15	25	21	22	17.79245283	23	17.40566038	22.5	1.365533969	0.71363327	0.881808537
1	10906	27167	1	210	26407	33820	5	16	24	21	22	18.22641509	22.56603774	17.83018868	22.0754717	0.926865132	0.818940268	0.881808537
1	10906	27167	1	211	33820	39746	5	16	24	20	23	17.79245283	23	17.40566038	22.5	0.621855401	0.891411355	0.881808537
1	10906	27167	1	212	39746	41492	5	17	23	20	23	18.22641509	22.56603774	17.83018868	22.0754717	0.393638857	0.941553401	0.881808537
1	10906	27167	1	213	41492	59386	5	16	24	20	23	17.79245283	23	17.40566038	22.5	0.621855401	0.891411355	0.881808537
1	10906	27167	1	214	59386	69176	5	16	24	20	23	17.35849057	23.43396226	16.98113208	22.9245283	0.65692516	0.883285697	0.881808537
1	10906	27167	1	215	69176	86502	5	17	23	19	24	17.35849057	23.43396226	16.98113208	22.9245283	0.30591514	0.95891219	0.881808537
1	10906	27167	1	216	86502	102850	5	18	22	19	24	17.79245283	23	17.40566038	22.5	0.291939059	0.961537328	0.881808537
1	10906	27167	1	217	102850	103589	5	18	22	19	24	18.22641509	22.56603774	17.83018868	22.0754717	0.261539797	0.967091697	0.881808537
1	10906	27167	1	218	103589	116016	5	18	22	18	25	17.79245283	23	17.40566038	22.5	0.343971579	0.951557141	0.881808537
1	10906	27167	1	219	116016	118204	5	18	22	19	24	18.22641509	22.56603774	17.83018868	22.0754717	0.261539797	0.967091697	0.881808537
1	10906	27167	1	220	118204	120865	5	19	21	19	24	18.66037736	22.13207547	18.25471698	21.6509434	0.349380415	0.950488838	0.881808537
1	10906	27167	1	221	120865	140552	5	20	20	19	24	19.09433962	21.69811321	18.67924528	21.22641509	0.543775043	0.909174186	0.881808537
1	10906	27167	1	222	140552	156535	5	20	20	20	23	19.52830189	21.26415094	19.10377358	20.80188679	0.360864749	0.948202799	0.881808537
1	10906	27167	1	223	156535	159361	5	20	20	21	22	19.96226415	20.83018868	19.52830189	20.37735849	0.273279489	0.964972969	0.881808537
1	10906	27167	1	224	159361	177363	5	20	20	21	22	20.39622642	20.39622642	19.95283019	19.95283019	0.28039299	0.96367284	0.881808537
1	10906	27167	1	225	177363	195337	5	19	21	21	22	19.96226415	20.83018868	19.52830189	20.37735849	0.28789039	0.962289647	0.881808537
1	10906	27167	1	226	195337	204334	5	19	21	20	23	19.52830189	21.26415094	19.10377358	20.80188679	0.291891073	0.961546266	0.881808537
1	10906	27167	1	227	204334	213790	5	19	21	21	22	19.96226415	20.83018868	19.52830189	20.37735849	0.28789039	0.962289647	0.881808537
1	10906	27167	1	228	213790	214949	5	20	20	21	22	20.39622642	20.39622642	19.95283019	19.95283019	0.28039299	0.96367284	0.881808537
1	10906	27167	1	229	214949	225477	5	19	21	21	22	19.96226415	20.83018868	19.52830189	20.37735849	0.28789039	0.962289647	0.881808537
1	10906	27167	1	230	225477	230877	5	19	21	21	22	20.39622642	20.39622642	19.95283019	19.95283019	0.378450344	0.944657276	0.881808537
1	10906	27167	1	231	230877	238356	5	19	21	22	21	20.83018868	19.96226415	20.37735849	19.52830189	0.454872117	0.928687865	0.881808537
1	10906	27167	1	232	238356	269179	5	20	20	22	21	20.83018868	19.96226415	20.37735849	19.52830189	0.273279489	0.964972969	0.881808537
1	10906	27167	1	233	269179	308219	5	20	20	23	20	21.26415094	19.52830189	20.80188679	19.10377358	0.360864749	0.948202799	0.881808537
1	10906	27167	1	234	308219	311783	5	20	20	24	19	21.69811321	19.09433962	21.22641509	18.67924528	0.543775043	0.909174186	0.881808537
1	10906	27167	1	235	311783	312459	5	20	20	23	20	21.26415094	19.52830189	20.80188679	19.10377358	0.360864749	0.948202799	0.881808537
1	10906	27167	1	236	312459	316537	5	19	21	23	20	20.83018868	19.96226415	20.37735849	19.52830189	0.563688542	0.904692355	0.881808537
1	10906	27167	1	237	316537	320014	5	18	22	23	20	20.39622642	20.39622642	19.95283019	19.95283019	0.87309522	0.831915213	0.881808537
1	10906	27167	1	238	320014	324093	5	18	22	24	19	20.83018868	19.96226415	20.37735849	19.52830189	1.25086473	0.74083245	0.881808537
1	10906	27167	1	239	324093	334001	5	19	21	24	19	21.26415094	19.52830189	20.80188679	19.10377358	0.844237847	0.838859248	0.881808537
1	10906	27167	1	240	334001	337846	5	20	20	24	19	21.69811321	19.09433962	21.22641509	18.67924528	0.543775043	0.909174186	0.881808537
1	10906	27167	1	241	337846	340943	5	19	21	23	20	20.83018868	19.96226415	20.37735849	19.52830189	0.563688542	0.904692355	0.881808537
1	10906	27167	1	242	340943	343176	5	19	21	20	23	19.52830189	21.26415094	19.10377358	20.80188679	0.291891073	0.961546266	0.881808537
1	10906	27167	1	243	343176	351611	5	19	21	19	24	19.09433962	21.69811321	18.67924528	21.22641509	0.390850142	0.942126088	0.881808537
1	10906	27167	1	244	351611	359053	5	18	22	20	23	19.09433962	21.69811321	18.67924528	21.22641509	0.308498803	0.95842224	0.881808537
1	10906	27167	1	245	359053	366623	5	18	22	19	24	18.66037736	22.13207547	18.25471698	21.6509434	0.309450995	0.958241314	0.881808537
1	10906	27167	1	246	366623	402533	5	17	23	19	24	18.22641509	22.56603774	17.83018868	22.0754717	0.335397099	0.953239387	0.881808537
1	10906	27167	1	247	402533	408765	5	18	22	19	24	18.66037736	22.13207547	18.25471698	21.6509434	0.309450995	0.958241314	0.881808537
1	10906	27167	1	248	408765	409486	5	19	21	19	24	19.09433962	21.69811321	18.67924528	21.22641509	0.390850142	0.942126088	0.881808537
1	10906	27167	1	249	409486	428941	5	19	21	20	23	19.52830189	21.26415094	19.10377358	20.80188679	0.291891073	0.961546266	0.881808537
1	10906	27167	1	250	428941	432089	5	19	21	21	22	19.96226415	20.83018868	19.52830189	20.37735849	0.28789039	0.962289647	0.881808537
1	10906	27167	1	251	432089	434410	5	19	21	20	23	19.52830189	21.26415094	19.10377358	20.80188679	0.291891073	0.961546266	0.881808537
1	10906	27167	1	252	434410	436375	5	19	21	19	24	19.09433962	21.69811321	18.67924528	21.22641509	0.390850142	0.942126088	0.881808537
1	10906	27167	1	253	436375	461748	5	19	21	20	23	19.52830189	21.26415094	19.10377358	20.80188679	0.291891073	0.961546266	0.881808537
1	10906	27167	1	254	461748	463826	5	19	21	19	24	19.09433962	21.69811321	18.67924528	21.22641509	0.390850142	0.942126088	0.881808537
1	10906	27167	1	255	463826	474770	5	19	21	20	23	19.52830189	21.26415094	19.10377358	20.80188679	0.291891073	0.961546266	0.881808537
1	10906	27167	1	256	474770	477496	5	18	22	20	23	19.09433962	21.69811321	18.67924528	21.22641509	0.308498803	0.95842224	0.881808537
1	10906	27167	1	257	477496	481611	5	18	22	20	23	18.66037736	22.13207547	18.25471698	21.6509434	0.275079003	0.964645217	0.881808537
1	10906	27167	1	258	481611	523802	5	19	21	20	23	19.09433962	21.69811321	18.67924528	21.22641509	0.264506708	0.966559471	0.881808537
1	10906	27167	1	259	523802	524445	5	18	22	20	23	18.66037736	22.13207547	18.25471698	21.6509434	0.275079003	0.964645217	0.881808537
1	10906	27167	1	260	524445	546538	5	19	21	20	23	19.09433962	21.69811321	18.67924528	21.22641509	0.264506708	0.966559471	0.881808537
1	10906	27167	1	261	546538	569035	5	19	21	19	24	18.66037736	22.13207547	18.25471698	21.6509434	0.349380415	0.950488838	0.881808537
1	10906	27167	1	262	4895	55182	6	22	24	21	23	21.69811321	23.43396226	21.22641509	22.9245283	0.020536134	0.999222102	0.881808537
1	10906	27167	1	263	55182	56830	6	23	23	23	21	23	22.13207547	22.5	21.6509434	0.064718214	0.995705208	0.881808537
1	10906	27167	1	264	56830	65677	6	22	24	23	21	22.56603774	22.56603774	22.0754717	22.0754717	0.196433955	0.978162916	0.881808537
1	10906	27167	1	265	65677	71223	6	22	24	22	22	22.13207547	23	21.6509434	22.5	0.061005038	0.996065106	0.881808537
1	10906	27167	1	266	71223	76732	6	21	25	22	22	22.13207547	23	21.6509434	22.5	0.24855832	0.969393912	0.881808537
1	10906	27167	1	267	76732	81798	6	21	25	23	21	22.56603774	22.56603774	22.0754717	22.0754717	0.462320243	0.927087985	0.881808537
1	10906	27167	1	268	81798	92351	6	22	24	23	21	23	22.13207547	22.5	21.6509434	0.231811138	0.972297518	0.881808537
1	10906	27167	1	269	92351	97832	6	24	22	24	20	24.30188679	20.83018868	23.77358491	20.37735849	0.078590527	0.994276553	0.881808537
1	10906	27167	1	270	97832	131203	6	24	22	22	22	23.43396226	21.69811321	22.9245283	21.22641509	0.083350949	0.99375761	0.881808537
1	10906	27167	1	271	131203	148684	6	24	22	22	22	23	22.13207547	22.5	21.6509434	0.061005038	0.996065106	0.881808537
1	10906	27167	1	272	148684	171341	6	24	22	21	23	22.56603774	22.56603774	22.0754717	22.0754717	0.196433955	0.978162916	0.881808537
1	10906	27167	1	273	171341	176935	6	25	21	21	23	23	22.13207547	22.5	21.6509434	0.415878582	0.936943168	0.881808537
1	10906	27167	1	274	176935	184730	6	25	21	22	22	23.43396226	21.69811321	22.9245283	21.22641509	0.192594105	0.978775914	0.881808537
1	10906	27167	1	275	184730	187501	6	25	21	21	23	23	22.13207547	22.5	21.6509434	0.415878582	0.936943168	0.881808537
1	10906	27167	1	276	187501	203793	6	24	22	21	23	22.56603774	22.56603774	22.0754717	22.0754717	0.196433955	0.978162916	0.881808537
1	10906	27167	1	277	203793	210258	6	25	21	21	23	23	22.13207547	22.5	21.6509434	0.415878582	0.936943168	0.881808537
1	10906	27167	1	278	210258	220112	6	24	22	21	23	22.56603774	22.56603774	22.0754717	22.0754717	0.196433955	0.978162916	0.881808537
1	10906	27167	1	279	220112	238916	6	25	21	21	23	23	22.13207547	22.5	21.6509434	0.415878582	0.936943168	0.881808537
1	10906	27167	1	280	238916	243798	6	25	21	21	23	23.43396226	21.69811321	22.9245283	21.22641509	0.43687394	0.932524157	0.881808537
1	10906	27167	1	281	243798	269107	6	24	22	21	23	23	22.13207547	22.5	21.6509434	0.2283253	0.972892065	0.881808537
1	10906	27167	1	282	1265	43350	7	22	21	27	18	25.16981132	19.09433962	24.62264151	18.67924528	0.843623943	0.839006787	0.881808537
1	10906	27167	1	283	43350	50416	7	20	23	27	18	24.30188679	19.96226415	23.77358491	19.52830189	1.781255127	0.619022502	0.881808537
1	10906	27167	1	284	50416	59041	7	20	23	26	19	23.86792453	20.39622642	23.3490566	19.95283019	1.305691816	0.727781944	0.881808537
1	10906	27167	1	285	59041	79631	7	20	23	26	19	23.43396226	20.83018868	22.9245283	20.37735849	1.23492081	0.74464162	0.881808537
1	10906	27167	1	286	79631	89186	7	22	21	26	19	24.30188679	19.96226415	23.77358491	19.52830189	0.494780197	0.920036674	0.881808537
1	10906	27167	1	287	89186	94577	7	23	20	26	19	24.73584906	19.52830189	24.19811321	19.10377358	0.267946937	0.965939585	0.881808537
1	10906	27167	1	288	94577	95197	7	23	20	26	19	24.30188679	19.96226415	23.77358491	19.52830189	0.292613035	0.961411729	0.881808537
1	10906	27167	1	289	95197	98629	7	23	20	25	20	23.86792453	20.39622642	23.3490566	19.95283019	0.156103051	0.984343726	0.881808537
1	10906	27167	1	290	98629	142387	7	22	21	25	20	23.43396226	20.83018868	22.9245283	20.37735849	0.284021722	0.963005008	0.881808537
1	10906	27167	1	291	142387	144375	7	23	20	25	20	23.86792453	20.39622642	23.3490566	19.95283019	0.156103051	0.984343726	0.881808537
1	10906	27167	1	292	144375	159173	7	23	20	24	21	23.43396226	20.83018868	22.9245283	20.37735849	0.110602953	0.990535357	0.881808537
1	10906	27167	1	293	159173	167415	7	24	19	24	21	23.86792453	20.39622642	23.3490566	19.95283019	0.16941508	0.982368827	0.881808537
1	10906	27167	1	294	167415	212116	7	24	19	23	22	23.43396226	20.83018868	22.9245283	20.37735849	0.303935839	0.959286564	0.881808537
1	10906	27167	1	295	212116	214036	7	25	18	23	22	23.86792453	20.39622642	23.3490566	19.95283019	0.550471902	0.907670988	0.881808537
1	10906	27167	1	296	214036	229569	7	25	18	22	23	23.43396226	20.83018868	22.9245283	20.37735849	0.86402038	0.834100671	0.881808537
1	10906	27167	1	297	229569	250031	7	25	18	23	22	24.30188679	19.96226415	23.77358491	19.52830189	0.550957621	0.907561801	0.881808537
1	10906	27167	1	298	250031	257065	7	25	18	22	23	23.86792453	20.39622642	23.3490566	19.95283019	0.878518323	0.830608492	0.881808537
1	10906	27167	1	299	257065	268355	7	25	18	23	22	24.30188679	19.96226415	23.77358491	19.52830189	0.550957621	0.907561801	0.881808537
1	10906	27167	1	300	268355	272475	7	27	16	24	21	25.60377358	18.66037736	25.04716981	18.25471698	0.91206094	0.822516294	0.881808537
1	10906	27167	1	301	272475	276177	7	26	17	24	21	25.16981132	19.09433962	24.62264151	18.67924528	0.561178802	0.905259173	0.881808537
1	10906	27167	1	302	276177	297324	7	27	16	25	20	26.03773585	18.22641509	25.47169811	17.83018868	0.580311948	0.900924337	0.881808537
1	10906	27167	1	303	297324	397317	7	26	17	25	20	25.60377358	18.66037736	25.04716981	18.25471698	0.320820573	0.956066293	0.881808537
1	10906	27167	1	304	397317	397939	7	27	16	25	20	26.03773585	18.22641509	25.47169811	17.83018868	0.580311948	0.900924337	0.881808537
1	10906	27167	1	305	397939	400460	7	27	16	26	19	26.47169811	17.79245283	25.89622642	17.40566038	0.337574918	0.952813448	0.881808537
1	10906	27167	1	306	400460	408965	7	27	16	25	20	26.03773585	18.22641509	25.47169811	17.83018868	0.580311948	0.900924337	0.881808537
1	10906	27167	1	307	408965	438254	7	27	16	25	20	25.60377358	18.66037736	25.04716981	18.25471698	0.622374959	0.891291574	0.881808537
1	10906	27167	1	308	438254	454967	7	28	15	25	20	26.03773585	18.22641509	25.47169811	17.83018868	0.991802631	0.80323547	0.881808537
1	10906	27167	1	309	454967	456069	7	27	16	25	20	25.60377358	18.66037736	25.04716981	18.25471698	0.622374959	0.891291574	0.881808537
1	10906	27167	1	310	456069	459811	7	26	17	25	20	25.16981132	19.09433962	24.62264151	18.67924528	0.356267621	0.949120748	0.881808537
1	10906	27167	1	311	459811	461213	7	27	16	25	20	25.60377358	18.66037736	25.04716981	18.25471698	0.622374959	0.891291574	0.881808537
1	10906	27167	1	312	461213	475331	7	27	16	26	19	26.03773585	18.22641509	25.47169811	17.83018868	0.395232583	0.941225562	0.881808537
1	10906	27167	1	313	475331	482933	7	27	16	25	20	25.60377358	18.66037736	25.04716981	18.25471698	0.622374959	0.891291574	0.881808537
1	10906	27167	1	314	482933	513118	7	26	17	25	20	25.16981132	19.09433962	24.62264151	18.67924528	0.356267621	0.949120748	0.881808537
1	10906	27167	1	315	513118	527573	7	26	17	26	19	25.60377358	18.66037736	25.04716981	18.25471698	0.220544657	0.974206465	0.881808537
1	10906	27167	1	316	527573	603421	7	26	17	26	19	25.16981132	19.09433962	24.62264151	18.67924528	0.339653201	0.952406126	0.881808537
1	10906	27167	1	317	603421	605783	7	26	17	27	18	25.60377358	18.66037736	25.04716981	18.25471698	0.309678805	0.958197999	0.881808537
1	10906	27167	1	318	605783	609370	7	25	18	27	18	25.16981132	19.09433962	24.62264151	18.67924528	0.318102613	0.956588679	0.881808537
1	10906	27167	1	319	609370	611699	7	25	18	26	19	24.73584906	19.52830189	24.19811321	19.10377358	0.257166363	0.967872171	0.881808537
1	10906	27167	1	320	611699	613672	7	25	18	27	18	25.16981132	19.09433962	24.62264151	18.67924528	0.318102613	0.956588679	0.881808537
1	10906	27167	1	321	613672	615730	7	27	16	29	16	26.47169811	17.79245283	25.89622642	17.40566038	0.676639292	0.878684378	0.881808537
1	10906	27167	1	322	615730	627365	7	26	17	28	17	25.60377358	18.66037736	25.04716981	18.25471698	0.588223017	0.899123073	0.881808537
1	10906	27167	1	323	627365	674953	7	26	17	29	16	26.03773585	18.22641509	25.47169811	17.83018868	0.759173232	0.859205219	0.881808537
1	10906	27167	1	324	674953	679556	7	26	17	29	16	25.60377358	18.66037736	25.04716981	18.25471698	1.056177294	0.787662175	0.881808537
1	10906	27167	1	325	679556	680376	7	26	17	28	17	25.16981132	19.09433962	24.62264151	18.67924528	0.871314643	0.832344139	0.881808537
1	10906	27167	1	326	680376	682136	7	26	17	29	16	25.60377358	18.66037736	25.04716981	18.25471698	1.056177294	0.787662175	0.881808537
1	10906	27167	1	327	682136	720117	7	26	17	28	17	25.16981132	19.09433962	24.62264151	18.67924528	0.871314643	0.832344139	0.881808537
1	10906	27167	1	328	720117	733939	7	26	17	28	17	25.60377358	18.66037736	25.04716981	18.25471698	0.588223017	0.899123073	0.881808537
1	10906	27167	1	329	733939	744798	7	27	16	28	17	26.03773585	18.22641509	25.47169811	17.83018868	0.597137345	0.897087399	0.881808537
1	10906	27167	1	330	744798	749802	7	27	16	27	18	25.60377358	18.66037736	25.04716981	18.25471698	0.611233191	0.893856045	0.881808537
1	10906	27167	1	331	749802	778559	7	28	15	27	18	26.03773585	18.22641509	25.47169811	17.83018868	0.812331732	0.846515229	0.881808537
1	10906	27167	1	332	778559	786739	7	28	15	28	17	26.47169811	17.79245283	25.89622642	17.40566038	0.706860247	0.871589177	0.881808537
1	10906	27167	1	333	786739	808208	7	28	15	27	18	26.03773585	18.22641509	25.47169811	17.83018868	0.812331732	0.846515229	0.881808537
1	10906	27167	1	334	808208	845024	7	28	15	26	19	25.60377358	18.66037736	25.04716981	18.25471698	1.008945884	0.79908733	0.881808537
1	10906	27167	1	335	845024	849096	7	29	14	27	18	26.47169811	17.79245283	25.89622642	17.40566038	1.11717728	0.772929124	0.881808537
1	10906	27167	1	336	849096	852127	7	29	14	27	18	26.47169811	17.79245283	25.89622642	17.40566038	1.11717728	0.772929124	0.881808537
1	10906	27167	1	337	852127	911821	7	29	14	26	19	26.03773585	18.22641509	25.47169811	17.83018868	1.404756392	0.704420187	0.881808537
1	10906	27167	1	338	911821	944827	7	28	15	26	19	25.60377358	18.66037736	25.04716981	18.25471698	1.008945884	0.79908733	0.881808537
1	10906	27167	1	339	944827	949585	7	29	14	26	19	26.03773585	18.22641509	25.47169811	17.83018868	1.404756392	0.704420187	0.881808537
1	10906	27167	1	340	949585	969756	7	29	14	27	18	26.47169811	17.79245283	25.89622642	17.40566038	1.11717728	0.772929124	0.881808537
1	10906	27167	1	341	969756	970313	7	30	13	27	18	26.90566038	17.35849057	26.32075472	16.98113208	1.528891873	0.675618336	0.881808537
1	10906	27167	1	342	970313	993526	7	29	14	27	18	26.47169811	17.79245283	25.89622642	17.40566038	1.11717728	0.772929124	0.881808537
1	10906	27167	1	343	993526	994899	7	29	14	28	17	27.33962264	16.9245283	26.74528302	16.55660377	0.676928241	0.878616771	0.881808537
1	10906	27167	1	344	994899	1014574	7	29	14	27	18	26.90566038	17.35849057	26.32075472	16.98113208	0.891479531	0.827483493	0.881808537
1	10906	27167	1	345	1014574	1016069	7	30	13	27	18	27.33962264	16.9245283	26.74528302	16.55660377	1.297173267	0.729804422	0.881808537
1	10906	27167	1	346	1016069	1063591	7	30	13	26	19	26.90566038	17.35849057	26.32075472	16.98113208	1.694160691	0.638232794	0.881808537
1	10906	27167	1	347	1063591	1076070	7	29	14	27	18	26.90566038	17.35849057	26.32075472	16.98113208	0.891479531	0.827483493	0.881808537
1	10906	27167	1	348	4981	49243	8	23	20	25	16	25.16981132	16.49056604	24.62264151	16.13207547	0.940776236	0.815578058	0.881808537
1	10906	27167	1	349	49243	54331	8	23	20	25	16	24.73584906	16.9245283	24.19811321	16.55660377	0.725964231	0.86708057	0.881808537
1	10906	27167	1	350	54331	55937	8	23	20	24	17	24.30188679	17.35849057	23.77358491	16.98113208	0.473890061	0.924589045	0.881808537
1	10906	27167	1	351	55937	59893	8	23	20	24	17	23.86792453	17.79245283	23.3490566	17.40566038	0.333057856	0.953695875	0.881808537
1	10906	27167	1	352	59893	68058	8	23	20	25	16	24.30188679	17.35849057	23.77358491	16.98113208	0.591667839	0.898337154	0.881808537
1	10906	27167	1	353	68058	72762	8	23	20	24	17	23.86792453	17.79245283	23.3490566	17.40566038	0.333057856	0.953695875	0.881808537
1	10906	27167	1	354	72762	76933	8	22	21	24	17	23.43396226	18.22641509	22.9245283	17.83018868	0.598922267	0.896679052	0.881808537
1	10906	27167	1	355	76933	117278	8	21	22	24	17	23	18.66037736	22.5	18.25471698	0.957842345	0.811451332	0.881808537
1	10906	27167	1	356	117278	123628	8	22	21	25	16	23.86792453	17.79245283	23.3490566	17.40566038	0.954681087	0.812215887	0.881808537
1	10906	27167	1	357	123628	124981	8	22	21	26	15	24.30188679	17.35849057	23.77358491	16.98113208	1.421598825	0.700479749	0.881808537
1	10906	27167	1	358	124981	143592	8	21	22	26	15	23.86792453	17.79245283	23.3490566	17.40566038	1.973067711	0.57801538	0.881808537
1	10906	27167	1	359	143592	149678	8	20	23	26	15	23.43396226	18.22641509	22.9245283	17.83018868	2.615260482	0.454820471	0.766683372
1	10906	27167	1	360	149678	162490	8	20	23	27	14	23.86792453	17.79245283	23.3490566	17.40566038	3.388217726	0.335551852	0.598505391
1	10906	27167	1	361	162490	171794	8	19	24	27	14	23.43396226	18.22641509	22.9245283	17.83018868	4.215163353	0.239148088	0.435594459
1	10906	27167	1	362	171794	180839	8	19	24	26	15	23	18.66037736	22.5	18.25471698	3.348315326	0.340974412	0.598505391
1	10906	27167	1	363	180839	185674	8	18	25	26	15	22.56603774	19.09433962	22.0754717	18.67924528	4.172844078	0.24339477	0.435594459
1	10906	27167	1	364	185674	187860	8	18	25	25	16	22.13207547	19.52830189	21.6509434	19.10377358	3.32690767	0.343915067	0.598505391
1	10906	27167	1	365	187860	188816	8	19	24	26	15	23	18.66037736	22.5	18.25471698	3.348315326	0.340974412	0.598505391
1	10906	27167	1	366	188816	190420	8	19	24	25	16	22.56603774	19.09433962	22.0754717	18.67924528	2.595610201	0.45825966	0.766683372
1	10906	27167	1	367	190420	191167	8	18	25	25	16	22.13207547	19.52830189	21.6509434	19.10377358	3.32690767	0.343915067	0.598505391
1	10906	27167	1	368	191167	231422	8	17	26	23	18	20.83018868	20.83018868	20.37735849	20.37735849	2.602272278	0.457091331	0.766683372
1	10906	27167	1	369	231422	237747	8	18	25	23	18	21.26415094	20.39622642	20.80188679	19.95283019	1.963613075	0.579993193	0.881808537
1	10906	27167	1	370	237747	274745	8	19	24	23	18	21.69811321	19.96226415	21.22641509	19.52830189	1.420010114	0.700851027	0.881808537
1	10906	27167	1	371	274745	281411	8	19	24	22	19	21.26415094	20.39622642	20.80188679	19.95283019	0.992333857	0.803106931	0.881808537
1	10906	27167	1	372	281411	282680	8	19	24	22	19	20.83018868	20.83018868	20.37735849	20.37735849	0.865476787	0.833750032	0.881808537
1	10906	27167	1	373	282680	323300	8	20	23	22	19	21.26415094	20.39622642	20.80188679	19.95283019	0.522058791	0.914019143	0.881808537
1	10906	27167	1	374	323300	329615	8	20	23	22	19	21.69811321	19.96226415	21.22641509	19.52830189	0.637645064	0.887762865	0.881808537
1	10906	27167	1	375	329615	331036	8	20	23	23	18	22.13207547	19.52830189	21.6509434	19.10377358	0.97041498	0.808410136	0.881808537
1	10906	27167	1	376	331036	335875	8	20	23	23	18	22.56603774	19.09433962	22.0754717	18.67924528	1.154094711	0.764034013	0.881808537
1	10906	27167	1	377	335875	349587	8	21	22	23	18	23	18.66037736	22.5	18.25471698	0.786266118	0.8527491	0.881808537
1	10906	27167	1	378	349587	362980	8	21	22	22	19	22.56603774	19.09433962	22.0754717	18.67924528	0.556611518	0.906289251	0.881808537
1	10906	27167	1	379	362980	400589	8	21	22	23	18	23	18.66037736	22.5	18.25471698	0.786266118	0.8527491	0.881808537
1	10906	27167	1	380	400589	425464	8	22	21	23	18	23.43396226	18.22641509	22.9245283	17.83018868	0.511679469	0.916318092	0.881808537
1	10906	27167	1	381	425464	447925	8	22	21	22	19	23	18.66037736	22.5	18.25471698	0.378356894	0.944676256	0.881808537
1	10906	27167	1	382	447925	457536	8	22	21	23	18	23.43396226	18.22641509	22.9245283	17.83018868	0.511679469	0.916318092	0.881808537
1	10906	27167	1	383	457536	461531	8	22	21	22	19	23	18.66037736	22.5	18.25471698	0.378356894	0.944676256	0.881808537
1	10906	27167	1	384	461531	462308	8	22	21	23	18	23.43396226	18.22641509	22.9245283	17.83018868	0.511679469	0.916318092	0.881808537
1	10906	27167	1	385	462308	479307	8	23	20	23	18	23.86792453	17.79245283	23.3490566	17.40566038	0.330968671	0.954102664	0.881808537
1	10906	27167	1	386	479307	488544	8	22	21	23	18	23.43396226	18.22641509	22.9245283	17.83018868	0.511679469	0.916318092	0.881808537
1	10906	27167	1	387	488544	493839	8	21	22	23	18	22.56603774	19.09433962	22.0754717	18.67924528	0.614264976	0.893159109	0.881808537
1	10906	27167	1	388	493839	511419	8	21	22	23	18	22.13207547	19.52830189	21.6509434	19.10377358	0.518582073	0.914790452	0.881808537
1	10906	27167	1	389	511419	512238	8	20	23	23	18	21.69811321	19.96226415	21.22641509	19.52830189	0.862959074	0.834356161	0.881808537
1	10906	27167	1	390	512238	524829	8	19	24	23	18	21.26415094	20.39622642	20.80188679	19.95283019	1.301225641	0.728842057	0.881808537
1	10906	27167	1	391	19586	43050	9	19	20	22	14	20.83018868	17.79245283	20.37735849	17.40566038	1.230274984	0.745752656	0.881808537
1	10906	27167	1	392	43050	47493	9	19	20	23	13	21.26415094	17.35849057	20.80188679	16.98113208	1.80867625	0.61304871	0.881808537
1	10906	27167	1	393	47493	51396	9	18	21	23	13	20.83018868	17.79245283	20.37735849	17.40566038	2.415468515	0.490761661	0.766683372
1	10906	27167	1	394	51396	55311	9	18	21	22	14	20.39622642	18.22641509	19.95283019	17.83018868	1.736406943	0.62887027	0.881808537
1	10906	27167	1	395	55311	56804	9	18	21	21	15	19.96226415	18.66037736	19.52830189	18.25471698	1.177436875	0.758420814	0.881808537
1	10906	27167	1	396	56804	82853	9	18	21	20	16	19.52830189	19.09433962	19.10377358	18.67924528	0.736136638	0.864673104	0.881808537
1	10906	27167	1	397	82853	88819	9	19	20	20	16	19.96226415	18.66037736	19.52830189	18.25471698	0.432439489	0.933462664	0.881808537
1	10906	27167	1	398	88819	94882	9	20	19	20	16	20.39622642	18.22641509	19.95283019	17.83018868	0.228502739	0.972861884	0.881808537
1	10906	27167	1	399	94882	105032	9	21	18	20	16	20.83018868	17.79245283	20.37735849	17.40566038	0.124312924	0.988768071	0.881808537
1	10906	27167	1	400	105032	132197	9	21	18	19	17	20.39622642	18.22641509	19.95283019	17.83018868	0.10484152	0.99125016	0.881808537
1	10906	27167	1	401	132197	167763	9	20	19	19	17	19.96226415	18.66037736	19.52830189	18.25471698	0.106786289	0.991010789	0.881808537
1	10906	27167	1	402	167763	189929	9	21	19	18	18	19.96226415	19.09433962	19.52830189	18.67924528	0.198718739	0.977795872	0.881808537
1	10906	27167	1	403	189929	251208	9	21	19	18	18	19.96226415	19.09433962	19.52830189	18.67924528	0.198718739	0.977795872	0.881808537
1	10906	27167	1	404	251208	254998	9	22	18	18	18	20.39622642	18.66037736	19.95283019	18.25471698	0.344158688	0.951520276	0.881808537
1	10906	27167	1	405	254998	256897	9	21	19	18	18	19.96226415	19.09433962	19.52830189	18.67924528	0.198718739	0.977795872	0.881808537
1	10906	27167	1	406	256897	260960	9	21	19	19	17	20.39622642	18.66037736	19.95283019	18.25471698	0.155797352	0.984388275	0.881808537
1	10906	27167	1	407	260960	265148	9	22	18	19	17	20.83018868	18.22641509	20.37735849	17.83018868	0.200262055	0.977546982	0.881808537
1	10906	27167	1	408	265148	268303	9	21	19	19	17	20.39622642	18.66037736	19.95283019	18.25471698	0.155797352	0.984388275	0.881808537
1	10906	27167	1	409	268303	270574	9	22	18	20	16	21.26415094	17.79245283	20.80188679	17.40566038	0.172316373	0.981929565	0.881808537
1	10906	27167	1	410	270574	321152	9	21	19	20	16	20.83018868	18.22641509	20.37735849	17.83018868	0.229066402	0.972765952	0.881808537
1	10906	27167	1	411	321152	323849	9	21	19	19	17	20.39622642	18.66037736	19.95283019	18.25471698	0.155797352	0.984388275	0.881808537
1	10906	27167	1	412	323849	341765	9	21	19	20	16	20.83018868	18.22641509	20.37735849	17.83018868	0.229066402	0.972765952	0.881808537
1	10906	27167	1	413	341765	343842	9	21	19	19	17	20.39622642	18.66037736	19.95283019	18.25471698	0.155797352	0.984388275	0.881808537
1	10906	27167	1	414	343842	363669	9	20	20	19	17	19.96226415	19.09433962	19.52830189	18.67924528	0.208282237	0.976241316	0.881808537
1	10906	27167	1	415	363669	370114	9	21	19	19	17	20.39622642	18.66037736	19.95283019	18.25471698	0.155797352	0.984388275	0.881808537
1	10906	27167	1	416	370114	378448	9	21	19	20	16	20.83018868	18.22641509	20.37735849	17.83018868	0.229066402	0.972765952	0.881808537
1	10906	27167	1	417	378448	385670	9	22	18	20	16	21.26415094	17.79245283	20.80188679	17.40566038	0.172316373	0.981929565	0.881808537
1	10906	27167	1	418	385670	410733	9	23	17	19	16	21.26415094	17.35849057	20.80188679	16.98113208	0.361875008	0.948000568	0.881808537
1	10906	27167	1	419	410733	421780	9	24	16	19	16	21.69811321	16.9245283	21.22641509	16.55660377	0.546942181	0.9084638	0.881808537
1	10906	27167	1	420	421780	423761	9	24	16	19	16	21.26415094	17.35849057	20.80188679	16.98113208	0.671080864	0.879984007	0.881808537
1	10906	27167	1	421	423761	436176	9	24	16	20	15	21.69811321	16.9245283	21.22641509	16.55660377	0.511910842	0.916266967	0.881808537
1	10906	27167	1	422	19563	33500	10	23	19	18	23	22.13207547	20.39622642	21.6509434	19.95283019	1.210624141	0.750457352	0.881808537
1	10906	27167	1	423	33500	42789	10	24	18	19	22	23	19.52830189	22.5	19.10377358	1.146611167	0.765835522	0.881808537
1	10906	27167	1	424	42789	63464	10	24	18	18	23	22.56603774	19.96226415	22.0754717	19.52830189	1.653594868	0.647299512	0.881808537
1	10906	27167	1	425	63464	68781	10	24	18	18	23	22.13207547	20.39622642	21.6509434	19.95283019	1.520177749	0.67762121	0.881808537
1	10906	27167	1	426	68781	71218	10	24	18	17	24	21.69811321	20.83018868	21.22641509	20.37735849	2.114288032	0.549027615	0.766683372
1	10906	27167	1	427	71218	90362	10	23	19	17	24	20.83018868	21.69811321	20.37735849	21.22641509	1.483707517	0.686035702	0.881808537
1	10906	27167	1	428	90362	104668	10	24	18	17	24	21.26415094	21.26415094	20.80188679	20.80188679	2.039597901	0.564228826	0.766683372
1	10906	27167	1	429	104668	106328	10	23	19	18	23	21.26415094	21.26415094	20.80188679	20.80188679	0.992452086	0.803078323	0.881808537
1	10906	27167	1	430	106328	146807	10	23	19	17	24	20.83018868	21.69811321	20.37735849	21.22641509	1.483707517	0.686035702	0.881808537
1	10906	27167	1	431	146807	192956	10	23	19	17	24	21.26415094	21.26415094	20.80188679	20.80188679	1.569322834	0.666365492	0.881808537
1	10906	27167	1	432	192956	195122	10	22	20	17	24	20.83018868	21.69811321	20.37735849	21.22641509	1.120772734	0.772061979	0.881808537
1	10906	27167	1	433	195122	227896	10	22	20	16	25	20.39622642	22.13207547	19.95283019	21.6509434	1.63263394	0.652013142	0.881808537
1	10906	27167	1	434	227896	236718	10	22	20	17	24	20.83018868	21.69811321	20.37735849	21.22641509	1.120772734	0.772061979	0.881808537
1	10906	27167	1	435	236718	239635	10	22	20	16	25	20.39622642	22.13207547	19.95283019	21.6509434	1.63263394	0.652013142	0.881808537
1	10906	27167	1	436	239635	269856	10	22	20	17	24	20.83018868	21.69811321	20.37735849	21.22641509	1.120772734	0.772061979	0.881808537
1	10906	27167	1	437	269856	280611	10	22	20	18	23	21.26415094	21.26415094	20.80188679	20.80188679	0.710287046	0.870781707	0.881808537
1	10906	27167	1	438	280611	283639	10	22	20	17	24	20.83018868	21.69811321	20.37735849	21.22641509	1.120772734	0.772061979	0.881808537
1	10906	27167	1	439	283639	289327	10	23	19	17	24	21.26415094	21.26415094	20.80188679	20.80188679	1.569322834	0.666365492	0.881808537
1	10906	27167	1	440	289327	306004	10	23	19	15	26	20.39622642	22.13207547	19.95283019	21.6509434	2.878667327	0.410713069	0.766683372
1	10906	27167	1	441	306004	315571	10	23	19	15	26	20.83018868	21.69811321	20.37735849	21.22641509	3.054077887	0.383362293	0.598505391
1	10906	27167	1	442	315571	316165	10	22	20	15	26	20.39622642	22.13207547	19.95283019	21.6509434	2.434525192	0.487240131	0.766683372
1	10906	27167	1	443	316165	318655	10	22	20	14	27	19.96226415	22.56603774	19.52830189	22.0754717	3.163366571	0.367116526	0.598505391
1	10906	27167	1	444	318655	349287	10	21	21	14	27	19.52830189	23	19.10377358	22.5	2.548350297	0.46661644	0.766683372
1	10906	27167	1	445	349287	387358	10	21	21	15	26	19.96226415	22.56603774	19.52830189	22.0754717	1.910361384	0.591218327	0.881808537
1	10906	27167	1	446	387358	393650	10	22	20	15	26	20.39622642	22.13207547	19.95283019	21.6509434	2.434525192	0.487240131	0.766683372
1	10906	27167	1	447	393650	394364	10	24	18	16	25	21.69811321	20.83018868	21.22641509	20.37735849	2.964250995	0.397169895	0.766683372
1	10906	27167	1	448	394364	466146	10	24	18	16	25	21.26415094	21.26415094	20.80188679	20.80188679	2.808758899	0.422060086	0.766683372
1	10906	27167	1	449	466146	466976	10	24	18	17	24	21.69811321	20.83018868	21.22641509	20.37735849	2.114288032	0.549027615	0.766683372
1	10906	27167	1	450	466976	485067	10	24	18	16	25	21.26415094	21.26415094	20.80188679	20.80188679	2.808758899	0.422060086	0.766683372
1	10906	27167	1	451	485067	543162	10	25	17	17	24	22.13207547	20.39622642	21.6509434	19.95283019	2.757153115	0.43060194	0.766683372
1	10906	27167	1	452	543162	567435	10	26	16	17	24	22.56603774	19.96226415	22.0754717	19.52830189	3.499898974	0.320775189	0.598505391
1	10906	27167	1	453	567435	570530	10	27	15	17	24	23	19.52830189	22.5	19.10377358	4.345022332	0.226537525	0.435594459
1	10906	27167	1	454	570530	578448	10	27	15	16	25	22.56603774	19.96226415	22.0754717	19.52830189	5.309938073	0.150458811	0.293364152
1	10906	27167	1	455	578448	581686	10	27	15	16	25	23	19.52830189	22.5	19.10377358	5.443293937	0.142069874	0.293364152
1	10906	27167	1	456	581686	611067	10	27	15	15	26	22.56603774	19.96226415	22.0754717	19.52830189	6.517258772	0.088984335	0.186514402
1	10906	27167	1	457	611067	622110	10	26	16	15	26	22.13207547	20.39622642	21.6509434	19.95283019	5.499383641	0.138675479	0.293364152
1	10906	27167	1	458	622110	628991	10	26	16	15	26	22.56603774	19.96226415	22.0754717	19.52830189	5.721526621	0.125973151	0.293364152
1	10906	27167	1	459	628991	635138	10	26	16	16	25	23	19.52830189	22.5	19.10377358	4.726385724	0.192964442	0.435594459
1	10906	27167	1	460	635138	639517	10	25	17	16	25	22.56603774	19.96226415	22.0754717	19.52830189	3.90729157	0.271650522	0.598505391
1	10906	27167	1	461	639517	641525	10	25	17	17	24	23	19.52830189	22.5	19.10377358	3.100577887	0.376376454	0.598505391
1	10906	27167	1	462	641525	643200	10	24	18	17	24	22.56603774	19.96226415	22.0754717	19.52830189	2.474888068	0.479846474	0.766683372
1	10906	27167	1	463	643200	663135	10	24	18	16	25	22.13207547	20.39622642	21.6509434	19.95283019	3.190784526	0.36313485	0.598505391
1	10906	27167	1	464	663135	669152	10	25	17	16	25	22.56603774	19.96226415	22.0754717	19.52830189	3.90729157	0.271650522	0.598505391
1	10906	27167	1	465	669152	672483	10	24	18	16	25	22.13207547	20.39622642	21.6509434	19.95283019	3.190784526	0.36313485	0.598505391
1	10906	27167	1	466	672483	686219	10	24	18	15	26	21.69811321	20.83018868	21.22641509	20.37735849	4.006584328	0.260753996	0.435594459
1	10906	27167	1	467	686219	697037	10	25	17	15	26	22.13207547	20.39622642	21.6509434	19.95283019	4.812982161	0.186015011	0.435594459
1	10906	27167	1	468	697037	700541	10	25	17	15	26	21.69811321	20.83018868	21.22641509	20.37735849	4.584591575	0.20486787	0.435594459
1	10906	27167	1	469	700541	706943	10	24	18	15	26	21.26415094	21.26415094	20.80188679	20.80188679	3.770210146	0.287370217	0.598505391
1	10906	27167	1	470	706943	724334	10	23	19	15	26	20.83018868	21.69811321	20.37735849	21.22641509	3.054077887	0.383362293	0.598505391
1	10906	27167	1	471	3071	32391	11	20	16	21	21	19.96226415	19.52830189	19.52830189	19.10377358	0.936680577	0.816568118	0.881808537
1	10906	27167	1	472	32391	38344	11	20	16	22	20	20.39622642	19.09433962	19.95283019	18.67924528	0.81257881	0.846456043	0.881808537
1	10906	27167	1	473	38344	44364	11	20	16	21	21	19.96226415	19.52830189	19.52830189	19.10377358	0.936680577	0.816568118	0.881808537
1	10906	27167	1	474	44364	51420	11	19	17	21	21	19.52830189	19.96226415	19.10377358	19.52830189	0.753000678	0.86067238	0.881808537
1	10906	27167	1	475	51420	55783	11	19	17	19	23	18.66037736	20.83018868	18.25471698	20.37735849	1.078435334	0.782282265	0.881808537
1	10906	27167	1	476	55783	58595	11	18	18	19	23	18.22641509	21.26415094	17.83018868	20.80188679	0.812897515	0.846379696	0.881808537
1	10906	27167	1	477	58595	77594	11	18	18	18	24	17.79245283	21.69811321	17.40566038	21.22641509	1.015417755	0.797521386	0.881808537
1	10906	27167	1	478	77594	104301	11	17	18	19	23	17.79245283	21.26415094	17.40566038	20.80188679	0.914669985	0.821886239	0.881808537
1	10906	27167	1	479	104301	104849	11	17	18	21	21	18.66037736	20.39622642	18.25471698	19.95283019	0.897070505	0.826134706	0.881808537
1	10906	27167	1	480	104849	106827	11	16	19	21	21	18.22641509	20.83018868	17.83018868	20.37735849	1.01531554	0.797546117	0.881808537
1	10906	27167	1	481	106827	116265	11	16	19	21	21	17.79245283	21.26415094	17.40566038	20.80188679	1.165789223	0.761220615	0.881808537
1	10906	27167	1	482	116265	127601	11	16	19	21	21	18.22641509	20.83018868	17.83018868	20.37735849	1.01531554	0.797546117	0.881808537
1	10906	27167	1	483	127601	164874	11	16	19	21	21	18.66037736	20.39622642	18.25471698	19.95283019	0.942678577	0.815118154	0.881808537
1	10906	27167	1	484	164874	167731	11	18	17	21	21	19.52830189	19.52830189	19.10377358	19.10377358	0.823377997	0.843867539	0.881808537
1	10906	27167	1	485	167731	201705	11	19	16	21	21	19.96226415	19.09433962	19.52830189	18.67924528	0.947086156	0.81405249	0.881808537
1	10906	27167	1	486	201705	219897	11	20	15	21	21	20.39622642	18.66037736	19.95283019	18.25471698	1.193522972	0.75455819	0.881808537
1	10906	27167	1	487	219897	221882	11	20	15	20	22	19.96226415	19.09433962	19.52830189	18.67924528	1.479757863	0.686950025	0.881808537
1	10906	27167	1	488	221882	228883	11	21	14	20	22	20.39622642	18.66037736	19.95283019	18.25471698	1.950312909	0.582783224	0.881808537
1	10906	27167	1	489	228883	230273	11	20	15	20	22	19.96226415	19.09433962	19.52830189	18.67924528	1.479757863	0.686950025	0.881808537
1	10906	27167	1	490	230273	248549	11	19	16	20	22	19.52830189	19.52830189	19.10377358	19.10377358	1.132900272	0.769138347	0.881808537
1	10906	27167	1	491	248549	278370	11	20	15	20	22	19.96226415	19.09433962	19.52830189	18.67924528	1.479757863	0.686950025	0.881808537
1	10906	27167	1	492	278370	282208	11	20	16	20	22	19.96226415	19.52830189	19.52830189	19.10377358	1.088027866	0.779964964	0.881808537
1	10906	27167	1	493	282208	285920	11	21	15	20	22	20.39622642	19.09433962	19.95283019	18.67924528	1.486277406	0.685441102	0.881808537
1	10906	27167	1	494	285920	329279	11	21	15	19	23	19.96226415	19.52830189	19.52830189	19.10377358	1.912917595	0.590676198	0.881808537
1	10906	27167	1	495	329279	335636	11	19	17	19	23	19.09433962	20.39622642	18.67924528	19.95283019	1.036847865	0.792336844	0.881808537
1	10906	27167	1	496	335636	356509	11	19	17	20	22	19.52830189	19.96226415	19.10377358	19.52830189	0.808760205	0.847370581	0.881808537
1	10906	27167	1	497	356509	367811	11	20	16	20	22	19.96226415	19.52830189	19.52830189	19.10377358	1.088027866	0.779964964	0.881808537
1	10906	27167	1	498	367811	423780	11	20	16	21	21	20.39622642	19.09433962	19.95283019	18.67924528	0.852445563	0.836885908	0.881808537
1	10906	27167	1	499	423780	428868	11	20	16	21	21	20.83018868	18.66037736	20.37735849	18.25471698	0.84425425	0.838855306	0.881808537
1	10906	27167	1	500	428868	478475	11	20	15	21	21	20.83018868	18.22641509	20.37735849	17.83018868	1.186769991	0.756179136	0.881808537
1	10906	27167	1	501	478475	506937	11	20	15	22	20	21.26415094	17.79245283	20.80188679	17.40566038	0.969114838	0.808724659	0.881808537
1	10906	27167	1	502	506937	521368	11	20	15	21	21	20.83018868	18.22641509	20.37735849	17.83018868	1.186769991	0.756179136	0.881808537
1	10906	27167	1	503	521368	523818	11	20	15	22	20	21.26415094	17.79245283	20.80188679	17.40566038	0.969114838	0.808724659	0.881808537
1	10906	27167	1	504	523818	527172	11	19	16	22	20	20.83018868	18.22641509	20.37735849	17.83018868	0.826029825	0.843231444	0.881808537
1	10906	27167	1	505	527172	532118	11	19	16	22	20	20.39622642	18.66037736	19.95283019	18.25471698	0.851766487	0.837049229	0.881808537
1	10906	27167	1	506	532118	534896	11	19	16	23	19	20.83018868	18.22641509	20.37735849	17.83018868	0.847061571	0.838180518	0.881808537
1	10906	27167	1	507	534896	556165	11	18	17	22	20	19.96226415	19.09433962	19.52830189	18.67924528	0.828832733	0.842558916	0.881808537
1	10906	27167	1	508	556165	580421	11	19	16	22	20	20.39622642	18.66037736	19.95283019	18.25471698	0.851766487	0.837049229	0.881808537
1	10906	27167	1	509	580421	618665	11	18	17	22	20	19.96226415	19.09433962	19.52830189	18.67924528	0.828832733	0.842558916	0.881808537
1	10906	27167	1	510	618665	632201	11	18	17	22	20	19.52830189	19.52830189	19.10377358	19.10377358	0.928069355	0.818649284	0.881808537
1	10906	27167	1	511	632201	657466	11	17	18	22	20	19.09433962	19.96226415	18.67924528	19.52830189	1.024353155	0.795359495	0.881808537
1	10906	27167	1	512	11347	31766	12	14	28	22	17	17.35849057	23.43396226	16.98113208	22.9245283	4.553940726	0.20752905	0.435594459
1	10906	27167	1	513	31766	49183	12	13	29	22	16	16.9245283	23.43396226	16.55660377	22.9245283	6.113340246	0.106224303	0.186514402
1	10906	27167	1	514	49183	52032	12	13	29	21	17	16.49056604	23.86792453	16.13207547	23.3490566	5.03769536	0.169057604	0.293364152
1	10906	27167	1	515	52032	62483	12	13	29	21	18	16.49056604	24.30188679	16.13207547	23.77358491	4.518176954	0.210674645	0.435594459
1	10906	27167	1	516	62483	94001	12	13	29	20	19	16.05660377	24.73584906	15.70754717	24.19811321	3.60659881	0.307197443	0.598505391
1	10906	27167	1	517	94001	97799	12	14	28	21	18	16.9245283	23.86792453	16.55660377	23.3490566	3.638630082	0.303222272	0.598505391
1	10906	27167	1	518	97799	99376	12	14	28	20	19	16.49056604	24.30188679	16.13207547	23.77358491	2.824808569	0.419432263	0.766683372
1	10906	27167	1	519	99376	125103	12	13	29	20	19	16.05660377	24.73584906	15.70754717	24.19811321	3.60659881	0.307197443	0.598505391
1	10906	27167	1	520	125103	130801	12	15	27	20	19	16.9245283	23.86792453	16.55660377	23.3490566	2.156064853	0.540653993	0.766683372
1	10906	27167	1	521	130801	150675	12	14	28	19	20	16.05660377	24.73584906	15.70754717	24.19811321	2.112615124	0.549364862	0.766683372
1	10906	27167	1	522	150675	186657	12	14	28	18	21	15.62264151	25.16981132	15.28301887	24.62264151	1.502777542	0.681629426	0.881808537
1	10906	27167	1	523	186657	196028	12	15	27	18	21	16.05660377	24.73584906	15.70754717	24.19811321	1.034023489	0.793020051	0.881808537
1	10906	27167	1	524	196028	203905	12	15	27	17	22	15.62264151	25.16981132	15.28301887	24.62264151	0.63013701	0.889499849	0.881808537
1	10906	27167	1	525	203905	234924	12	16	26	17	22	16.05660377	24.73584906	15.70754717	24.19811321	0.370823905	0.946201402	0.881808537
1	10906	27167	1	526	234924	249932	12	15	27	17	22	15.62264151	25.16981132	15.28301887	24.62264151	0.63013701	0.889499849	0.881808537
1	10906	27167	1	527	249932	255236	12	15	27	16	23	15.62264151	25.16981132	15.28301887	24.62264151	0.298463958	0.960317109	0.881808537
1	10906	27167	1	528	255236	257759	12	16	26	17	22	16.49056604	24.30188679	16.13207547	23.77358491	0.312260896	0.957706283	0.881808537
1	10906	27167	1	529	257759	259444	12	16	26	18	21	16.9245283	23.86792453	16.55660377	23.3490566	0.603121822	0.895717333	0.881808537
1	10906	27167	1	530	259444	263031	12	17	25	18	21	17.35849057	23.43396226	16.98113208	22.9245283	0.33475572	0.953364654	0.881808537
1	10906	27167	1	531	263031	265396	12	18	24	18	21	17.79245283	23	17.40566038	22.5	0.166193801	0.982852888	0.881808537
1	10906	27167	1	532	265396	267091	12	18	24	19	20	18.22641509	22.56603774	17.83018868	22.0754717	0.365813301	0.947210495	0.881808537
1	10906	27167	1	533	267091	269035	12	18	24	18	21	17.79245283	23	17.40566038	22.5	0.166193801	0.982852888	0.881808537
1	10906	27167	1	534	269035	277576	12	19	23	19	20	18.66037736	22.13207547	18.25471698	21.6509434	0.196533962	0.978146886	0.881808537
1	10906	27167	1	535	277576	297101	12	20	22	19	20	19.09433962	21.69811321	18.67924528	21.22641509	0.123523836	0.98887223	0.881808537
1	10906	27167	1	536	297101	335878	12	19	23	19	20	18.66037736	22.13207547	18.25471698	21.6509434	0.196533962	0.978146886	0.881808537
1	10906	27167	1	537	335878	339594	12	18	24	19	20	18.22641509	22.56603774	17.83018868	22.0754717	0.365813301	0.947210495	0.881808537
1	10906	27167	1	538	339594	340974	12	18	24	20	19	18.66037736	22.13207547	18.25471698	21.6509434	0.672464624	0.879660631	0.881808537
1	10906	27167	1	539	340974	342165	12	18	24	19	20	18.22641509	22.56603774	17.83018868	22.0754717	0.365813301	0.947210495	0.881808537
1	10906	27167	1	540	342165	366895	12	18	24	18	21	17.79245283	23	17.40566038	22.5	0.166193801	0.982852888	0.881808537
1	10906	27167	1	541	366895	386020	12	18	24	17	22	17.35849057	23.43396226	16.98113208	22.9245283	0.074686834	0.994691463	0.881808537
1	10906	27167	1	542	386020	388225	12	18	24	16	23	16.9245283	23.86792453	16.55660377	23.3490566	0.093002119	0.992663765	0.881808537
1	10906	27167	1	543	388225	412937	12	18	24	16	23	16.49056604	24.30188679	16.13207547	23.77358491	0.168166965	0.98255684	0.881808537
1	10906	27167	1	544	412937	451199	12	19	23	17	22	17.35849057	23.43396226	16.98113208	22.9245283	0.200572503	0.977496823	0.881808537
1	10906	27167	1	545	451199	489670	12	19	23	18	21	17.79245283	23	17.40566038	22.5	0.202248945	0.977225427	0.881808537
1	10906	27167	1	546	489670	514002	12	19	23	17	22	17.35849057	23.43396226	16.98113208	22.9245283	0.200572503	0.977496823	0.881808537
1	10906	27167	1	547	514002	517731	12	18	24	17	22	16.9245283	23.86792453	16.55660377	23.3490566	0.158891785	0.98393564	0.881808537
1	10906	27167	1	548	517731	530389	12	19	23	17	22	17.35849057	23.43396226	16.98113208	22.9245283	0.200572503	0.977496823	0.881808537
1	10906	27167	1	549	530389	532515	12	19	23	17	22	17.79245283	23	17.40566038	22.5	0.102519947	0.991533315	0.881808537
1	10906	27167	1	550	532515	546024	12	19	23	18	21	18.22641509	22.56603774	17.83018868	22.0754717	0.095190768	0.992408238	0.881808537
1	10906	27167	1	551	546024	547790	12	19	23	18	21	18.66037736	22.13207547	18.25471698	21.6509434	0.063342494	0.995839709	0.881808537
1	10906	27167	1	552	547790	566717	12	18	24	18	21	18.22641509	22.56603774	17.83018868	22.0754717	0.147945983	0.985519632	0.881808537
1	10906	27167	1	553	566717	571888	12	18	24	18	21	17.79245283	23	17.40566038	22.5	0.166193801	0.982852888	0.881808537
1	10906	27167	1	554	571888	589265	12	16	26	18	21	16.9245283	23.86792453	16.55660377	23.3490566	0.603121822	0.895717333	0.881808537
1	10906	27167	1	555	589265	601331	12	16	26	17	22	16.49056604	24.30188679	16.13207547	23.77358491	0.312260896	0.957706283	0.881808537
1	10906	27167	1	556	601331	603421	12	16	26	16	23	16.05660377	24.73584906	15.70754717	24.19811321	0.129572126	0.988066521	0.881808537
1	10906	27167	1	557	603421	616169	12	16	26	17	22	16.49056604	24.30188679	16.13207547	23.77358491	0.312260896	0.957706283	0.881808537
1	10906	27167	1	558	616169	621389	12	18	24	17	22	17.35849057	23.43396226	16.98113208	22.9245283	0.074686834	0.994691463	0.881808537
1	10906	27167	1	559	621389	623748	12	19	23	17	22	17.79245283	23	17.40566038	22.5	0.102519947	0.991533315	0.881808537
1	10906	27167	1	560	623748	640185	12	19	23	17	22	18.22641509	22.56603774	17.83018868	22.0754717	0.080091053	0.994114494	0.881808537
1	10906	27167	1	561	640185	645013	12	18	24	17	22	17.79245283	23	17.40566038	22.5	0.066464804	0.995532513	0.881808537
1	10906	27167	1	562	645013	648607	12	19	23	18	21	18.66037736	22.13207547	18.25471698	21.6509434	0.063342494	0.995839709	0.881808537
1	10906	27167	1	563	648607	649722	12	19	23	17	22	18.22641509	22.56603774	17.83018868	22.0754717	0.080091053	0.994114494	0.881808537
1	10906	27167	1	564	649722	661138	12	20	22	17	22	18.66037736	22.13207547	18.25471698	21.6509434	0.188828285	0.979372322	0.881808537
1	10906	27167	1	565	661138	677011	12	20	22	17	22	18.22641509	22.56603774	17.83018868	22.0754717	0.225695448	0.973338305	0.881808537
1	10906	27167	1	566	677011	681799	12	20	22	18	21	18.66037736	22.13207547	18.25471698	21.6509434	0.120084301	0.989322825	0.881808537
1	10906	27167	1	567	681799	682963	12	20	22	17	22	18.22641509	22.56603774	17.83018868	22.0754717	0.225695448	0.973338305	0.881808537
1	10906	27167	1	568	682963	691863	12	19	23	17	22	17.79245283	23	17.40566038	22.5	0.102519947	0.991533315	0.881808537
1	10906	27167	1	569	691863	747652	12	19	23	17	22	17.35849057	23.43396226	16.98113208	22.9245283	0.200572503	0.977496823	0.881808537
1	10906	27167	1	570	747652	764715	12	20	22	17	22	17.79245283	23	17.40566038	22.5	0.337938823	0.952742186	0.881808537
1	10906	27167	1	571	764715	783936	12	20	22	16	23	17.35849057	23.43396226	16.98113208	22.9245283	0.546651408	0.908529059	0.881808537
1	10906	27167	1	572	783936	807515	12	20	22	16	23	16.9245283	23.86792453	16.55660377	23.3490566	0.728980633	0.86636716	0.881808537
1	10906	27167	1	573	807515	819398	12	19	23	16	23	16.49056604	24.30188679	16.13207547	23.77358491	0.477867848	0.923726139	0.881808537
1	10906	27167	1	574	819398	839895	12	19	23	17	22	16.9245283	23.86792453	16.55660377	23.3490566	0.375897967	0.945175149	0.881808537
1	10906	27167	1	575	839895	843556	12	18	24	15	25	15.62264151	25.60377358	15.28301887	25.04716981	0.467559313	0.925958446	0.881808537
1	10906	27167	1	576	843556	868518	12	19	23	15	25	16.05660377	25.16981132	15.70754717	24.62264151	0.764272462	0.85799209	0.881808537
1	10906	27167	1	577	868518	872827	12	18	24	15	25	15.62264151	25.60377358	15.28301887	25.04716981	0.467559313	0.925958446	0.881808537
1	10906	27167	1	578	872827	874790	12	17	25	15	25	15.18867925	26.03773585	14.85849057	25.47169811	0.267450334	0.966029248	0.881808537
1	10906	27167	1	579	874790	897698	12	17	25	16	24	15.62264151	25.60377358	15.28301887	25.04716981	0.213087757	0.975449335	0.881808537
1	10906	27167	1	580	897698	905576	12	17	25	17	23	16.05660377	25.16981132	15.70754717	24.62264151	0.269853005	0.965594876	0.881808537
1	10906	27167	1	581	905576	906755	12	17	25	17	23	16.05660377	25.16981132	15.70754717	24.62264151	0.269853005	0.965594876	0.881808537
1	10906	27167	1	582	906755	953916	12	17	25	16	24	15.62264151	25.60377358	15.28301887	25.04716981	0.213087757	0.975449335	0.881808537
1	10906	27167	1	583	953916	1020891	12	18	24	16	24	16.05660377	25.16981132	15.70754717	24.62264151	0.310776237	0.957989183	0.881808537
1	10906	27167	1	584	1020891	1058969	12	18	24	15	25	15.62264151	25.60377358	15.28301887	25.04716981	0.467559313	0.925958446	0.881808537
1	10906	27167	1	585	8540	14028	13	19	24	19	20	21.26415094	20.39622642	20.80188679	19.95283019	1.034018616	0.793021229	0.881808537
1	10906	27167	1	586	14028	17725	13	20	23	19	20	21.69811321	19.96226415	21.22641509	19.52830189	0.840079847	0.839858371	0.881808537
1	10906	27167	1	587	17725	21862	13	19	24	20	19	21.69811321	19.96226415	21.22641509	19.52830189	1.237362771	0.744057828	0.881808537
1	10906	27167	1	588	21862	23574	13	19	24	20	19	21.69811321	19.96226415	21.22641509	19.52830189	1.237362771	0.744057828	0.881808537
1	10906	27167	1	589	23574	25902	13	19	25	20	19	21.69811321	20.39622642	21.22641509	19.95283019	1.491015268	0.684345551	0.881808537
1	10906	27167	1	590	25902	51204	13	20	25	21	18	22.56603774	19.96226415	22.0754717	19.52830189	1.735129129	0.629152243	0.881808537
1	10906	27167	1	591	51204	53475	13	21	24	21	18	23	19.52830189	22.5	19.10377358	1.361640689	0.714550478	0.881808537
1	10906	27167	1	592	53475	111680	13	19	25	21	18	22.13207547	19.96226415	21.6509434	19.52830189	1.853758374	0.60330696	0.881808537
1	10906	27167	1	593	111680	112905	13	19	25	20	19	21.69811321	20.39622642	21.22641509	19.95283019	1.491015268	0.684345551	0.881808537
1	10906	27167	1	594	112905	137439	13	20	24	20	19	22.13207547	19.96226415	21.6509434	19.52830189	1.162279405	0.762064747	0.881808537
1	10906	27167	1	595	137439	159299	13	21	23	20	19	22.56603774	19.52830189	22.0754717	19.10377358	0.921564178	0.820221004	0.881808537
1	10906	27167	1	596	159299	167862	13	21	23	20	19	22.13207547	19.96226415	21.6509434	19.52830189	0.66035198	0.882487513	0.881808537
1	10906	27167	1	597	167862	184044	13	20	24	20	19	21.69811321	20.39622642	21.22641509	19.95283019	0.886001392	0.828804614	0.881808537
1	10906	27167	1	598	184044	204612	13	20	24	21	18	22.13207547	19.96226415	21.6509434	19.52830189	1.161275332	0.762306271	0.881808537
1	10906	27167	1	599	204612	205600	13	19	25	21	18	21.69811321	20.39622642	21.22641509	19.95283019	1.568197302	0.666622174	0.881808537
1	10906	27167	1	600	205600	220854	13	18	26	21	18	21.26415094	20.83018868	20.80188679	20.37735849	2.063395613	0.559353504	0.766683372
1	10906	27167	1	601	220854	228846	13	18	26	21	18	21.26415094	20.83018868	20.80188679	20.37735849	2.063395613	0.559353504	0.766683372
1	10906	27167	1	602	228846	237751	13	19	25	21	18	21.69811321	20.39622642	21.22641509	19.95283019	1.568197302	0.666622174	0.881808537
1	10906	27167	1	603	237751	242282	13	19	25	20	19	21.26415094	20.83018868	20.80188679	20.37735849	1.199809478	0.753050011	0.881808537
1	10906	27167	1	604	242282	303372	13	20	24	21	18	22.13207547	19.96226415	21.6509434	19.52830189	1.161275332	0.762306271	0.881808537
1	10906	27167	1	605	303372	307304	13	19	25	22	17	22.13207547	19.96226415	21.6509434	19.52830189	2.047544487	0.562597541	0.766683372
1	10906	27167	1	606	307304	323619	13	19	25	22	17	22.13207547	19.96226415	21.6509434	19.52830189	2.047544487	0.562597541	0.766683372
1	10906	27167	1	607	323619	325015	13	19	25	22	17	22.56603774	19.52830189	22.0754717	19.10377358	2.328595022	0.507065019	0.766683372
1	10906	27167	1	608	325015	335699	13	20	24	22	17	23	19.09433962	22.5	18.67924528	1.813725441	0.611952692	0.881808537
1	10906	27167	1	609	335699	343810	13	21	23	22	17	23.43396226	18.66037736	22.9245283	18.25471698	1.385544444	0.708926666	0.881808537
1	10906	27167	1	610	343810	385398	13	20	24	22	17	23	19.09433962	22.5	18.67924528	1.813725441	0.611952692	0.881808537
1	10906	27167	1	611	385398	388742	13	21	23	24	15	24.30188679	17.79245283	23.77358491	17.40566038	2.30743205	0.511098632	0.766683372
1	10906	27167	1	612	388742	392670	13	19	25	24	15	23.43396226	18.66037736	22.9245283	18.25471698	3.62351188	0.305092741	0.598505391
1	10906	27167	1	613	392670	422441	13	19	25	23	16	23	19.09433962	22.5	18.67924528	2.917612134	0.404502986	0.766683372
1	10906	27167	1	614	422441	508003	13	19	25	24	15	23.43396226	18.66037736	22.9245283	18.25471698	3.62351188	0.305092741	0.598505391
1	10906	27167	1	615	508003	511228	13	20	24	24	15	23.86792453	18.22641509	23.3490566	17.83018868	2.923101186	0.40363407	0.766683372
1	10906	27167	1	616	511228	537926	13	20	24	25	14	24.30188679	17.79245283	23.77358491	17.40566038	3.656876158	0.300978427	0.598505391
1	10906	27167	1	617	537926	541363	13	22	22	27	12	26.03773585	16.05660377	25.47169811	15.70754717	3.792919022	0.284710804	0.598505391
1	10906	27167	1	618	541363	553018	13	22	22	26	13	25.60377358	16.49056604	25.04716981	16.13207547	2.992263449	0.392819562	0.766683372
1	10906	27167	1	619	553018	557286	13	24	20	26	13	26.47169811	15.62264151	25.89622642	15.28301887	1.798751436	0.615206676	0.881808537
1	10906	27167	1	620	557286	578579	13	24	20	26	14	26.47169811	16.05660377	25.89622642	15.70754717	1.385299045	0.708984307	0.881808537
1	10906	27167	1	621	578579	588200	13	26	18	26	14	27.33962264	15.18867925	26.74528302	14.85849057	0.656366554	0.883415742	0.881808537
1	10906	27167	1	622	588200	596300	13	27	17	27	13	28.20754717	14.32075472	27.59433962	14.00943396	0.638484489	0.887568431	0.881808537
1	10906	27167	1	623	596300	622047	13	27	17	26	14	27.77358491	14.75471698	27.16981132	14.43396226	0.426634473	0.934687111	0.881808537
1	10906	27167	1	624	622047	622766	13	27	17	27	13	28.20754717	14.32075472	27.59433962	14.00943396	0.638484489	0.887568431	0.881808537
1	10906	27167	1	625	622766	624593	13	27	17	28	12	28.64150943	13.88679245	28.01886792	13.58490566	0.976930727	0.806833796	0.881808537
1	10906	27167	1	626	624593	628115	13	26	18	28	12	28.64150943	13.88679245	28.01886792	13.58490566	1.646850029	0.648814159	0.881808537
1	10906	27167	1	627	628115	675608	13	26	18	28	12	28.20754717	14.32075472	27.59433962	14.00943396	1.412210602	0.702675012	0.881808537
1	10906	27167	1	628	675608	703523	13	26	18	26	14	27.33962264	15.18867925	26.74528302	14.85849057	0.656366554	0.883415742	0.881808537
1	10906	27167	1	629	703523	718318	13	26	18	26	14	27.77358491	14.75471698	27.16981132	14.43396226	0.890469192	0.827727183	0.881808537
1	10906	27167	1	630	718318	757536	13	26	18	25	15	27.33962264	15.18867925	26.74528302	14.85849057	0.701234279	0.872913597	0.881808537
1	10906	27167	1	631	757536	761549	13	26	18	26	14	27.77358491	14.75471698	27.16981132	14.43396226	0.890469192	0.827727183	0.881808537
1	10906	27167	1	632	761549	774002	13	26	18	26	14	27.33962264	15.18867925	26.74528302	14.85849057	0.656366554	0.883415742	0.881808537
1	10906	27167	1	633	774002	775222	13	24	20	26	14	26.47169811	16.05660377	25.89622642	15.70754717	1.385299045	0.708984307	0.881808537
1	10906	27167	1	634	775222	777691	13	23	21	26	14	26.03773585	16.49056604	25.47169811	16.13207547	1.880271929	0.597624536	0.881808537
1	10906	27167	1	635	777691	787269	13	23	21	27	13	26.47169811	16.05660377	25.89622642	15.70754717	2.49099576	0.476920552	0.766683372
1	10906	27167	1	636	787269	789840	13	23	21	27	13	26.03773585	16.49056604	25.47169811	16.13207547	2.287328459	0.514952795	0.766683372
1	10906	27167	1	637	789840	793656	13	23	21	27	13	25.60377358	16.9245283	25.04716981	16.55660377	2.162440761	0.539384214	0.766683372
1	10906	27167	1	638	793656	801656	13	22	22	27	13	25.16981132	17.35849057	24.62264151	16.98113208	2.803188249	0.422975354	0.766683372
1	10906	27167	1	639	801656	805130	13	22	22	27	13	24.73584906	17.79245283	24.19811321	17.40566038	2.737164369	0.433948508	0.766683372
1	10906	27167	1	640	805130	820589	13	22	22	27	13	24.30188679	18.22641509	23.77358491	17.83018868	2.745682557	0.43251977	0.766683372
1	10906	27167	1	641	820589	824707	13	22	22	26	14	23.86792453	18.66037736	23.3490566	18.25471698	2.036516852	0.564862197	0.766683372
1	10906	27167	1	642	824707	846270	13	22	22	25	15	23.43396226	19.09433962	22.9245283	18.67924528	1.442514809	0.695599978	0.881808537
1	10906	27167	1	643	846270	856800	13	22	22	24	16	23	19.52830189	22.5	19.10377358	0.960588623	0.810787098	0.881808537
1	10906	27167	1	644	856800	857748	13	21	23	24	16	22.56603774	19.96226415	22.0754717	19.52830189	1.376204048	0.711121992	0.881808537
1	10906	27167	1	645	857748	859536	13	20	24	24	16	22.13207547	20.39622642	21.6509434	19.95283019	1.880091409	0.597663107	0.881808537
1	10906	27167	1	646	859536	861535	13	20	24	23	17	21.69811321	20.83018868	21.22641509	20.37735849	1.323217179	0.72362745	0.881808537
1	10906	27167	1	647	861535	874464	13	20	24	22	18	21.26415094	21.26415094	20.80188679	20.80188679	0.873552352	0.831805084	0.881808537
1	10906	27167	1	648	874464	883549	13	19	25	22	18	20.83018868	21.69811321	20.37735849	21.22641509	1.282891092	0.73319971	0.881808537
1	10906	27167	1	649	883549	891337	13	19	25	22	18	21.26415094	21.26415094	20.80188679	20.80188679	1.343827419	0.718753057	0.881808537
1	10906	27167	1	650	891337	916712	13	20	24	22	18	21.69811321	20.83018868	21.22641509	20.37735849	0.920809771	0.820403249	0.881808537
1	10906	27167	1	651	37926	59388	14	24	17	21	21	22.56603774	19.09433962	22.0754717	18.67924528	0.661567432	0.882204237	0.881808537
1	10906	27167	1	652	59388	65472	14	24	17	22	20	23	18.66037736	22.5	18.25471698	0.369189385	0.946531057	0.881808537
1	10906	27167	1	653	65472	67104	14	24	17	21	21	22.56603774	19.09433962	22.0754717	18.67924528	0.661567432	0.882204237	0.881808537
1	10906	27167	1	654	67104	81884	14	24	17	22	20	23	18.66037736	22.5	18.25471698	0.369189385	0.946531057	0.881808537
1	10906	27167	1	655	81884	89458	14	23	18	22	20	22.56603774	19.09433962	22.0754717	18.67924528	0.164709217	0.983074668	0.881808537
1	10906	27167	1	656	89458	116193	14	23	18	22	20	23	18.66037736	22.5	18.25471698	0.201343076	0.977372189	0.881808537
1	10906	27167	1	657	116193	159536	14	23	18	21	21	22.56603774	19.09433962	22.0754717	18.67924528	0.411795465	0.937795193	0.881808537
1	10906	27167	1	658	159536	169700	14	22	19	21	21	22.13207547	19.52830189	21.6509434	19.10377358	0.222869276	0.973815617	0.881808537
1	10906	27167	1	659	169700	181553	14	21	20	21	21	21.69811321	19.96226415	21.22641509	19.52830189	0.135858045	0.987211637	0.881808537
1	10906	27167	1	660	181553	192753	14	22	19	21	21	22.13207547	19.52830189	21.6509434	19.10377358	0.222869276	0.973815617	0.881808537
1	10906	27167	1	661	192753	199771	14	22	19	19	23	21.26415094	20.39622642	20.80188679	19.95283019	0.742484574	0.863168521	0.881808537
1	10906	27167	1	662	199771	210494	14	22	19	20	22	21.69811321	19.96226415	21.22641509	19.52830189	0.434287786	0.93307182	0.881808537
1	10906	27167	1	663	210494	214361	14	22	19	19	23	21.26415094	20.39622642	20.80188679	19.95283019	0.742484574	0.863168521	0.881808537
1	10906	27167	1	664	214361	256864	14	23	18	19	23	21.69811321	19.96226415	21.22641509	19.52830189	1.121718158	0.771833991	0.881808537
1	10906	27167	1	665	256864	273699	14	23	18	19	23	22.13207547	19.52830189	21.6509434	19.10377358	1.272862014	0.735587124	0.881808537
1	10906	27167	1	666	273699	275055	14	24	17	19	23	22.56603774	19.09433962	22.0754717	18.67924528	1.748746919	0.626151177	0.881808537
1	10906	27167	1	667	275055	280084	14	24	17	18	24	22.13207547	19.52830189	21.6509434	19.10377358	2.355520597	0.501968165	0.766683372
1	10906	27167	1	668	280084	297856	14	24	17	17	25	21.69811321	19.96226415	21.22641509	19.52830189	3.058439015	0.382702443	0.598505391
1	10906	27167	1	669	297856	301232	14	25	16	17	25	22.13207547	19.52830189	21.6509434	19.10377358	3.828027307	0.280642838	0.598505391
1	10906	27167	1	670	301232	352354	14	25	16	18	24	22.56603774	19.09433962	22.0754717	18.67924528	3.031983972	0.386720057	0.598505391
1	10906	27167	1	671	352354	391375	14	26	15	18	24	23	18.66037736	22.5	18.25471698	3.817521033	0.281854672	0.598505391
1	10906	27167	1	672	391375	397728	14	25	16	18	24	22.56603774	19.09433962	22.0754717	18.67924528	3.031983972	0.386720057	0.598505391
1	10906	27167	1	673	397728	411880	14	25	16	18	24	22.13207547	19.52830189	21.6509434	19.10377358	2.879646769	0.410555917	0.766683372
1	10906	27167	1	674	411880	416405	14	26	15	18	24	22.56603774	19.09433962	22.0754717	18.67924528	3.66849963	0.299556743	0.598505391
1	10906	27167	1	675	416405	427227	14	26	15	19	23	23	18.66037736	22.5	18.25471698	2.887288475	0.409331524	0.766683372
1	10906	27167	1	676	427227	434567	14	27	14	18	24	23	18.66037736	22.5	18.25471698	4.567773814	0.206324083	0.435594459
1	10906	27167	1	677	434567	439407	14	26	15	18	24	22.56603774	19.09433962	22.0754717	18.67924528	3.66849963	0.299556743	0.598505391
1	10906	27167	1	678	439407	441051	14	26	15	17	25	22.13207547	19.52830189	21.6509434	19.10377358	4.544935519	0.208316974	0.435594459
1	10906	27167	1	679	441051	480569	14	25	16	17	25	21.69811321	19.96226415	21.22641509	19.52830189	3.663580792	0.300157641	0.598505391
1	10906	27167	1	680	480569	485500	14	25	16	17	25	22.13207547	19.52830189	21.6509434	19.10377358	3.828027307	0.280642838	0.598505391
1	10906	27167	1	681	485500	493695	14	25	16	18	24	22.56603774	19.09433962	22.0754717	18.67924528	3.031983972	0.386720057	0.598505391
1	10906	27167	1	682	493695	510240	14	25	16	19	23	23	18.66037736	22.5	18.25471698	2.331171185	0.506575666	0.766683372
1	10906	27167	1	683	510240	516619	14	23	18	19	23	22.13207547	19.52830189	21.6509434	19.10377358	1.272862014	0.735587124	0.881808537
1	10906	27167	1	684	516619	518826	14	23	18	20	22	22.56603774	19.09433962	22.0754717	18.67924528	0.856550709	0.835898397	0.881808537
1	10906	27167	1	685	518826	531268	14	24	17	20	22	23	18.66037736	22.5	18.25471698	1.237406439	0.74404739	0.881808537
1	10906	27167	1	686	531268	544236	14	23	18	20	22	22.56603774	19.09433962	22.0754717	18.67924528	0.856550709	0.835898397	0.881808537
1	10906	27167	1	687	544236	589376	14	23	18	20	22	22.13207547	19.52830189	21.6509434	19.10377358	0.718613648	0.868817344	0.881808537
1	10906	27167	1	688	589376	614761	14	22	19	20	22	21.69811321	19.96226415	21.22641509	19.52830189	0.434287786	0.93307182	0.881808537
1	10906	27167	1	689	614761	640017	14	21	20	20	22	21.26415094	20.39622642	20.80188679	19.95283019	0.25193098	0.968799998	0.881808537
1	10906	27167	1	690	640017	654059	14	21	20	21	21	21.69811321	19.96226415	21.22641509	19.52830189	0.135858045	0.987211637	0.881808537
1	10906	27167	1	691	654059	661434	14	21	20	22	20	22.13207547	19.52830189	21.6509434	19.10377358	0.11697303	0.989725559	0.881808537
1	10906	27167	1	692	661434	667729	14	21	20	24	18	23	18.66037736	22.5	18.25471698	0.373638323	0.945632712	0.881808537
1	10906	27167	1	693	667729	687430	14	21	20	23	19	22.56603774	19.09433962	22.0754717	18.67924528	0.19586357	0.978254281	0.881808537
1	10906	27167	1	694	687430	692172	14	21	20	24	18	23	18.66037736	22.5	18.25471698	0.373638323	0.945632712	0.881808537
1	10906	27167	1	695	692172	693688	14	21	20	24	18	23	18.66037736	22.5	18.25471698	0.373638323	0.945632712	0.881808537
1	10906	27167	1	696	693688	699603	14	21	20	24	18	22.56603774	19.09433962	22.0754717	18.67924528	0.344115319	0.951528821	0.881808537
1	10906	27167	1	697	699603	709136	14	22	19	24	18	23	18.66037736	22.5	18.25471698	0.153213652	0.98476331	0.881808537
1	10906	27167	1	698	709136	723353	14	22	19	24	18	23.43396226	18.22641509	22.9245283	17.83018868	0.172651275	0.981878661	0.881808537
1	10906	27167	1	699	723353	735935	14	23	18	24	18	23.86792453	17.79245283	23.3490566	17.40566038	0.072423945	0.994927458	0.881808537
1	10906	27167	1	700	735935	741882	14	23	18	25	17	24.30188679	17.35849057	23.77358491	16.98113208	0.156740302	0.984250744	0.881808537
1	10906	27167	1	701	741882	764581	14	24	17	25	17	24.73584906	16.9245283	24.19811321	16.55660377	0.060674474	0.99609666	0.881808537
1	10906	27167	1	702	764581	780104	14	24	17	24	18	24.30188679	17.35849057	23.77358491	16.98113208	0.074442166	0.994717141	0.881808537
1	10906	27167	1	703	3330	29567	15	17	28	18	23	17.79245283	26.03773585	17.40566038	25.47169811	0.443316385	0.931155902	0.881808537
1	10906	27167	1	704	29567	33401	15	19	26	19	22	19.09433962	24.73584906	18.67924528	24.19811321	0.270252407	0.965522532	0.881808537
1	10906	27167	1	705	33401	34092	15	18	27	20	21	19.09433962	24.73584906	18.67924528	24.19811321	0.786025315	0.852806593	0.881808537
1	10906	27167	1	706	34092	39096	15	18	27	19	22	18.66037736	25.16981132	18.25471698	24.62264151	0.466224033	0.926246654	0.881808537
1	10906	27167	1	707	39096	47770	15	18	27	18	23	18.22641509	25.60377358	17.83018868	25.04716981	0.247889428	0.969511344	0.881808537
1	10906	27167	1	708	47770	68905	15	19	26	18	23	18.66037736	25.16981132	18.25471698	24.62264151	0.144050624	0.986071613	0.881808537
1	10906	27167	1	709	68905	70104	15	19	26	17	24	18.22641509	25.60377358	17.83018868	25.04716981	0.12139931	0.989151213	0.881808537
1	10906	27167	1	710	70104	83581	15	18	27	17	24	17.79245283	26.03773585	17.40566038	25.47169811	0.132468815	0.987674754	0.881808537
1	10906	27167	1	711	83581	84923	15	20	25	18	23	19.09433962	24.73584906	18.67924528	24.19811321	0.12979867	0.988036018	0.881808537
1	10906	27167	1	712	84923	94497	15	21	24	18	23	19.52830189	24.30188679	19.10377358	23.77358491	0.203606521	0.977004993	0.881808537
1	10906	27167	1	713	94497	128617	15	21	24	19	22	19.96226415	23.86792453	19.52830189	23.3490566	0.146915141	0.985666316	0.881808537
1	10906	27167	1	714	128617	143829	15	21	24	18	23	19.52830189	24.30188679	19.10377358	23.77358491	0.203606521	0.977004993	0.881808537
1	10906	27167	1	715	143829	158852	15	20	25	18	23	19.09433962	24.73584906	18.67924528	24.19811321	0.12979867	0.988036018	0.881808537
1	10906	27167	1	716	158852	185326	15	19	26	18	23	18.66037736	25.16981132	18.25471698	24.62264151	0.144050624	0.986071613	0.881808537
1	10906	27167	1	717	185326	196554	15	19	26	19	22	19.09433962	24.73584906	18.67924528	24.19811321	0.270252407	0.965522532	0.881808537
1	10906	27167	1	718	196554	214431	15	19	26	19	22	18.66037736	25.16981132	18.25471698	24.62264151	0.343337802	0.951681961	0.881808537
1	10906	27167	1	719	214431	216370	15	19	26	20	21	19.09433962	24.73584906	18.67924528	24.19811321	0.581133144	0.900737597	0.881808537
1	10906	27167	1	720	216370	219066	15	19	26	21	20	19.52830189	24.30188679	19.10377358	23.77358491	0.920148964	0.820562878	0.881808537
1	10906	27167	1	721	219066	221458	15	19	26	23	18	20.39622642	23.43396226	19.95283019	22.9245283	1.899783439	0.593465237	0.881808537
1	10906	27167	1	722	221458	230986	15	20	25	23	18	20.83018868	23	20.37735849	22.5	1.444543949	0.695127396	0.881808537
1	10906	27167	1	723	230986	242129	15	21	24	23	18	21.26415094	22.56603774	20.80188679	22.0754717	1.079069781	0.782128974	0.881808537
1	10906	27167	1	724	242129	243931	15	21	24	24	17	21.69811321	22.13207547	21.22641509	21.6509434	1.541618592	0.672698625	0.881808537
1	10906	27167	1	725	243931	254003	15	22	23	24	17	22.13207547	21.69811321	21.6509434	21.22641509	1.175292552	0.758936075	0.881808537
1	10906	27167	1	726	254003	269663	15	22	23	25	16	22.56603774	21.26415094	22.0754717	20.80188679	1.651800501	0.647702265	0.881808537
1	10906	27167	1	727	269663	282051	15	23	22	25	16	23	20.83018868	22.5	20.37735849	1.283795157	0.732984627	0.881808537
1	10906	27167	1	728	282051	284878	15	23	22	24	17	22.56603774	21.26415094	22.0754717	20.80188679	0.896446297	0.826285314	0.881808537
1	10906	27167	1	729	284878	296757	15	23	22	22	19	21.69811321	22.13207547	21.22641509	21.6509434	0.431675994	0.933623976	0.881808537
1	10906	27167	1	730	296757	307813	15	22	23	22	19	21.26415094	22.56603774	20.80188679	22.0754717	0.531279717	0.911967573	0.881808537
1	10906	27167	1	731	307813	361341	15	22	23	22	19	21.26415094	22.56603774	20.80188679	22.0754717	0.531279717	0.911967573	0.881808537
1	10906	27167	1	732	361341	409910	15	21	24	22	19	20.83018868	23	20.37735849	22.5	0.718517379	0.868840074	0.881808537
1	10906	27167	1	733	409910	431668	15	22	23	22	19	21.69811321	22.13207547	21.22641509	21.6509434	0.391011033	0.942093082	0.881808537
1	10906	27167	1	734	431668	440242	15	21	24	22	19	21.69811321	22.13207547	21.22641509	21.6509434	0.532886565	0.911609201	0.881808537
1	10906	27167	1	735	440242	446547	15	21	24	21	20	21.26415094	22.56603774	20.80188679	22.0754717	0.291419336	0.96163411	0.881808537
1	10906	27167	1	736	446547	449320	15	20	25	21	20	20.83018868	23	20.37735849	22.5	0.503803208	0.918055072	0.881808537
1	10906	27167	1	737	449320	457252	15	19	26	21	20	20.39622642	23.43396226	19.95283019	22.9245283	0.804607886	0.848364574	0.881808537
1	10906	27167	1	738	457252	464311	15	20	25	21	20	20.83018868	23	20.37735849	22.5	0.503803208	0.918055072	0.881808537
1	10906	27167	1	739	464311	475795	15	21	24	21	20	21.26415094	22.56603774	20.80188679	22.0754717	0.291419336	0.96163411	0.881808537
1	10906	27167	1	740	475795	477292	15	21	24	22	19	21.69811321	22.13207547	21.22641509	21.6509434	0.532886565	0.911609201	0.881808537
1	10906	27167	1	741	477292	480513	15	22	23	23	18	22.56603774	21.26415094	22.0754717	20.80188679	0.572016793	0.902807525	0.881808537
1	10906	27167	1	742	480513	511380	15	22	23	22	19	22.13207547	21.69811321	21.6509434	21.22641509	0.318055079	0.956597802	0.881808537
1	10906	27167	1	743	511380	585834	15	21	24	22	19	21.69811321	22.13207547	21.22641509	21.6509434	0.532886565	0.911609201	0.881808537
1	10906	27167	1	744	585834	589744	15	20	25	23	18	21.69811321	22.13207547	21.22641509	21.6509434	1.268370131	0.736657249	0.881808537
1	10906	27167	1	745	589744	631751	15	20	25	25	16	22.56603774	21.26415094	22.0754717	20.80188679	2.444033113	0.485490511	0.766683372
1	10906	27167	1	746	631751	662414	15	21	24	25	16	23	20.83018868	22.5	20.37735849	1.874374867	0.598885375	0.881808537
1	10906	27167	1	747	662414	725858	15	22	23	25	16	23.43396226	20.39622642	22.9245283	19.95283019	1.391136134	0.707613781	0.881808537
1	10906	27167	1	748	725858	735229	15	22	23	25	16	23.86792453	19.96226415	23.3490566	19.52830189	1.362663551	0.714309458	0.881808537
1	10906	27167	1	749	735229	741565	15	22	23	24	17	23.43396226	20.39622642	22.9245283	19.95283019	0.907588284	0.823596206	0.881808537
1	10906	27167	1	750	741565	766205	15	21	24	24	17	23	20.83018868	22.5	20.37735849	1.316041534	0.725327427	0.881808537
1	10906	27167	1	751	766205	789820	15	21	24	24	17	23.43396226	20.39622642	22.9245283	19.95283019	1.376992471	0.710936575	0.881808537
1	10906	27167	1	752	789820	823141	15	20	25	24	17	23	20.83018868	22.5	20.37735849	1.885787911	0.596446749	0.881808537
1	10906	27167	1	753	823141	826007	15	21	24	24	17	23.43396226	20.39622642	22.9245283	19.95283019	1.376992471	0.710936575	0.881808537
1	10906	27167	1	754	826007	832730	15	22	23	24	17	23.86792453	19.96226415	23.3490566	19.52830189	0.953932765	0.812396862	0.881808537
1	10906	27167	1	755	832730	849399	15	22	23	23	18	23.43396226	20.39622642	22.9245283	19.95283019	0.611519639	0.893790226	0.881808537
1	10906	27167	1	756	849399	851826	15	21	24	22	19	22.56603774	21.26415094	22.0754717	20.80188679	0.61701448	0.892526489	0.881808537
1	10906	27167	1	757	851826	884182	15	20	25	22	19	22.13207547	21.69811321	21.6509434	21.22641509	0.947006486	0.814071754	0.881808537
1	10906	27167	1	758	884182	900093	15	20	25	23	18	22.56603774	21.26415094	22.0754717	20.80188679	1.364249405	0.713935844	0.881808537
1	10906	27167	1	759	900093	910640	15	19	26	23	18	22.13207547	21.69811321	21.6509434	21.22641509	1.870613192	0.599690558	0.881808537
1	10906	27167	1	760	910640	928222	15	19	26	24	17	22.56603774	21.26415094	22.0754717	20.80188679	2.480911521	0.478750681	0.766683372
1	10906	27167	1	761	928222	931644	15	20	25	24	17	23	20.83018868	22.5	20.37735849	1.885787911	0.596446749	0.881808537
1	10906	27167	1	762	931644	945751	15	20	25	23	18	22.56603774	21.26415094	22.0754717	20.80188679	1.364249405	0.713935844	0.881808537
1	10906	27167	1	763	945751	957144	15	19	26	23	18	22.13207547	21.69811321	21.6509434	21.22641509	1.870613192	0.599690558	0.881808537
1	10906	27167	1	764	957144	986747	15	19	26	22	19	21.69811321	22.13207547	21.22641509	21.6509434	1.364259114	0.713933557	0.881808537
1	10906	27167	1	765	986747	989290	15	19	26	23	18	22.13207547	21.69811321	21.6509434	21.22641509	1.870613192	0.599690558	0.881808537
1	10906	27167	1	766	989290	1009914	15	20	25	23	18	22.56603774	21.26415094	22.0754717	20.80188679	1.364249405	0.713935844	0.881808537
1	10906	27167	1	767	1009914	1012897	15	21	24	23	18	23	20.83018868	22.5	20.37735849	0.944745237	0.814618494	0.881808537
1	10906	27167	1	768	1012897	1017551	15	22	23	23	18	23.43396226	20.39622642	22.9245283	19.95283019	0.611519639	0.893790226	0.881808537
1	10906	27167	1	769	1017551	1026965	15	22	23	22	19	23	20.83018868	22.5	20.37735849	0.373710616	0.945618087	0.881808537
1	10906	27167	1	770	1026965	1040322	15	21	24	22	19	22.56603774	21.26415094	22.0754717	20.80188679	0.61701448	0.892526489	0.881808537
1	10906	27167	1	771	1040322	1073550	15	20	25	21	19	21.69811321	21.69811321	21.22641509	21.22641509	0.87129815	0.832348112	0.881808537
1	10906	27167	1	772	17255	47120	16	24	16	21	21	21.69811321	19.52830189	21.22641509	19.10377358	1.072313919	0.783761465	0.881808537
1	10906	27167	1	773	47120	48874	16	25	15	21	21	22.13207547	19.09433962	21.6509434	18.67924528	1.557475664	0.669069895	0.881808537
1	10906	27167	1	774	48874	52978	16	25	15	20	22	21.69811321	19.52830189	21.22641509	19.10377358	2.062443817	0.559547923	0.766683372
1	10906	27167	1	775	52978	63839	16	25	15	19	23	21.26415094	19.96226415	20.80188679	19.52830189	2.663145874	0.446526647	0.766683372
1	10906	27167	1	776	63839	73875	16	25	15	20	22	21.69811321	19.52830189	21.22641509	19.10377358	2.062443817	0.559547923	0.766683372
1	10906	27167	1	777	73875	86357	16	25	15	21	21	22.13207547	19.09433962	21.6509434	18.67924528	1.557475664	0.669069895	0.881808537
1	10906	27167	1	778	86357	94867	16	25	15	21	21	21.69811321	19.52830189	21.22641509	19.10377358	1.743135175	0.627386829	0.881808537
1	10906	27167	1	779	94867	121460	16	25	15	20	22	21.26415094	19.96226415	20.80188679	19.52830189	2.23362798	0.525355125	0.766683372
1	10906	27167	1	780	121460	139530	16	26	14	20	22	21.69811321	19.52830189	21.22641509	19.10377358	2.927854445	0.402882897	0.766683372
1	10906	27167	1	781	139530	141228	16	25	15	20	22	21.26415094	19.96226415	20.80188679	19.52830189	2.23362798	0.525355125	0.766683372
1	10906	27167	1	782	141228	211460	16	25	15	19	23	20.83018868	20.39622642	20.37735849	19.95283019	2.82085541	0.420078254	0.766683372
1	10906	27167	1	783	211460	232361	16	25	15	20	22	21.26415094	19.96226415	20.80188679	19.52830189	2.23362798	0.525355125	0.766683372
1	10906	27167	1	784	232361	275648	16	24	16	20	22	20.83018868	20.39622642	20.37735849	19.95283019	1.646959069	0.648789657	0.881808537
1	10906	27167	1	785	275648	277778	16	24	16	20	22	21.26415094	19.96226415	20.80188679	19.52830189	1.48221021	0.686382251	0.881808537
1	10906	27167	1	786	277778	297003	16	25	15	20	22	21.69811321	19.52830189	21.22641509	19.10377358	2.062443817	0.559547923	0.766683372
1	10906	27167	1	787	297003	300962	16	25	14	21	21	22.13207547	18.66037736	21.6509434	18.25471698	1.967975814	0.579079981	0.881808537
1	10906	27167	1	788	300962	305303	16	25	14	22	20	22.56603774	18.22641509	22.0754717	17.83018868	1.506873449	0.680684855	0.881808537
1	10906	27167	1	789	305303	348791	16	25	14	21	21	22.13207547	18.66037736	21.6509434	18.25471698	1.967975814	0.579079981	0.881808537
1	10906	27167	1	790	348791	371225	16	24	15	21	21	21.69811321	19.09433962	21.22641509	18.67924528	1.412887911	0.702516535	0.881808537
1	10906	27167	1	791	371225	382208	16	24	15	20	22	21.26415094	19.52830189	20.80188679	19.10377358	1.872029756	0.599387261	0.881808537
1	10906	27167	1	792	382208	386440	16	24	15	21	21	21.69811321	19.09433962	21.22641509	18.67924528	1.412887911	0.702516535	0.881808537
1	10906	27167	1	793	386440	422402	16	25	14	21	21	22.13207547	18.66037736	21.6509434	18.25471698	1.967975814	0.579079981	0.881808537
1	10906	27167	1	794	422402	431485	16	25	14	20	22	21.69811321	19.09433962	21.22641509	18.67924528	2.522838724	0.471177754	0.766683372
1	10906	27167	1	795	431485	434608	16	26	13	20	22	22.13207547	18.66037736	21.6509434	18.25471698	3.287281201	0.34941673	0.598505391
1	10906	27167	1	796	434608	460734	16	27	12	20	22	22.13207547	18.66037736	21.6509434	18.25471698	4.342258501	0.226799427	0.435594459
1	10906	27167	1	797	460734	463024	16	26	13	20	22	21.69811321	19.09433962	21.22641509	18.67924528	3.459241886	0.326086874	0.598505391
1	10906	27167	1	798	463024	482248	16	26	13	20	22	22.13207547	18.66037736	21.6509434	18.25471698	3.287281201	0.34941673	0.598505391
1	10906	27167	1	799	482248	493210	16	26	13	21	21	22.56603774	18.22641509	22.0754717	17.83018868	2.637148086	0.451014201	0.766683372
1	10906	27167	1	800	493210	500317	16	26	13	22	20	23	17.79245283	22.5	17.40566038	2.079967809	0.555976035	0.766683372
1	10906	27167	1	801	500317	503167	16	26	13	21	21	22.56603774	18.22641509	22.0754717	17.83018868	2.637148086	0.451014201	0.766683372
1	10906	27167	1	802	503167	517474	16	25	14	21	21	22.13207547	18.66037736	21.6509434	18.25471698	1.967975814	0.579079981	0.881808537
1	10906	27167	1	803	517474	521441	16	24	15	21	21	21.69811321	19.09433962	21.22641509	18.67924528	1.412887911	0.702516535	0.881808537
1	10906	27167	1	804	521441	527032	16	24	15	21	21	22.13207547	18.66037736	21.6509434	18.25471698	1.308089615	0.72721302	0.881808537
1	10906	27167	1	805	527032	587851	16	23	16	21	21	21.69811321	19.09433962	21.22641509	18.67924528	0.870318741	0.83258402	0.881808537
1	10906	27167	1	806	587851	593925	16	24	15	21	21	22.13207547	18.66037736	21.6509434	18.25471698	1.308089615	0.72721302	0.881808537
1	10906	27167	1	807	593925	612806	16	24	15	23	19	23	17.79245283	22.5	17.40566038	0.638893224	0.887473741	0.881808537
1	10906	27167	1	808	612806	632888	16	23	16	23	19	22.56603774	18.22641509	22.0754717	17.83018868	0.395778264	0.94111322	0.881808537
1	10906	27167	1	809	632888	643566	16	23	16	22	20	22.13207547	18.66037736	21.6509434	18.25471698	0.585810778	0.89967285	0.881808537
1	10906	27167	1	810	643566	650221	16	22	17	22	20	21.69811321	19.09433962	21.22641509	18.67924528	0.35549485	0.949274682	0.881808537
1	10906	27167	1	811	650221	665707	16	21	18	22	20	21.26415094	19.52830189	20.80188679	19.10377358	0.233939777	0.97193276	0.881808537
1	10906	27167	1	812	665707	695397	16	20	19	23	19	21.26415094	19.52830189	20.80188679	19.10377358	0.322281819	0.955784821	0.881808537
1	10906	27167	1	813	695397	697082	16	21	18	23	19	21.69811321	19.09433962	21.22641509	18.67924528	0.238880884	0.971081173	0.881808537
1	10906	27167	1	814	697082	702392	16	20	19	23	19	21.26415094	19.52830189	20.80188679	19.10377358	0.322281819	0.955784821	0.881808537
1	10906	27167	1	815	702392	704171	16	20	19	21	21	20.39622642	20.39622642	19.95283019	19.95283019	0.213191838	0.975432104	0.881808537
1	10906	27167	1	816	704171	707199	16	19	20	19	23	19.09433962	21.69811321	18.67924528	21.22641509	0.287062702	0.962442986	0.881808537
1	10906	27167	1	817	707199	732067	16	18	21	19	23	18.66037736	22.13207547	18.25471698	21.6509434	0.195763394	0.978270316	0.881808537
1	10906	27167	1	818	732067	753229	16	18	21	19	23	18.22641509	22.56603774	17.83018868	22.0754717	0.226961573	0.973123715	0.881808537
1	10906	27167	1	819	753229	785689	16	18	21	18	24	17.79245283	23	17.40566038	22.5	0.296628584	0.960661301	0.881808537
1	10906	27167	1	820	785689	810571	16	19	20	18	24	18.22641509	22.56603774	17.83018868	22.0754717	0.494020199	0.92020317	0.881808537
1	10906	27167	1	821	810571	820770	16	18	21	18	24	17.79245283	23	17.40566038	22.5	0.296628584	0.960661301	0.881808537
1	10906	27167	1	822	820770	830851	16	18	21	17	25	17.35849057	23.43396226	16.98113208	22.9245283	0.464434553	0.926632552	0.881808537
1	10906	27167	1	823	830851	859878	16	18	21	16	26	16.9245283	23.86792453	16.55660377	23.3490566	0.732633213	0.865502754	0.881808537
1	10906	27167	1	824	859878	877625	16	18	21	17	25	17.35849057	23.43396226	16.98113208	22.9245283	0.464434553	0.926632552	0.881808537
1	10906	27167	1	825	877625	889367	16	18	20	17	25	17.35849057	23	16.98113208	22.5	0.692811047	0.874893548	0.881808537
1	10906	27167	1	826	889367	892045	16	18	20	18	24	17.79245283	22.56603774	17.40566038	22.0754717	0.482285175	0.922765685	0.881808537
1	10906	27167	1	827	892045	895927	16	17	21	18	24	17.35849057	23	16.98113208	22.5	0.342448728	0.951856933	0.881808537
1	10906	27167	1	828	895927	900445	16	17	21	17	25	16.9245283	23.43396226	16.55660377	22.9245283	0.452916612	0.92910674	0.881808537
1	10906	27167	1	829	900445	905604	16	17	21	18	24	17.35849057	23	16.98113208	22.5	0.342448728	0.951856933	0.881808537
1	10906	27167	1	830	905604	912641	16	17	21	18	24	17.79245283	22.56603774	17.40566038	22.0754717	0.332048614	0.953892493	0.881808537
1	10906	27167	1	831	912641	920729	16	16	22	18	24	17.35849057	23	16.98113208	22.5	0.310926989	0.957960479	0.881808537
1	10906	27167	1	832	920729	923453	16	17	21	18	24	17.79245283	22.56603774	17.40566038	22.0754717	0.332048614	0.953892493	0.881808537
1	10906	27167	1	833	923453	942121	16	17	21	17	25	17.35849057	23	16.98113208	22.5	0.459115395	0.927777258	0.881808537
2	27167	38875	1	3	38875	57828	1	45	0	1	45	19.52830189	19.10377358	19.96226415	19.52830189	103.5640404	2.66093E-22	0
2	27167	38875	1	4	57828	65478	1	45	0	3	43	20.37735849	18.25471698	20.83018868	18.66037736	95.01666325	1.83119E-20	0
2	27167	38875	1	5	65478	69722	1	44	1	3	43	19.95283019	18.67924528	20.39622642	19.09433962	90.4812568	1.72658E-19	0
2	27167	38875	1	6	69722	70705	1	41	4	3	43	18.67924528	19.95283019	19.09433962	20.39622642	78.04282998	8.06832E-17	0
2	27167	38875	1	7	70705	77283	1	41	4	5	41	19.52830189	19.10377358	19.96226415	19.52830189	70.3729218	3.55142E-15	0
2	27167	38875	1	8	77283	113748	1	42	3	5	41	19.95283019	18.67924528	20.39622642	19.09433962	74.27524852	5.1812E-16	0
2	27167	38875	1	9	113748	118573	1	41	4	6	40	19.95283019	18.67924528	20.39622642	19.09433962	66.78740571	2.07945E-14	0
2	27167	38875	1	10	118573	130005	1	42	3	6	40	20.37735849	18.25471698	20.83018868	18.66037736	70.65376723	3.09213E-15	0
2	27167	38875	1	11	130005	130667	1	41	4	6	40	19.95283019	18.67924528	20.39622642	19.09433962	66.78740571	2.07945E-14	0
2	27167	38875	1	12	130667	133187	1	40	5	6	40	19.52830189	19.10377358	19.96226415	19.52830189	63.09942043	1.27883E-13	0
2	27167	38875	1	13	133187	137603	1	39	6	8	38	19.95283019	18.67924528	20.39622642	19.09433962	53.04204274	1.79591E-11	0
2	27167	38875	1	14	137603	158163	1	39	6	7	39	19.52830189	19.10377358	19.96226415	19.52830189	56.23563038	3.74163E-12	0
2	27167	38875	1	15	158163	168115	1	39	6	8	38	19.95283019	18.67924528	20.39622642	19.09433962	53.04204274	1.79591E-11	0
2	27167	38875	1	16	168115	169237	1	38	7	8	38	19.52830189	19.10377358	19.96226415	19.52830189	49.78155164	8.89248E-11	0
2	27167	38875	1	17	169237	189839	1	39	6	8	38	19.95283019	18.67924528	20.39622642	19.09433962	53.04204274	1.79591E-11	0
2	27167	38875	1	18	189839	190113	1	40	5	8	38	20.37735849	18.25471698	20.83018868	18.66037736	56.46634821	3.34056E-12	0
2	27167	38875	1	19	190113	227031	1	41	4	8	38	21.22641509	17.83018868	21.69811321	18.22641509	59.24750245	8.51131E-13	0
2	27167	38875	1	20	8425	40613	2	24	15	15	27	19.95283019	20.37735849	20.39622642	20.83018868	5.495090514	0.138932546	0.293364152
2	27167	38875	1	21	40613	42424	2	23	16	15	27	19.52830189	20.80188679	19.96226415	21.26415094	4.506387518	0.211721223	0.435594459
2	27167	38875	1	22	42424	45737	2	23	16	15	27	19.10377358	21.22641509	19.52830189	21.69811321	4.42704285	0.218890926	0.435594459
2	27167	38875	1	23	45737	48174	2	22	17	15	27	18.67924528	21.6509434	19.09433962	22.13207547	3.538078797	0.315856836	0.598505391
2	27167	38875	1	24	48174	70345	2	22	17	16	26	19.10377358	21.22641509	19.52830189	21.69811321	2.770984879	0.428298631	0.766683372
2	27167	38875	1	25	70345	78696	2	23	16	16	26	19.52830189	20.80188679	19.96226415	21.26415094	3.566859722	0.312193541	0.598505391
2	27167	38875	1	26	78696	89245	2	24	15	16	26	19.95283019	20.37735849	20.39622642	20.83018868	4.470595448	0.214928129	0.435594459
2	27167	38875	1	27	89245	107707	2	25	14	16	26	20.37735849	19.95283019	20.83018868	20.39622642	5.484308745	0.139580138	0.293364152
2	27167	38875	1	28	107707	115242	2	25	14	17	25	20.80188679	19.52830189	21.26415094	19.96226415	4.538693371	0.208864767	0.435594459
2	27167	38875	1	29	115242	128532	2	24	15	17	25	20.37735849	19.95283019	20.83018868	20.39622642	3.616883607	0.305916045	0.598505391
2	27167	38875	1	30	128532	143035	2	24	15	18	24	20.80188679	19.52830189	21.26415094	19.96226415	2.859493323	0.413799677	0.766683372
2	27167	38875	1	31	143035	151311	2	23	16	18	24	20.37735849	19.95283019	20.83018868	20.39622642	2.141914871	0.543479756	0.766683372
2	27167	38875	1	32	151311	160682	2	23	16	17	25	19.95283019	20.37735849	20.39622642	20.83018868	2.805912969	0.422527473	0.766683372
2	27167	38875	1	33	160682	169579	2	23	16	16	26	19.52830189	20.80188679	19.96226415	21.26415094	3.566859722	0.312193541	0.598505391
2	27167	38875	1	34	169579	171237	2	23	16	17	25	19.95283019	20.37735849	20.39622642	20.83018868	2.805912969	0.422527473	0.766683372
2	27167	38875	1	35	171237	174721	2	23	16	17	25	19.95283019	20.37735849	20.39622642	20.83018868	2.805912969	0.422527473	0.766683372
2	27167	38875	1	36	174721	177599	2	23	16	17	25	19.52830189	20.80188679	19.96226415	21.26415094	2.821575975	0.419960444	0.766683372
2	27167	38875	1	37	177599	192718	2	22	17	17	25	19.10377358	21.22641509	19.52830189	21.69811321	2.110405169	0.549810602	0.766683372
2	27167	38875	1	38	192718	208385	2	22	17	18	24	19.52830189	20.80188679	19.96226415	21.26415094	1.55258301	0.67018844	0.881808537
2	27167	38875	1	39	208385	256922	2	22	17	17	25	19.10377358	21.22641509	19.52830189	21.69811321	2.110405169	0.549810602	0.766683372
2	27167	38875	1	40	256922	258799	2	22	17	21	21	20.80188679	19.52830189	21.26415094	19.96226415	0.453570626	0.928966703	0.881808537
2	27167	38875	1	41	258799	273933	2	21	18	21	21	20.37735849	19.95283019	20.83018868	20.39622642	0.229410588	0.972707329	0.881808537
2	27167	38875	1	42	273933	301831	2	20	19	21	21	19.95283019	20.37735849	20.39622642	20.83018868	0.112468114	0.990300333	0.881808537
2	27167	38875	1	43	301831	307740	2	21	18	21	21	20.37735849	19.95283019	20.83018868	20.39622642	0.229410588	0.972707329	0.881808537
2	27167	38875	1	44	307740	311598	2	21	18	21	21	20.80188679	19.52830189	21.26415094	19.96226415	0.178720976	0.980949076	0.881808537
2	27167	38875	1	45	311598	332542	2	21	18	20	22	20.37735849	19.95283019	20.83018868	20.39622642	0.369346604	0.946499368	0.881808537
2	27167	38875	1	46	332542	334081	2	20	19	20	22	19.95283019	20.37735849	20.39622642	20.83018868	0.166603945	0.982791471	0.881808537
2	27167	38875	1	47	334081	334864	2	20	19	19	23	19.52830189	20.80188679	19.96226415	21.26415094	0.355562576	0.949261196	0.881808537
2	27167	38875	1	48	334864	344556	2	20	19	20	22	19.95283019	20.37735849	20.39622642	20.83018868	0.166603945	0.982791471	0.881808537
2	27167	38875	1	49	344556	393411	2	19	20	20	22	19.52830189	20.80188679	19.96226415	21.26415094	0.070739459	0.995100931	0.881808537
2	27167	38875	1	50	393411	406222	2	20	19	20	22	19.95283019	20.37735849	20.39622642	20.83018868	0.166603945	0.982791471	0.881808537
2	27167	38875	1	51	406222	431686	2	21	18	20	22	20.37735849	19.95283019	20.83018868	20.39622642	0.369346604	0.946499368	0.881808537
2	27167	38875	1	52	431686	434847	2	22	17	20	22	20.80188679	19.52830189	21.26415094	19.96226415	0.679507125	0.878013165	0.881808537
2	27167	38875	1	53	434847	444882	2	22	17	21	21	21.22641509	19.10377358	21.69811321	19.52830189	0.393239308	0.941635528	0.881808537
2	27167	38875	1	54	444882	464479	2	21	18	21	21	20.80188679	19.52830189	21.26415094	19.96226415	0.178720976	0.980949076	0.881808537
2	27167	38875	1	55	464479	490388	2	22	17	21	21	21.22641509	19.10377358	21.69811321	19.52830189	0.393239308	0.941635528	0.881808537
2	27167	38875	1	56	490388	493756	2	23	16	24	18	22.9245283	17.40566038	23.43396226	17.79245283	0.129861348	0.988027574	0.881808537
2	27167	38875	1	57	493756	497423	2	25	14	25	17	24.19811321	16.13207547	24.73584906	16.49056604	0.326914817	0.954889543	0.881808537
2	27167	38875	1	58	497423	555531	2	25	14	25	17	24.62264151	15.70754717	25.16981132	16.05660377	0.247982859	0.969494948	0.881808537
2	27167	38875	1	59	555531	561726	2	25	14	24	18	24.19811321	16.13207547	24.73584906	16.49056604	0.468409859	0.925774749	0.881808537
2	27167	38875	1	60	561726	563157	2	26	13	24	18	24.62264151	15.70754717	25.16981132	16.05660377	0.83334018	0.841476995	0.881808537
2	27167	38875	1	61	563157	568731	2	26	13	22	20	23.77358491	16.55660377	24.30188679	16.9245283	1.749417562	0.626003607	0.881808537
2	27167	38875	1	62	568731	593807	2	26	13	21	21	23.3490566	16.98113208	23.86792453	17.35849057	2.342859812	0.50435988	0.766683372
2	27167	38875	1	63	593807	612017	2	25	14	21	21	22.9245283	17.40566038	23.43396226	17.79245283	1.685313478	0.640203873	0.881808537
2	27167	38875	1	64	612017	634841	2	25	14	20	22	22.5	17.83018868	23	18.22641509	2.273143916	0.517685346	0.766683372
2	27167	38875	1	65	634841	640704	2	25	14	19	23	22.0754717	18.25471698	22.56603774	18.66037736	2.951849338	0.399108816	0.766683372
2	27167	38875	1	66	640704	661193	2	25	14	20	22	22.5	17.83018868	23	18.22641509	2.273143916	0.517685346	0.766683372
2	27167	38875	1	67	661193	667775	2	26	13	20	22	22.9245283	17.40566038	23.43396226	17.79245283	3.025942937	0.387642495	0.598505391
2	27167	38875	1	68	667775	694495	2	26	13	21	21	23.3490566	16.98113208	23.86792453	17.35849057	2.342859812	0.50435988	0.766683372
2	27167	38875	1	69	694495	698006	2	27	12	22	20	24.19811321	16.13207547	24.73584906	16.49056604	2.432271203	0.487655623	0.766683372
2	27167	38875	1	70	698006	701904	2	26	13	22	20	23.3490566	16.98113208	23.86792453	17.35849057	1.782484318	0.618753943	0.881808537
2	27167	38875	1	71	701904	704227	2	25	14	22	20	22.9245283	17.40566038	23.43396226	17.79245283	1.215909291	0.749191195	0.881808537
2	27167	38875	1	72	704227	723151	2	24	15	21	21	22.0754717	18.25471698	22.56603774	18.66037736	1.15009759	0.764996128	0.881808537
2	27167	38875	1	73	723151	732424	2	23	16	21	21	21.6509434	18.67924528	22.13207547	19.09433962	0.716450751	0.869327915	0.881808537
2	27167	38875	1	74	732424	735550	2	23	16	21	21	21.22641509	19.10377358	21.69811321	19.52830189	0.7858319	0.85285277	0.881808537
2	27167	38875	1	75	735550	737367	2	23	16	20	22	20.80188679	19.52830189	21.26415094	19.96226415	1.152917359	0.764317377	0.881808537
2	27167	38875	1	76	737367	739187	2	22	17	20	22	20.37735849	19.95283019	20.83018868	20.39622642	0.725394674	0.86721523	0.881808537
2	27167	38875	1	77	739187	750615	2	21	18	20	22	19.95283019	20.37735849	20.39622642	20.83018868	0.40570954	0.939060529	0.881808537
2	27167	38875	1	78	750615	777034	2	21	18	19	23	19.52830189	20.80188679	19.96226415	21.26415094	0.676394677	0.878741609	0.881808537
2	27167	38875	1	79	777034	785256	2	21	18	19	23	19.95283019	20.37735849	20.39622642	20.83018868	0.653917218	0.883985727	0.881808537
2	27167	38875	1	80	785256	789487	2	22	17	19	23	20.37735849	19.95283019	20.83018868	20.39622642	1.059402537	0.786882388	0.881808537
2	27167	38875	1	81	789487	804585	2	22	17	18	24	19.95283019	20.37735849	20.39622642	20.83018868	1.533686893	0.674517522	0.881808537
2	27167	38875	1	82	1449	42145	3	22	19	26	16	22.9245283	18.25471698	23.43396226	18.66037736	0.727981623	0.866603481	0.881808537
2	27167	38875	1	83	42145	46006	3	22	19	25	17	22.5	18.67924528	23	19.09433962	0.420247181	0.936028864	0.881808537
2	27167	38875	1	84	46006	50477	3	22	19	24	18	22.0754717	19.10377358	22.56603774	19.52830189	0.211549314	0.975703656	0.881808537
2	27167	38875	1	85	50477	52326	3	23	18	24	18	22.5	18.67924528	23	19.09433962	0.14200827	0.986358489	0.881808537
2	27167	38875	1	86	52326	61568	3	23	18	25	17	22.9245283	18.25471698	23.43396226	18.66037736	0.256195682	0.968044734	0.881808537
2	27167	38875	1	87	61568	65578	3	22	19	25	17	22.5	18.67924528	23	19.09433962	0.420247181	0.936028864	0.881808537
2	27167	38875	1	88	65578	68331	3	22	19	26	16	22.9245283	18.25471698	23.43396226	18.66037736	0.727981623	0.866603481	0.881808537
2	27167	38875	1	89	68331	102374	3	22	19	27	15	23.3490566	17.83018868	23.86792453	18.22641509	1.136838142	0.768189469	0.881808537
2	27167	38875	1	90	102374	106310	3	22	19	28	14	23.77358491	17.40566038	24.30188679	17.79245283	1.649470714	0.648225409	0.881808537
2	27167	38875	1	91	106310	140633	3	21	20	27	15	22.9245283	18.25471698	23.43396226	18.66037736	1.589096271	0.66186469	0.881808537
2	27167	38875	1	92	140633	165876	3	21	20	26	16	22.5	18.67924528	23	19.09433962	1.086145292	0.780419676	0.881808537
2	27167	38875	1	93	165876	198409	3	21	20	25	17	22.0754717	19.10377358	22.56603774	19.52830189	0.684301698	0.87688999	0.881808537
2	27167	38875	1	94	198409	204596	3	22	19	25	17	22.5	18.67924528	23	19.09433962	0.420247181	0.936028864	0.881808537
2	27167	38875	1	95	204596	225138	3	22	19	24	18	22.0754717	19.10377358	22.56603774	19.52830189	0.211549314	0.975703656	0.881808537
2	27167	38875	1	96	225138	230027	3	21	20	25	17	22.0754717	19.10377358	22.56603774	19.52830189	0.684301698	0.87688999	0.881808537
2	27167	38875	1	97	230027	239827	3	21	20	23	19	20.80188679	20.37735849	21.26415094	20.83018868	0.311381498	0.957873907	0.881808537
2	27167	38875	1	98	239827	242972	3	22	19	23	19	21.22641509	19.95283019	21.69811321	20.39622642	0.24738653	0.969599556	0.881808537
2	27167	38875	1	99	242972	249848	3	22	19	24	18	21.6509434	19.52830189	22.13207547	19.96226415	0.370458606	0.946275116	0.881808537
2	27167	38875	1	100	249848	252754	3	23	18	24	18	22.0754717	19.10377358	22.56603774	19.52830189	0.313220729	0.957523141	0.881808537
2	27167	38875	1	101	252754	256911	3	22	19	24	18	21.6509434	19.52830189	22.13207547	19.96226415	0.370458606	0.946275116	0.881808537
2	27167	38875	1	102	256911	259352	3	22	19	23	19	21.22641509	19.95283019	21.69811321	20.39622642	0.24738653	0.969599556	0.881808537
2	27167	38875	1	103	259352	278771	3	22	19	24	18	21.6509434	19.52830189	22.13207547	19.96226415	0.370458606	0.946275116	0.881808537
2	27167	38875	1	104	278771	313852	3	22	19	25	17	22.0754717	19.10377358	22.56603774	19.52830189	0.590683465	0.89856183	0.881808537
2	27167	38875	1	105	2210	35781	4	32	13	27	19	28.44339623	16.55660377	29.0754717	16.9245283	1.611403037	0.656807035	0.881808537
2	27167	38875	1	106	35781	37033	4	31	14	27	19	28.01886792	16.98113208	28.64150943	17.35849057	1.089847021	0.779525603	0.881808537
2	27167	38875	1	107	37033	46117	4	32	13	30	16	29.71698113	15.28301887	30.37735849	15.62264151	0.530240012	0.912199321	0.881808537
2	27167	38875	1	108	46117	52610	4	32	13	31	15	30.14150943	14.85849057	30.81132075	15.18867925	0.350550452	0.95025703	0.881808537
2	27167	38875	1	109	52610	55559	4	32	13	32	14	30.56603774	14.43396226	31.24528302	14.75471698	0.266565628	0.966188833	0.881808537
2	27167	38875	1	110	55559	64507	4	32	13	33	13	30.99056604	14.00943396	31.67924528	14.32075472	0.282486168	0.963287987	0.881808537
2	27167	38875	1	111	64507	106253	4	31	14	33	13	30.56603774	14.43396226	31.24528302	14.75471698	0.326433488	0.954982755	0.881808537
2	27167	38875	1	112	106253	118023	4	30	15	33	13	30.14150943	14.85849057	30.81132075	15.18867925	0.472872015	0.924809587	0.881808537
2	27167	38875	1	113	118023	121774	4	31	14	33	13	30.56603774	14.43396226	31.24528302	14.75471698	0.326433488	0.954982755	0.881808537
2	27167	38875	1	114	121774	125365	4	33	12	35	11	32.26415094	12.73584906	32.98113208	13.01886792	0.495949657	0.919780349	0.881808537
2	27167	38875	1	115	125365	127870	4	34	11	35	11	32.68867925	12.31132075	33.41509434	12.58490566	0.467049159	0.926068584	0.881808537
2	27167	38875	1	116	127870	128545	4	37	8	38	8	35.23584906	9.339622642	36.01886792	9.547169811	0.6401681	0.887178323	0.881808537
2	27167	38875	1	117	128545	131851	4	36	9	38	8	34.81132075	9.764150943	35.58490566	9.981132075	0.657531381	0.883144546	0.881808537
2	27167	38875	1	118	131851	157895	4	31	14	34	12	30.56603774	14.00943396	31.24528302	14.32075472	0.625125791	0.890657071	0.881808537
2	27167	38875	1	119	157895	170342	4	30	15	34	12	30.14150943	14.43396226	30.81132075	14.75471698	0.867167732	0.833342877	0.881808537
2	27167	38875	1	120	170342	193556	4	30	15	34	12	30.56603774	14.00943396	31.24528302	14.32075472	0.699480448	0.873326147	0.881808537
2	27167	38875	1	121	193556	194353	4	31	14	34	12	30.99056604	13.58490566	31.67924528	13.88679245	0.439057578	0.932061022	0.881808537
2	27167	38875	1	122	194353	198597	4	32	13	34	12	31.41509434	13.16037736	32.11320755	13.45283019	0.280599436	0.963634929	0.881808537
2	27167	38875	1	123	198597	199898	4	31	14	33	13	30.56603774	14.00943396	31.24528302	14.32075472	0.226520169	0.973198579	0.881808537
2	27167	38875	1	124	199898	283589	4	31	14	34	12	30.99056604	13.58490566	31.67924528	13.88679245	0.439057578	0.932061022	0.881808537
2	27167	38875	1	125	283589	288796	4	32	13	33	13	30.99056604	13.58490566	31.67924528	13.88679245	0.169756655	0.982317273	0.881808537
2	27167	38875	1	126	288796	290987	4	32	13	34	12	31.41509434	13.16037736	32.11320755	13.45283019	0.280599436	0.963634929	0.881808537
2	27167	38875	1	127	290987	301231	4	31	14	34	12	30.99056604	13.58490566	31.67924528	13.88679245	0.439057578	0.932061022	0.881808537
2	27167	38875	1	128	301231	304224	4	30	15	34	12	30.56603774	14.00943396	31.24528302	14.32075472	0.699480448	0.873326147	0.881808537
2	27167	38875	1	129	304224	309604	4	29	16	34	12	30.56603774	14.00943396	31.24528302	14.32075472	0.982028148	0.805600502	0.881808537
2	27167	38875	1	130	309604	310327	4	29	16	35	11	30.99056604	13.58490566	31.67924528	13.88679245	1.505410317	0.681022198	0.881808537
2	27167	38875	1	131	310327	312061	4	29	16	35	11	30.56603774	14.00943396	31.24528302	14.32075472	1.584300875	0.66295471	0.881808537
2	27167	38875	1	132	312061	318518	4	29	16	34	12	30.14150943	14.43396226	30.81132075	14.75471698	1.05744666	0.787355264	0.881808537
2	27167	38875	1	133	318518	321863	4	29	16	33	13	29.71698113	14.85849057	30.37735849	15.18867925	0.646809641	0.885637628	0.881808537
2	27167	38875	1	134	321863	336907	4	29	16	34	12	30.14150943	14.43396226	30.81132075	14.75471698	1.05744666	0.787355264	0.881808537
2	27167	38875	1	135	336907	341016	4	29	16	33	13	29.71698113	14.85849057	30.37735849	15.18867925	0.646809641	0.885637628	0.881808537
2	27167	38875	1	136	341016	352744	4	28	17	33	13	29.29245283	15.28301887	29.94339623	15.62264151	1.002212134	0.800716686	0.881808537
2	27167	38875	1	137	352744	357863	4	28	17	32	14	28.86792453	15.70754717	29.50943396	16.05660377	0.606060942	0.895043468	0.881808537
2	27167	38875	1	138	357863	378830	4	29	16	32	14	29.29245283	15.28301887	29.94339623	15.62264151	0.346345019	0.951089032	0.881808537
2	27167	38875	1	139	378830	414757	4	29	16	32	14	29.71698113	14.85849057	30.37735849	15.18867925	0.28469784	0.962880235	0.881808537
2	27167	38875	1	140	414757	453873	4	29	16	33	13	30.14150943	14.43396226	30.81132075	14.75471698	0.577294648	0.901609996	0.881808537
2	27167	38875	1	141	453873	458111	4	29	16	34	12	30.56603774	14.00943396	31.24528302	14.32075472	0.982028148	0.805600502	0.881808537
2	27167	38875	1	142	458111	485528	4	29	16	35	11	30.99056604	13.58490566	31.67924528	13.88679245	1.505410317	0.681022198	0.881808537
2	27167	38875	1	143	485528	509688	4	28	17	35	11	30.56603774	14.00943396	31.24528302	14.32075472	2.075041616	0.556978497	0.766683372
2	27167	38875	1	144	509688	511336	4	28	17	35	11	30.99056604	13.58490566	31.67924528	13.88679245	2.095307578	0.55286266	0.766683372
2	27167	38875	1	145	511336	538505	4	30	15	36	10	32.26415094	12.31132075	32.98113208	12.58490566	1.55332984	0.670017638	0.881808537
2	27167	38875	1	146	538505	540582	4	29	16	35	11	31.41509434	13.16037736	32.11320755	13.45283019	1.505098128	0.681094188	0.881808537
2	27167	38875	1	147	540582	542275	4	28	17	35	11	30.99056604	13.58490566	31.67924528	13.88679245	2.095307578	0.55286266	0.766683372
2	27167	38875	1	148	542275	546208	4	29	16	34	12	30.99056604	13.58490566	31.67924528	13.88679245	0.983578126	0.80522548	0.881808537
2	27167	38875	1	149	546208	549507	4	29	16	35	11	31.41509434	13.16037736	32.11320755	13.45283019	1.505098128	0.681094188	0.881808537
2	27167	38875	1	150	549507	551277	4	30	15	35	11	31.83962264	12.73584906	32.54716981	13.01886792	1.006726825	0.799624269	0.881808537
2	27167	38875	1	151	551277	557000	4	30	15	36	10	32.26415094	12.31132075	32.98113208	12.58490566	1.55332984	0.670017638	0.881808537
2	27167	38875	1	152	557000	588415	4	31	14	36	10	32.68867925	11.88679245	33.41509434	12.1509434	1.043636293	0.790694892	0.881808537
2	27167	38875	1	153	588415	591391	4	31	14	36	10	32.26415094	12.31132075	32.98113208	12.58490566	1.088417559	0.779870843	0.881808537
2	27167	38875	1	154	591391	614010	4	31	14	36	10	31.83962264	12.73584906	32.54716981	13.01886792	1.213947437	0.749661125	0.881808537
2	27167	38875	1	155	614010	626292	4	30	15	36	10	31.41509434	13.16037736	32.11320755	13.45283019	1.677539152	0.641938853	0.881808537
2	27167	38875	1	156	626292	628907	4	30	15	35	11	30.99056604	13.58490566	31.67924528	13.88679245	1.127271048	0.770495157	0.881808537
2	27167	38875	1	157	628907	631897	4	31	14	35	11	31.41509434	13.16037736	32.11320755	13.45283019	0.765778163	0.857633694	0.881808537
2	27167	38875	1	158	631897	635606	4	31	14	34	12	30.99056604	13.58490566	31.67924528	13.88679245	0.439057578	0.932061022	0.881808537
2	27167	38875	1	159	635606	636426	4	31	14	33	13	30.56603774	14.00943396	31.24528302	14.32075472	0.226520169	0.973198579	0.881808537
2	27167	38875	1	160	636426	691465	4	32	13	33	13	30.99056604	13.58490566	31.67924528	13.88679245	0.169756655	0.982317273	0.881808537
2	27167	38875	1	161	691465	702335	4	32	13	34	12	31.41509434	13.16037736	32.11320755	13.45283019	0.280599436	0.963634929	0.881808537
2	27167	38875	1	162	702335	705709	4	32	13	33	13	30.99056604	13.58490566	31.67924528	13.88679245	0.169756655	0.982317273	0.881808537
2	27167	38875	1	163	705709	712419	4	32	13	33	13	30.56603774	14.00943396	31.24528302	14.32075472	0.360358553	0.94830406	0.881808537
2	27167	38875	1	164	712419	717939	4	32	13	32	14	30.14150943	14.43396226	30.81132075	14.75471698	0.341514237	0.952040683	0.881808537
2	27167	38875	1	165	717939	763908	4	33	12	32	14	30.56603774	14.00943396	31.24528302	14.32075472	0.507451463	0.917251335	0.881808537
2	27167	38875	1	166	763908	769440	4	33	12	31	15	30.14150943	14.43396226	30.81132075	14.75471698	0.686752761	0.876315323	0.881808537
2	27167	38875	1	167	769440	796549	4	33	12	31	15	30.56603774	14.00943396	31.24528302	14.32075472	0.516180053	0.915322614	0.881808537
2	27167	38875	1	168	796549	817801	4	33	12	30	16	30.14150943	14.43396226	30.81132075	14.75471698	0.807983985	0.847556432	0.881808537
2	27167	38875	1	169	817801	832802	4	33	12	29	17	29.71698113	14.85849057	30.37735849	15.18867925	1.191074651	0.755145769	0.881808537
2	27167	38875	1	170	832802	836115	4	33	12	30	16	30.14150943	14.43396226	30.81132075	14.75471698	0.807983985	0.847556432	0.881808537
2	27167	38875	1	171	836115	843331	4	33	12	29	17	29.71698113	14.85849057	30.37735849	15.18867925	1.191074651	0.755145769	0.881808537
2	27167	38875	1	172	843331	845174	4	32	13	29	17	29.29245283	15.28301887	29.94339623	15.62264151	0.742462782	0.863173689	0.881808537
2	27167	38875	1	173	845174	867718	4	31	14	29	17	28.86792453	15.70754717	29.50943396	16.05660377	0.407315521	0.938727168	0.881808537
2	27167	38875	1	174	867718	884506	4	30	15	29	17	28.44339623	16.13207547	29.0754717	16.49056604	0.18056473	0.9806641	0.881808537
2	27167	38875	1	175	884506	889552	4	30	15	30	16	28.86792453	15.70754717	29.50943396	16.05660377	0.084621344	0.993616774	0.881808537
2	27167	38875	1	176	889552	898697	4	30	15	29	17	28.44339623	16.13207547	29.0754717	16.49056604	0.18056473	0.9806641	0.881808537
2	27167	38875	1	177	898697	909854	4	30	15	28	18	28.01886792	16.55660377	28.64150943	16.9245283	0.369136879	0.946541638	0.881808537
2	27167	38875	1	178	909854	918483	4	30	15	30	16	28.86792453	15.70754717	29.50943396	16.05660377	0.084621344	0.993616774	0.881808537
2	27167	38875	1	179	918483	924113	4	29	16	30	16	28.44339623	16.13207547	29.0754717	16.49056604	0.055964618	0.996537345	0.881808537
2	27167	38875	1	180	924113	928259	4	29	16	29	17	28.01886792	16.55660377	28.64150943	16.9245283	0.057891763	0.996359057	0.881808537
2	27167	38875	1	181	928259	931923	4	29	16	28	18	27.59433962	16.98113208	28.20754717	17.35849057	0.153527271	0.984717929	0.881808537
2	27167	38875	1	182	931923	932017	4	29	16	28	18	27.59433962	16.98113208	28.20754717	17.35849057	0.153527271	0.984717929	0.881808537
2	27167	38875	1	183	932017	949912	4	29	16	29	17	28.01886792	16.55660377	28.64150943	16.9245283	0.057891763	0.996359057	0.881808537
2	27167	38875	1	184	949912	1003900	4	30	15	29	17	28.44339623	16.13207547	29.0754717	16.49056604	0.18056473	0.9806641	0.881808537
2	27167	38875	1	185	1003900	1005544	4	29	16	29	17	28.01886792	16.55660377	28.64150943	16.9245283	0.057891763	0.996359057	0.881808537
2	27167	38875	1	186	1005544	1016493	4	28	17	29	17	27.59433962	16.98113208	28.20754717	17.35849057	0.035651017	0.998228723	0.881808537
2	27167	38875	1	187	1016493	1022940	4	27	18	29	17	27.16981132	17.40566038	27.77358491	17.79245283	0.110806226	0.990509828	0.881808537
2	27167	38875	1	188	1022940	1024168	4	28	17	29	17	27.59433962	16.98113208	28.20754717	17.35849057	0.035651017	0.998228723	0.881808537
2	27167	38875	1	189	1024168	1169048	4	28	17	30	16	28.01886792	16.55660377	28.64150943	16.9245283	0.126825245	0.988434524	0.881808537
2	27167	38875	1	190	1169048	1220852	4	28	17	30	16	27.59433962	16.98113208	28.20754717	17.35849057	0.226202856	0.973252362	0.881808537
2	27167	38875	1	191	1220852	1245923	4	27	18	30	16	27.16981132	17.40566038	27.77358491	17.79245283	0.380407896	0.944259355	0.881808537
2	27167	38875	1	192	1245923	1270983	4	26	19	30	16	26.74528302	17.83018868	27.33962264	18.22641509	0.628358602	0.889910727	0.881808537
2	27167	38875	1	193	1270983	1277718	4	27	18	30	16	27.16981132	17.40566038	27.77358491	17.79245283	0.380407896	0.944259355	0.881808537
2	27167	38875	1	194	1277718	1320430	4	27	18	29	17	26.74528302	17.83018868	27.33962264	18.22641509	0.187403154	0.979596776	0.881808537
2	27167	38875	1	195	1320430	1324199	4	28	17	30	16	27.59433962	16.98113208	28.20754717	17.35849057	0.226202856	0.973252362	0.881808537
2	27167	38875	1	196	1324199	1343147	4	28	17	29	17	27.16981132	17.40566038	27.77358491	17.79245283	0.124271673	0.988773524	0.881808537
2	27167	38875	1	197	1343147	1396263	4	28	17	30	16	27.59433962	16.98113208	28.20754717	17.35849057	0.226202856	0.973252362	0.881808537
2	27167	38875	1	198	1396263	1401525	4	27	18	30	16	27.16981132	17.40566038	27.77358491	17.79245283	0.380407896	0.944259355	0.881808537
2	27167	38875	1	199	1401525	1420837	4	27	18	31	15	27.59433962	16.98113208	28.20754717	17.35849057	0.670823815	0.880044066	0.881808537
2	27167	38875	1	200	1420837	1425616	4	27	18	32	14	28.01886792	16.55660377	28.64150943	16.9245283	1.062052659	0.786241704	0.881808537
2	27167	38875	1	201	1425616	1429448	4	27	18	33	13	28.44339623	16.13207547	29.0754717	16.49056604	1.558104946	0.668926101	0.881808537
2	27167	38875	1	202	1429448	1450518	4	27	18	32	14	28.01886792	16.55660377	28.64150943	16.9245283	1.062052659	0.786241704	0.881808537
2	27167	38875	1	203	1450518	1477151	4	27	18	34	12	29.29245283	15.28301887	29.94339623	15.62264151	2.052032433	0.561677714	0.766683372
2	27167	38875	1	204	1477151	1478279	4	28	17	33	13	29.29245283	15.28301887	29.94339623	15.62264151	1.002212134	0.800716686	0.881808537
2	27167	38875	1	205	1478279	1480240	4	28	17	33	13	29.71698113	14.85849057	30.37735849	15.18867925	0.949666784	0.813428485	0.881808537
2	27167	38875	1	206	1480240	1491372	4	28	17	32	14	29.29245283	15.28301887	29.94339623	15.62264151	0.559710559	0.905590514	0.881808537
2	27167	38875	1	207	1491372	1499625	4	28	17	33	13	29.71698113	14.85849057	30.37735849	15.18867925	0.949666784	0.813428485	0.881808537
2	27167	38875	1	208	1499625	1522576	4	29	16	33	13	30.14150943	14.43396226	30.81132075	14.75471698	0.577294648	0.901609996	0.881808537
2	27167	38875	1	209	7867	26407	5	14	25	22	22	17.40566038	22.5	17.79245283	23	1.982618922	0.576022041	0.881808537
2	27167	38875	1	210	26407	33820	5	15	24	22	22	17.83018868	22.0754717	18.22641509	22.56603774	1.412494478	0.702608588	0.881808537
2	27167	38875	1	211	33820	39746	5	15	24	21	23	17.40566038	22.5	17.79245283	23	1.010732508	0.79865503	0.881808537
2	27167	38875	1	212	39746	41492	5	16	23	21	23	17.83018868	22.0754717	18.22641509	22.56603774	0.656992895	0.883269927	0.881808537
2	27167	38875	1	213	41492	59386	5	15	24	21	23	17.40566038	22.5	17.79245283	23	1.010732508	0.79865503	0.881808537
2	27167	38875	1	214	59386	69176	5	15	24	21	23	16.98113208	22.9245283	17.35849057	23.43396226	1.05354799	0.788297927	0.881808537
2	27167	38875	1	215	69176	86502	5	16	23	20	24	16.98113208	22.9245283	17.35849057	23.43396226	0.472577334	0.924873401	0.881808537
2	27167	38875	1	216	86502	102850	5	17	22	20	24	17.40566038	22.5	17.79245283	23	0.337938823	0.952742186	0.881808537
2	27167	38875	1	217	102850	103589	5	17	22	20	24	17.83018868	22.0754717	18.22641509	22.56603774	0.302618525	0.959535257	0.881808537
2	27167	38875	1	218	103589	116016	5	17	22	19	25	17.40566038	22.5	17.79245283	23	0.276432991	0.964398097	0.881808537
2	27167	38875	1	219	116016	118204	5	17	22	20	24	17.83018868	22.0754717	18.22641509	22.56603774	0.302618525	0.959535257	0.881808537
2	27167	38875	1	220	118204	120865	5	18	21	20	24	18.25471698	21.6509434	18.66037736	22.13207547	0.276947046	0.964304161	0.881808537
2	27167	38875	1	221	120865	140552	5	19	20	20	24	18.67924528	21.22641509	19.09433962	21.69811321	0.363523836	0.947670123	0.881808537
2	27167	38875	1	222	140552	156535	5	19	20	21	23	19.10377358	20.80188679	19.52830189	21.26415094	0.28408799	0.962992783	0.881808537
2	27167	38875	1	223	156535	159361	5	19	20	22	22	19.52830189	20.37735849	19.96226415	20.83018868	0.294987114	0.960968496	0.881808537
2	27167	38875	1	224	159361	177363	5	19	20	22	22	19.95283019	19.95283019	20.39622642	20.39622642	0.297825408	0.960436942	0.881808537
2	27167	38875	1	225	177363	195337	5	18	21	22	22	19.52830189	20.37735849	19.96226415	20.83018868	0.41233816	0.937682091	0.881808537
2	27167	38875	1	226	195337	204334	5	18	21	21	23	19.10377358	20.80188679	19.52830189	21.26415094	0.318272924	0.95655599	0.881808537
2	27167	38875	1	227	204334	213790	5	18	21	22	22	19.52830189	20.37735849	19.96226415	20.83018868	0.41233816	0.937682091	0.881808537
2	27167	38875	1	228	213790	214949	5	19	20	22	22	19.95283019	19.95283019	20.39622642	20.39622642	0.297825408	0.960436942	0.881808537
2	27167	38875	1	229	214949	225477	5	18	21	22	22	19.52830189	20.37735849	19.96226415	20.83018868	0.41233816	0.937682091	0.881808537
2	27167	38875	1	230	225477	230877	5	18	21	22	22	19.95283019	19.95283019	20.39622642	20.39622642	0.498298221	0.919265126	0.881808537
2	27167	38875	1	231	230877	238356	5	18	21	23	21	20.37735849	19.52830189	20.83018868	19.96226415	0.668237656	0.880648103	0.881808537
2	27167	38875	1	232	238356	269179	5	19	20	23	21	20.37735849	19.52830189	20.83018868	19.96226415	0.384461489	0.943433349	0.881808537
2	27167	38875	1	233	269179	308219	5	19	20	24	20	20.80188679	19.10377358	21.26415094	19.52830189	0.561515444	0.905183175	0.881808537
2	27167	38875	1	234	308219	311783	5	19	20	25	19	21.22641509	18.67924528	21.69811321	19.09433962	0.829840041	0.842317176	0.881808537
2	27167	38875	1	235	311783	312459	5	19	20	24	20	20.80188679	19.10377358	21.26415094	19.52830189	0.561515444	0.905183175	0.881808537
2	27167	38875	1	236	312459	316537	5	19	20	23	21	20.37735849	19.52830189	20.83018868	19.96226415	0.384461489	0.943433349	0.881808537
2	27167	38875	1	237	316537	320014	5	18	21	23	21	19.95283019	19.95283019	20.39622642	20.39622642	0.596355576	0.897266172	0.881808537
2	27167	38875	1	238	320014	324093	5	18	21	24	20	20.37735849	19.52830189	20.83018868	19.96226415	0.870703	0.832491466	0.881808537
2	27167	38875	1	239	324093	334001	5	19	20	24	20	20.80188679	19.10377358	21.26415094	19.52830189	0.561515444	0.905183175	0.881808537
2	27167	38875	1	240	334001	337846	5	20	19	24	20	21.22641509	18.67924528	21.69811321	19.09433962	0.363523836	0.947670123	0.881808537
2	27167	38875	1	241	337846	340943	5	19	20	23	21	20.37735849	19.52830189	20.83018868	19.96226415	0.384461489	0.943433349	0.881808537
2	27167	38875	1	242	340943	343176	5	19	20	20	24	19.10377358	20.80188679	19.52830189	21.26415094	0.394863895	0.941301439	0.881808537
2	27167	38875	1	243	343176	351611	5	19	20	19	25	18.67924528	21.22641509	19.09433962	21.69811321	0.579294587	0.901155609	0.881808537
2	27167	38875	1	244	351611	359053	5	18	21	20	24	18.67924528	21.22641509	19.09433962	21.69811321	0.31427131	0.957322463	0.881808537
2	27167	38875	1	245	359053	366623	5	18	21	19	25	18.25471698	21.6509434	18.66037736	22.13207547	0.400938402	0.940048575	0.881808537
2	27167	38875	1	246	366623	402533	5	17	22	19	25	17.83018868	22.0754717	18.22641509	22.56603774	0.334271655	0.953459143	0.881808537
2	27167	38875	1	247	402533	408765	5	17	22	20	24	18.25471698	21.6509434	18.66037736	22.13207547	0.34569103	0.951218122	0.881808537
2	27167	38875	1	248	408765	409486	5	18	21	20	24	18.67924528	21.22641509	19.09433962	21.69811321	0.31427131	0.957322463	0.881808537
2	27167	38875	1	249	409486	428941	5	18	21	21	23	19.10377358	20.80188679	19.52830189	21.26415094	0.318272924	0.95655599	0.881808537
2	27167	38875	1	250	428941	432089	5	18	21	22	22	19.52830189	20.37735849	19.96226415	20.83018868	0.41233816	0.937682091	0.881808537
2	27167	38875	1	251	432089	434410	5	18	21	21	23	19.10377358	20.80188679	19.52830189	21.26415094	0.318272924	0.95655599	0.881808537
2	27167	38875	1	252	434410	436375	5	18	21	20	24	18.67924528	21.22641509	19.09433962	21.69811321	0.31427131	0.957322463	0.881808537
2	27167	38875	1	253	436375	461748	5	18	21	21	23	19.10377358	20.80188679	19.52830189	21.26415094	0.318272924	0.95655599	0.881808537
2	27167	38875	1	254	461748	463826	5	18	21	20	24	18.67924528	21.22641509	19.09433962	21.69811321	0.31427131	0.957322463	0.881808537
2	27167	38875	1	255	463826	474770	5	18	21	21	23	19.10377358	20.80188679	19.52830189	21.26415094	0.318272924	0.95655599	0.881808537
2	27167	38875	1	256	474770	477496	5	17	22	21	23	18.67924528	21.22641509	19.09433962	21.69811321	0.447457959	0.930273373	0.881808537
2	27167	38875	1	257	477496	481611	5	17	22	21	23	18.25471698	21.6509434	18.66037736	22.13207547	0.419245224	0.936238809	0.881808537
2	27167	38875	1	258	481611	523802	5	18	21	21	23	18.67924528	21.22641509	19.09433962	21.69811321	0.295417555	0.960887998	0.881808537
2	27167	38875	1	259	523802	524445	5	18	21	20	24	18.25471698	21.6509434	18.66037736	22.13207547	0.276947046	0.964304161	0.881808537
2	27167	38875	1	260	524445	546538	5	19	20	20	24	18.67924528	21.22641509	19.09433962	21.69811321	0.363523836	0.947670123	0.881808537
2	27167	38875	1	261	546538	569035	5	19	20	19	25	18.25471698	21.6509434	18.66037736	22.13207547	0.53412987	0.911331736	0.881808537
2	27167	38875	1	262	4895	55182	6	22	23	21	24	21.22641509	22.9245283	21.69811321	23.43396226	0.064574781	0.995719294	0.881808537
2	27167	38875	1	263	55182	56830	6	23	22	23	22	22.5	21.6509434	23	22.13207547	0.017526777	0.999386111	0.881808537
2	27167	38875	1	264	56830	65677	6	22	23	23	22	22.0754717	22.0754717	22.56603774	22.56603774	0.061521283	0.996015668	0.881808537
2	27167	38875	1	265	65677	71223	6	22	23	22	23	21.6509434	22.5	22.13207547	23	0.017526777	0.999386111	0.881808537
2	27167	38875	1	266	71223	76732	6	21	24	22	23	21.6509434	22.5	22.13207547	23	0.120359021	0.989287042	0.881808537
2	27167	38875	1	267	76732	81798	6	21	24	23	22	22.0754717	22.0754717	22.56603774	22.56603774	0.242717865	0.970415231	0.881808537
2	27167	38875	1	268	81798	92351	6	22	23	23	22	22.5	21.6509434	23	22.13207547	0.09595815	0.992318011	0.881808537
2	27167	38875	1	269	92351	97832	6	24	21	24	21	23.77358491	20.37735849	24.30188679	20.83018868	0.026315969	0.998873524	0.881808537
2	27167	38875	1	270	97832	131203	6	24	21	22	23	22.9245283	21.22641509	23.43396226	21.69811321	0.218729013	0.974510623	0.881808537
2	27167	38875	1	271	131203	148684	6	24	21	22	23	22.5	21.6509434	23	22.13207547	0.197085364	0.978058443	0.881808537
2	27167	38875	1	272	148684	171341	6	24	21	21	24	22.0754717	22.0754717	22.56603774	22.56603774	0.41997539	0.936085828	0.881808537
2	27167	38875	1	273	171341	176935	6	24	21	22	23	22.5	21.6509434	23	22.13207547	0.197085364	0.978058443	0.881808537
2	27167	38875	1	274	176935	184730	6	24	21	23	22	22.9245283	21.22641509	23.43396226	21.69811321	0.065105824	0.995667068	0.881808537
2	27167	38875	1	275	184730	187501	6	24	21	22	23	22.5	21.6509434	23	22.13207547	0.197085364	0.978058443	0.881808537
2	27167	38875	1	276	187501	203793	6	23	22	22	23	22.0754717	22.0754717	22.56603774	22.56603774	0.061521283	0.996015668	0.881808537
2	27167	38875	1	277	203793	210258	6	24	21	22	23	22.5	21.6509434	23	22.13207547	0.197085364	0.978058443	0.881808537
2	27167	38875	1	278	210258	220112	6	23	22	22	23	22.0754717	22.0754717	22.56603774	22.56603774	0.061521283	0.996015668	0.881808537
2	27167	38875	1	279	220112	238916	6	24	21	22	23	22.5	21.6509434	23	22.13207547	0.197085364	0.978058443	0.881808537
2	27167	38875	1	280	238916	243798	6	24	21	22	23	22.9245283	21.22641509	23.43396226	21.69811321	0.218729013	0.974510623	0.881808537
2	27167	38875	1	281	243798	269107	6	23	22	22	23	22.5	21.6509434	23	22.13207547	0.09425312	0.992518039	0.881808537
2	27167	38875	1	282	1265	43350	7	22	20	27	19	24.62264151	18.67924528	25.16981132	19.09433962	0.506278979	0.917509798	0.881808537
2	27167	38875	1	283	43350	50416	7	20	22	27	19	23.77358491	19.52830189	24.30188679	19.96226415	1.257767414	0.739185198	0.881808537
2	27167	38875	1	284	50416	59041	7	20	22	26	20	23.3490566	19.95283019	23.86792453	20.39622642	0.888561774	0.828187203	0.881808537
2	27167	38875	1	285	59041	79631	7	20	22	26	20	22.9245283	20.37735849	23.43396226	20.83018868	0.816368743	0.845547973	0.881808537
2	27167	38875	1	286	79631	89186	7	22	20	26	20	23.77358491	19.52830189	24.30188679	19.96226415	0.262437052	0.966930974	0.881808537
2	27167	38875	1	287	89186	94577	7	23	19	26	20	24.19811321	19.10377358	24.73584906	19.52830189	0.135884898	0.987207947	0.881808537
2	27167	38875	1	288	94577	95197	7	23	19	26	20	23.77358491	19.52830189	24.30188679	19.96226415	0.158192745	0.984038219	0.881808537
2	27167	38875	1	289	95197	98629	7	23	19	25	21	23.3490566	19.95283019	23.86792453	20.39622642	0.122288121	0.989034757	0.881808537
2	27167	38875	1	290	98629	142387	7	22	20	25	21	22.9245283	20.37735849	23.43396226	20.83018868	0.150312651	0.985181221	0.881808537
2	27167	38875	1	291	142387	144375	7	23	19	25	21	23.3490566	19.95283019	23.86792453	20.39622642	0.122288121	0.989034757	0.881808537
2	27167	38875	1	292	144375	159173	7	23	19	24	22	22.9245283	20.37735849	23.43396226	20.83018868	0.172716033	0.981868814	0.881808537
2	27167	38875	1	293	159173	167415	7	24	18	24	22	23.3490566	19.95283019	23.86792453	20.39622642	0.336112582	0.953099553	0.881808537
2	27167	38875	1	294	167415	212116	7	24	18	23	23	22.9245283	20.37735849	23.43396226	20.83018868	0.561871069	0.905102882	0.881808537
2	27167	38875	1	295	212116	214036	7	25	17	23	23	23.3490566	19.95283019	23.86792453	20.39622642	0.917681836	0.821158814	0.881808537
2	27167	38875	1	296	214036	229569	7	25	17	22	24	22.9245283	20.37735849	23.43396226	20.83018868	1.317777761	0.724915963	0.881808537
2	27167	38875	1	297	229569	250031	7	25	17	23	23	23.77358491	19.52830189	24.30188679	19.96226415	0.922611235	0.819968052	0.881808537
2	27167	38875	1	298	250031	257065	7	25	17	22	24	23.3490566	19.95283019	23.86792453	20.39622642	1.336654168	0.720448127	0.881808537
2	27167	38875	1	299	257065	268355	7	25	17	23	23	23.77358491	19.52830189	24.30188679	19.96226415	0.922611235	0.819968052	0.881808537
2	27167	38875	1	300	268355	272475	7	27	15	24	22	25.04716981	18.25471698	25.60377358	18.66037736	1.430698153	0.698354954	0.881808537
2	27167	38875	1	301	272475	276177	7	26	16	24	22	24.62264151	18.67924528	25.16981132	19.09433962	0.957878179	0.811442666	0.881808537
2	27167	38875	1	302	276177	297324	7	27	15	25	21	25.47169811	17.83018868	26.03773585	18.22641509	1.004360717	0.800196793	0.881808537
2	27167	38875	1	303	297324	397317	7	26	16	25	21	25.04716981	18.25471698	25.60377358	18.66037736	0.622314406	0.891305535	0.881808537
2	27167	38875	1	304	397317	397939	7	26	16	26	20	25.47169811	17.83018868	26.03773585	18.22641509	0.371457566	0.94607348	0.881808537
2	27167	38875	1	305	397939	400460	7	26	16	27	19	25.89622642	17.40566038	26.47169811	17.79245283	0.206433172	0.976544143	0.881808537
2	27167	38875	1	306	400460	408965	7	26	16	26	20	25.47169811	17.83018868	26.03773585	18.22641509	0.371457566	0.94607348	0.881808537
2	27167	38875	1	307	408965	438254	7	26	16	26	20	25.04716981	18.25471698	25.60377358	18.66037736	0.417039432	0.936700485	0.881808537
2	27167	38875	1	308	438254	454967	7	27	15	26	20	25.47169811	17.83018868	26.03773585	18.22641509	0.713573968	0.870006667	0.881808537
2	27167	38875	1	309	454967	456069	7	26	16	26	20	25.04716981	18.25471698	25.60377358	18.66037736	0.417039432	0.936700485	0.881808537
2	27167	38875	1	310	456069	459811	7	25	17	26	20	24.62264151	18.67924528	25.16981132	19.09433962	0.227084485	0.973102858	0.881808537
2	27167	38875	1	311	459811	461213	7	26	16	26	20	25.04716981	18.25471698	25.60377358	18.66037736	0.417039432	0.936700485	0.881808537
2	27167	38875	1	312	461213	475331	7	26	16	27	19	25.47169811	17.83018868	26.03773585	18.22641509	0.267213259	0.966072031	0.881808537
2	27167	38875	1	313	475331	482933	7	26	16	26	20	25.04716981	18.25471698	25.60377358	18.66037736	0.417039432	0.936700485	0.881808537
2	27167	38875	1	314	482933	513118	7	25	17	26	20	24.62264151	18.67924528	25.16981132	19.09433962	0.227084485	0.973102858	0.881808537
2	27167	38875	1	315	513118	527573	7	25	17	27	19	25.04716981	18.25471698	25.60377358	18.66037736	0.168650659	0.982484046	0.881808537
2	27167	38875	1	316	527573	603421	7	25	17	27	19	24.62264151	18.67924528	25.16981132	19.09433962	0.290291518	0.961843922	0.881808537
2	27167	38875	1	317	603421	605783	7	25	17	28	18	25.04716981	18.25471698	25.60377358	18.66037736	0.333960593	0.953519838	0.881808537
2	27167	38875	1	318	605783	609370	7	24	18	28	18	24.62264151	18.67924528	25.16981132	19.09433962	0.421400963	0.935786926	0.881808537
2	27167	38875	1	319	609370	611699	7	24	18	27	19	24.19811321	19.10377358	24.73584906	19.52830189	0.286932727	0.962467051	0.881808537
2	27167	38875	1	320	611699	613672	7	24	18	28	18	24.62264151	18.67924528	25.16981132	19.09433962	0.421400963	0.935786926	0.881808537
2	27167	38875	1	321	613672	615730	7	26	16	30	16	25.89622642	17.40566038	26.47169811	17.79245283	0.764783745	0.857870401	0.881808537
2	27167	38875	1	322	615730	627365	7	25	17	29	17	25.04716981	18.25471698	25.60377358	18.66037736	0.684562982	0.876828745	0.881808537
2	27167	38875	1	323	627365	674953	7	25	17	30	16	25.47169811	17.83018868	26.03773585	18.22641509	0.922306427	0.82004169	0.881808537
2	27167	38875	1	324	674953	679556	7	25	17	30	16	25.04716981	18.25471698	25.60377358	18.66037736	1.220457826	0.748101982	0.881808537
2	27167	38875	1	325	679556	680376	7	25	17	29	17	24.62264151	18.67924528	25.16981132	19.09433962	0.969315642	0.808676082	0.881808537
2	27167	38875	1	326	680376	682136	7	25	17	30	16	25.04716981	18.25471698	25.60377358	18.66037736	1.220457826	0.748101982	0.881808537
2	27167	38875	1	327	682136	720117	7	25	17	29	17	24.62264151	18.67924528	25.16981132	19.09433962	0.969315642	0.808676082	0.881808537
2	27167	38875	1	328	720117	733939	7	25	17	29	17	25.04716981	18.25471698	25.60377358	18.66037736	0.684562982	0.876828745	0.881808537
2	27167	38875	1	329	733939	744798	7	26	16	29	17	25.47169811	17.83018868	26.03773585	18.22641509	0.618351976	0.892218555	0.881808537
2	27167	38875	1	330	744798	749802	7	26	16	28	18	25.04716981	18.25471698	25.60377358	18.66037736	0.562366848	0.904990925	0.881808537
2	27167	38875	1	331	749802	778559	7	27	15	28	18	25.47169811	17.83018868	26.03773585	18.22641509	0.691627798	0.875171388	0.881808537
2	27167	38875	1	332	778559	786739	7	27	15	29	17	25.89622642	17.40566038	26.47169811	17.79245283	0.656307715	0.883429439	0.881808537
2	27167	38875	1	333	786739	808208	7	27	15	28	18	25.47169811	17.83018868	26.03773585	18.22641509	0.691627798	0.875171388	0.881808537
2	27167	38875	1	334	808208	845024	7	27	15	27	19	25.04716981	18.25471698	25.60377358	18.66037736	0.814873231	0.845906345	0.881808537
2	27167	38875	1	335	845024	849096	7	28	14	28	18	25.89622642	17.40566038	26.47169811	17.79245283	0.927927762	0.818683499	0.881808537
2	27167	38875	1	336	849096	852127	7	28	14	28	18	25.89622642	17.40566038	26.47169811	17.79245283	0.927927762	0.818683499	0.881808537
2	27167	38875	1	337	852127	911821	7	28	14	27	19	25.47169811	17.83018868	26.03773585	18.22641509	1.142133894	0.766913748	0.881808537
2	27167	38875	1	338	911821	944827	7	27	15	27	19	25.04716981	18.25471698	25.60377358	18.66037736	0.814873231	0.845906345	0.881808537
2	27167	38875	1	339	944827	949585	7	28	14	27	19	25.47169811	17.83018868	26.03773585	18.22641509	1.142133894	0.766913748	0.881808537
2	27167	38875	1	340	949585	969756	7	28	14	28	18	25.89622642	17.40566038	26.47169811	17.79245283	0.927927762	0.818683499	0.881808537
2	27167	38875	1	341	969756	970313	7	29	13	28	18	26.32075472	16.98113208	26.90566038	17.35849057	1.274298605	0.735244985	0.881808537
2	27167	38875	1	342	970313	993526	7	28	14	28	18	25.89622642	17.40566038	26.47169811	17.79245283	0.927927762	0.818683499	0.881808537
2	27167	38875	1	343	993526	994899	7	28	14	29	17	26.74528302	16.55660377	27.33962264	16.9245283	0.554817501	0.906693353	0.881808537
2	27167	38875	1	344	994899	1014574	7	28	14	28	18	26.32075472	16.98113208	26.90566038	17.35849057	0.698707208	0.873507986	0.881808537
2	27167	38875	1	345	1014574	1016069	7	29	13	28	18	26.74528302	16.55660377	27.33962264	16.9245283	1.038383533	0.791965386	0.881808537
2	27167	38875	1	346	1016069	1063591	7	29	13	27	19	26.32075472	16.98113208	26.90566038	17.35849057	1.361640821	0.714550446	0.881808537
2	27167	38875	1	347	1063591	1076070	7	28	14	28	18	26.32075472	16.98113208	26.90566038	17.35849057	0.698707208	0.873507986	0.881808537
2	27167	38875	1	348	4981	49243	8	23	19	25	17	24.62264151	16.13207547	25.16981132	16.49056604	0.633669263	0.888683133	0.881808537
2	27167	38875	1	349	49243	54331	8	23	19	25	17	24.19811321	16.55660377	24.73584906	16.9245283	0.423071548	0.93543628	0.881808537
2	27167	38875	1	350	54331	55937	8	23	19	24	18	23.77358491	16.98113208	24.30188679	17.35849057	0.292651275	0.9614046	0.881808537
2	27167	38875	1	351	55937	59893	8	23	19	24	18	23.3490566	17.40566038	23.86792453	17.79245283	0.15440987	0.984590003	0.881808537
2	27167	38875	1	352	59893	68058	8	23	19	25	17	23.77358491	16.98113208	24.30188679	17.35849057	0.292651275	0.9614046	0.881808537
2	27167	38875	1	353	68058	72762	8	23	19	24	18	23.3490566	17.40566038	23.86792453	17.79245283	0.15440987	0.984590003	0.881808537
2	27167	38875	1	354	72762	76933	8	22	20	24	18	22.9245283	17.83018868	23.43396226	18.22641509	0.317821636	0.956642596	0.881808537
2	27167	38875	1	355	76933	117278	8	21	21	24	18	22.5	18.25471698	23	18.66037736	0.579705058	0.901062309	0.881808537
2	27167	38875	1	356	117278	123628	8	22	20	25	17	23.3490566	17.40566038	23.86792453	17.79245283	0.553625783	0.906961626	0.881808537
2	27167	38875	1	357	123628	124981	8	22	20	26	16	23.77358491	16.98113208	24.30188679	17.35849057	0.893976327	0.826881212	0.881808537
2	27167	38875	1	358	124981	143592	8	21	21	26	16	23.3490566	17.40566038	23.86792453	17.79245283	1.349605089	0.717388899	0.881808537
2	27167	38875	1	359	143592	149678	8	20	22	26	16	22.9245283	17.83018868	23.43396226	18.22641509	1.901197144	0.593164619	0.881808537
2	27167	38875	1	360	149678	162490	8	20	22	27	15	23.3490566	17.40566038	23.86792453	17.79245283	2.542347786	0.467686483	0.766683372
2	27167	38875	1	361	162490	171794	8	19	23	27	15	22.9245283	17.83018868	23.43396226	18.22641509	3.28461866	0.349789123	0.598505391
2	27167	38875	1	362	171794	180839	8	19	23	26	16	22.5	18.25471698	23	18.66037736	2.548562489	0.466578649	0.766683372
2	27167	38875	1	363	180839	185674	8	18	24	26	16	22.0754717	18.67924528	22.56603774	19.09433962	3.292017417	0.348755158	0.598505391
2	27167	38875	1	364	185674	187860	8	18	24	25	17	21.6509434	19.10377358	22.13207547	19.52830189	2.569501842	0.462861375	0.766683372
2	27167	38875	1	365	187860	188816	8	19	23	26	16	22.5	18.25471698	23	18.66037736	2.548562489	0.466578649	0.766683372
2	27167	38875	1	366	188816	190420	8	19	23	25	17	22.0754717	18.67924528	22.56603774	19.09433962	1.920151601	0.589143781	0.881808537
2	27167	38875	1	367	190420	191167	8	18	24	25	17	21.6509434	19.10377358	22.13207547	19.52830189	2.569501842	0.462861375	0.766683372
2	27167	38875	1	368	191167	231422	8	17	25	23	19	20.37735849	20.37735849	20.83018868	20.83018868	1.995247319	0.57339373	0.881808537
2	27167	38875	1	369	231422	237747	8	18	24	23	19	20.80188679	19.95283019	21.26415094	20.39622642	1.435593122	0.697213124	0.881808537
2	27167	38875	1	370	237747	274745	8	18	24	24	18	21.22641509	19.52830189	21.69811321	19.96226415	1.951457289	0.582542806	0.881808537
2	27167	38875	1	371	274745	281411	8	18	24	23	19	20.80188679	19.95283019	21.26415094	20.39622642	1.435593122	0.697213124	0.881808537
2	27167	38875	1	372	281411	282680	8	18	24	23	19	20.37735849	20.37735849	20.83018868	20.83018868	1.308210282	0.727184394	0.881808537
2	27167	38875	1	373	282680	323300	8	19	23	23	19	20.80188679	19.95283019	21.26415094	20.39622642	0.858722374	0.835375855	0.881808537
2	27167	38875	1	374	323300	329615	8	19	23	23	19	21.22641509	19.52830189	21.69811321	19.96226415	0.975215323	0.807248813	0.881808537
2	27167	38875	1	375	329615	331036	8	19	23	24	18	21.6509434	19.10377358	22.13207547	19.52830189	1.396476677	0.706360826	0.881808537
2	27167	38875	1	376	331036	335875	8	19	23	24	18	22.0754717	18.67924528	22.56603774	19.09433962	1.581750871	0.663534733	0.881808537
2	27167	38875	1	377	335875	349587	8	20	22	24	18	22.5	18.25471698	23	18.66037736	1.113038391	0.773927535	0.881808537
2	27167	38875	1	378	349587	362980	8	20	22	23	19	22.0754717	18.67924528	22.56603774	19.09433962	0.794297745	0.850830446	0.881808537
2	27167	38875	1	379	362980	400589	8	20	22	24	18	22.5	18.25471698	23	18.66037736	1.113038391	0.773927535	0.881808537
2	27167	38875	1	380	400589	425464	8	21	21	24	18	22.9245283	17.83018868	23.43396226	18.22641509	0.74157237	0.863384834	0.881808537
2	27167	38875	1	381	425464	447925	8	21	21	23	19	22.5	18.25471698	23	18.66037736	0.519037717	0.914689438	0.881808537
2	27167	38875	1	382	447925	457536	8	21	21	24	18	22.9245283	17.83018868	23.43396226	18.22641509	0.74157237	0.863384834	0.881808537
2	27167	38875	1	383	457536	461531	8	21	21	23	19	22.5	18.25471698	23	18.66037736	0.519037717	0.914689438	0.881808537
2	27167	38875	1	384	461531	462308	8	21	21	24	18	22.9245283	17.83018868	23.43396226	18.22641509	0.74157237	0.863384834	0.881808537
2	27167	38875	1	385	462308	479307	8	22	20	24	18	23.3490566	17.40566038	23.86792453	17.79245283	0.46778755	0.925909162	0.881808537
2	27167	38875	1	386	479307	488544	8	21	21	24	18	22.9245283	17.83018868	23.43396226	18.22641509	0.74157237	0.863384834	0.881808537
2	27167	38875	1	387	488544	493839	8	20	22	24	18	22.0754717	18.67924528	22.56603774	19.09433962	0.939326629	0.815928493	0.881808537
2	27167	38875	1	388	493839	511419	8	20	22	24	18	21.6509434	19.10377358	22.13207547	19.52830189	0.842228311	0.839342167	0.881808537
2	27167	38875	1	389	511419	512238	8	19	23	24	18	21.22641509	19.52830189	21.69811321	19.96226415	1.287805115	0.73203089	0.881808537
2	27167	38875	1	390	512238	524829	8	18	24	24	18	20.80188679	19.95283019	21.26415094	20.39622642	1.83182488	0.608034095	0.881808537
2	27167	38875	1	391	19586	43050	9	18	20	23	14	20.37735849	17.40566038	20.83018868	17.79245283	1.698430202	0.637282861	0.881808537
2	27167	38875	1	392	43050	47493	9	18	20	24	13	20.80188679	16.98113208	21.26415094	17.35849057	2.360439535	0.501041287	0.766683372
2	27167	38875	1	393	47493	51396	9	17	21	24	13	20.37735849	17.40566038	20.83018868	17.79245283	3.075236396	0.380169989	0.598505391
2	27167	38875	1	394	51396	55311	9	17	21	23	14	19.95283019	17.83018868	20.39622642	18.22641509	2.312947868	0.510044992	0.766683372
2	27167	38875	1	395	55311	56804	9	17	21	22	15	19.52830189	18.25471698	19.96226415	18.66037736	1.666214394	0.644471049	0.881808537
2	27167	38875	1	396	56804	82853	9	17	21	21	16	19.10377358	18.67924528	19.52830189	19.09433962	1.132375841	0.769264732	0.881808537
2	27167	38875	1	397	82853	88819	9	18	20	21	16	19.52830189	18.25471698	19.96226415	18.66037736	0.719699836	0.868560858	0.881808537
2	27167	38875	1	398	88819	94882	9	19	19	21	16	19.95283019	17.83018868	20.39622642	18.22641509	0.412087896	0.937734254	0.881808537
2	27167	38875	1	399	94882	105032	9	20	18	21	16	20.37735849	17.40566038	20.83018868	17.79245283	0.209242817	0.976083577	0.881808537
2	27167	38875	1	400	105032	132197	9	20	18	20	17	19.95283019	17.83018868	20.39622642	18.22641509	0.091948793	0.992785778	0.881808537
2	27167	38875	1	401	132197	167763	9	19	19	20	17	19.52830189	18.25471698	19.96226415	18.66037736	0.192529464	0.978786192	0.881808537
2	27167	38875	1	402	167763	189929	9	20	19	19	18	19.52830189	18.67924528	19.96226415	19.09433962	0.126005787	0.98854364	0.881808537
2	27167	38875	1	403	189929	251208	9	20	19	19	18	19.52830189	18.67924528	19.96226415	19.09433962	0.126005787	0.98854364	0.881808537
2	27167	38875	1	404	251208	254998	9	21	18	19	18	19.95283019	18.25471698	20.39622642	18.66037736	0.177461186	0.981143101	0.881808537
2	27167	38875	1	405	254998	256897	9	20	19	19	18	19.52830189	18.67924528	19.96226415	19.09433962	0.126005787	0.98854364	0.881808537
2	27167	38875	1	406	256897	260960	9	20	19	20	17	19.95283019	18.25471698	20.39622642	18.66037736	0.185974693	0.97982106	0.881808537
2	27167	38875	1	407	260960	265148	9	21	18	20	17	20.37735849	17.83018868	20.83018868	18.22641509	0.136252393	0.987157424	0.881808537
2	27167	38875	1	408	265148	268303	9	20	19	20	17	19.95283019	18.25471698	20.39622642	18.66037736	0.185974693	0.97982106	0.881808537
2	27167	38875	1	409	268303	270574	9	21	18	21	16	20.80188679	17.40566038	21.26415094	17.79245283	0.206038536	0.976608635	0.881808537
2	27167	38875	1	410	270574	321152	9	20	19	21	16	20.37735849	17.83018868	20.83018868	18.22641509	0.357085726	0.948957667	0.881808537
2	27167	38875	1	411	321152	323849	9	20	19	20	17	19.95283019	18.25471698	20.39622642	18.66037736	0.185974693	0.97982106	0.881808537
2	27167	38875	1	412	323849	341765	9	20	19	21	16	20.37735849	17.83018868	20.83018868	18.22641509	0.357085726	0.948957667	0.881808537
2	27167	38875	1	413	341765	343842	9	20	19	20	17	19.95283019	18.25471698	20.39622642	18.66037736	0.185974693	0.97982106	0.881808537
2	27167	38875	1	414	343842	363669	9	19	20	20	17	19.52830189	18.67924528	19.96226415	19.09433962	0.337465373	0.952834894	0.881808537
2	27167	38875	1	415	363669	370114	9	20	19	20	17	19.95283019	18.25471698	20.39622642	18.66037736	0.185974693	0.97982106	0.881808537
2	27167	38875	1	416	370114	378448	9	20	19	21	16	20.37735849	17.83018868	20.83018868	18.22641509	0.357085726	0.948957667	0.881808537
2	27167	38875	1	417	378448	385670	9	21	18	21	16	20.80188679	17.40566038	21.26415094	17.79245283	0.206038536	0.976608635	0.881808537
2	27167	38875	1	418	385670	410733	9	22	17	20	16	20.80188679	16.98113208	21.26415094	17.35849057	0.250498197	0.969052673	0.881808537
2	27167	38875	1	419	410733	421780	9	23	16	20	16	21.22641509	16.55660377	21.69811321	16.9245283	0.3503045	0.95030578	0.881808537
2	27167	38875	1	420	421780	423761	9	23	16	20	16	20.80188679	16.98113208	21.26415094	17.35849057	0.470430169	0.925338057	0.881808537
2	27167	38875	1	421	423761	436176	9	23	16	21	15	21.22641509	16.55660377	21.69811321	16.9245283	0.408208625	0.938541614	0.881808537
2	27167	38875	1	422	19563	33500	10	22	19	19	23	21.6509434	19.95283019	22.13207547	20.39622642	0.826769121	0.843054077	0.881808537
2	27167	38875	1	423	33500	42789	10	23	18	20	22	22.5	19.10377358	23	19.52830189	0.779031993	0.854475449	0.881808537
2	27167	38875	1	424	42789	63464	10	23	18	19	23	22.0754717	19.52830189	22.56603774	19.96226415	1.184119322	0.756815623	0.881808537
2	27167	38875	1	425	63464	68781	10	23	18	19	23	21.6509434	19.95283019	22.13207547	20.39622642	1.050826971	0.788955901	0.881808537
2	27167	38875	1	426	68781	71218	10	23	18	18	24	21.22641509	20.37735849	21.69811321	20.83018868	1.538201076	0.673482021	0.881808537
2	27167	38875	1	427	71218	90362	10	22	19	18	24	20.37735849	21.22641509	20.83018868	21.69811321	0.991473217	0.803315177	0.881808537
2	27167	38875	1	428	90362	104668	10	23	18	18	24	20.80188679	20.80188679	21.26415094	21.26415094	1.462727153	0.690899211	0.881808537
2	27167	38875	1	429	104668	106328	10	22	19	19	23	20.80188679	20.80188679	21.26415094	21.26415094	0.607871587	0.894628013	0.881808537
2	27167	38875	1	430	106328	146807	10	22	19	18	24	20.37735849	21.22641509	20.83018868	21.69811321	0.991473217	0.803315177	0.881808537
2	27167	38875	1	431	146807	192956	10	22	19	18	24	20.80188679	20.80188679	21.26415094	21.26415094	1.078146654	0.782352016	0.881808537
2	27167	38875	1	432	192956	195122	10	21	20	18	24	20.37735849	21.22641509	20.83018868	21.69811321	0.718621365	0.868815522	0.881808537
2	27167	38875	1	433	195122	227896	10	21	20	17	25	19.95283019	21.6509434	20.39622642	22.13207547	1.117993054	0.772732362	0.881808537
2	27167	38875	1	434	227896	236718	10	21	20	18	24	20.37735849	21.22641509	20.83018868	21.69811321	0.718621365	0.868815522	0.881808537
2	27167	38875	1	435	236718	239635	10	21	20	17	25	19.95283019	21.6509434	20.39622642	22.13207547	1.117993054	0.772732362	0.881808537
2	27167	38875	1	436	239635	269856	10	21	20	18	24	20.37735849	21.22641509	20.83018868	21.69811321	0.718621365	0.868815522	0.881808537
2	27167	38875	1	437	269856	280611	10	21	20	19	23	20.80188679	20.80188679	21.26415094	21.26415094	0.415581338	0.937005277	0.881808537
2	27167	38875	1	438	280611	283639	10	21	20	18	24	20.37735849	21.22641509	20.83018868	21.69811321	0.718621365	0.868815522	0.881808537
2	27167	38875	1	439	283639	289327	10	22	19	18	24	20.80188679	20.80188679	21.26415094	21.26415094	1.078146654	0.782352016	0.881808537
2	27167	38875	1	440	289327	306004	10	22	19	16	26	19.95283019	21.6509434	20.39622642	22.13207547	2.158170087	0.54023449	0.766683372
2	27167	38875	1	441	306004	315571	10	22	19	16	26	20.37735849	21.22641509	20.83018868	21.69811321	2.335676116	0.505720799	0.766683372
2	27167	38875	1	442	315571	316165	10	21	20	16	26	19.95283019	21.6509434	20.39622642	22.13207547	1.804394534	0.613979104	0.881808537
2	27167	38875	1	443	316165	318655	10	21	20	15	27	19.52830189	22.0754717	19.96226415	22.56603774	2.410792774	0.491628715	0.766683372
2	27167	38875	1	444	318655	349287	10	20	21	15	27	19.10377358	22.5	19.52830189	23	1.887738381	0.596030645	0.881808537
2	27167	38875	1	445	349287	387358	10	20	21	16	26	19.52830189	22.0754717	19.96226415	22.56603774	1.372808673	0.711920723	0.881808537
2	27167	38875	1	446	387358	393650	10	21	20	16	26	19.95283019	21.6509434	20.39622642	22.13207547	1.804394534	0.613979104	0.881808537
2	27167	38875	1	447	393650	394364	10	23	18	17	25	21.22641509	20.37735849	21.69811321	20.83018868	2.27751267	0.516842577	0.766683372
2	27167	38875	1	448	394364	466146	10	23	18	17	25	20.80188679	20.80188679	21.26415094	21.26415094	2.121112246	0.54765344	0.766683372
2	27167	38875	1	449	466146	466976	10	23	18	18	24	21.22641509	20.37735849	21.69811321	20.83018868	1.538201076	0.673482021	0.881808537
2	27167	38875	1	450	466976	485067	10	23	18	17	25	20.80188679	20.80188679	21.26415094	21.26415094	2.121112246	0.54765344	0.766683372
2	27167	38875	1	451	485067	543162	10	24	17	18	24	21.6509434	19.95283019	22.13207547	20.39622642	2.100062025	0.55190022	0.766683372
2	27167	38875	1	452	543162	567435	10	25	16	18	24	22.0754717	19.52830189	22.56603774	19.96226415	2.765521903	0.429207129	0.766683372
2	27167	38875	1	453	567435	570530	10	26	15	18	24	22.5	19.10377358	23	19.52830189	3.53690639	0.316006866	0.598505391
2	27167	38875	1	454	570530	578448	10	26	15	17	25	22.0754717	19.52830189	22.56603774	19.96226415	4.391966736	0.22213139	0.435594459
2	27167	38875	1	455	578448	581686	10	26	15	17	25	22.5	19.10377358	23	19.52830189	4.524346003	0.210128914	0.435594459
2	27167	38875	1	456	581686	611067	10	26	15	16	26	22.0754717	19.52830189	22.56603774	19.96226415	5.48441257	0.139573888	0.293364152
2	27167	38875	1	457	611067	622110	10	26	15	15	27	21.6509434	19.95283019	22.13207547	20.39622642	6.539475221	0.088118627	0.186514402
2	27167	38875	1	458	622110	628991	10	26	15	15	27	22.0754717	19.52830189	22.56603774	19.96226415	6.765676202	0.079753596	0.186514402
2	27167	38875	1	459	628991	635138	10	26	15	16	26	22.5	19.10377358	23	19.52830189	5.701157597	0.127090139	0.293364152
2	27167	38875	1	460	635138	639517	10	25	16	16	26	22.0754717	19.52830189	22.56603774	19.96226415	4.761595773	0.190110094	0.435594459
2	27167	38875	1	461	639517	641525	10	25	16	17	25	22.5	19.10377358	23	19.52830189	3.880395386	0.274672238	0.598505391
2	27167	38875	1	462	641525	643200	10	24	17	17	25	22.0754717	19.52830189	22.56603774	19.96226415	3.139346892	0.370635513	0.598505391
2	27167	38875	1	463	643200	663135	10	24	17	16	26	21.6509434	19.95283019	22.13207547	20.39622642	3.930465972	0.269071075	0.598505391
2	27167	38875	1	464	663135	669152	10	24	17	17	25	22.0754717	19.52830189	22.56603774	19.96226415	3.139346892	0.370635513	0.598505391
2	27167	38875	1	465	669152	672483	10	23	18	17	25	21.6509434	19.95283019	22.13207547	20.39622642	2.504383046	0.474499493	0.766683372
2	27167	38875	1	466	672483	686219	10	23	18	16	26	21.22641509	20.37735849	21.69811321	20.83018868	3.20501267	0.361083331	0.598505391
2	27167	38875	1	467	686219	697037	10	24	17	16	26	21.6509434	19.95283019	22.13207547	20.39622642	3.930465972	0.269071075	0.598505391
2	27167	38875	1	468	697037	700541	10	24	17	16	26	21.22641509	20.37735849	21.69811321	20.83018868	3.701642299	0.295535883	0.598505391
2	27167	38875	1	469	700541	706943	10	23	18	16	26	20.80188679	20.80188679	21.26415094	21.26415094	2.967607366	0.396646515	0.766683372
2	27167	38875	1	470	706943	724334	10	22	19	16	26	20.37735849	21.22641509	20.83018868	21.69811321	2.335676116	0.505720799	0.766683372
2	27167	38875	1	471	3071	32391	11	19	16	22	21	19.52830189	19.10377358	19.96226415	19.52830189	0.837481062	0.840482631	0.881808537
2	27167	38875	1	472	32391	38344	11	19	16	23	20	19.95283019	18.67924528	20.39622642	19.09433962	0.805150223	0.848234776	0.881808537
2	27167	38875	1	473	38344	44364	11	19	16	22	21	19.52830189	19.10377358	19.96226415	19.52830189	0.837481062	0.840482631	0.881808537
2	27167	38875	1	474	44364	51420	11	18	17	22	21	19.10377358	19.52830189	19.52830189	19.96226415	0.757898808	0.859508257	0.881808537
2	27167	38875	1	475	51420	55783	11	18	17	20	23	18.25471698	20.37735849	18.66037736	20.83018868	0.885513191	0.828922328	0.881808537
2	27167	38875	1	476	55783	58595	11	17	18	20	23	17.83018868	20.80188679	18.22641509	21.26415094	0.730338115	0.866045972	0.881808537
2	27167	38875	1	477	58595	77594	11	17	18	19	24	17.40566038	21.22641509	17.79245283	21.69811321	0.826024095	0.843232819	0.881808537
2	27167	38875	1	478	77594	104301	11	16	18	20	23	17.40566038	20.80188679	17.79245283	21.26415094	0.906513452	0.823855686	0.881808537
2	27167	38875	1	479	104301	104849	11	16	18	22	21	18.25471698	19.95283019	18.66037736	20.39622642	1.085178464	0.780653214	0.881808537
2	27167	38875	1	480	104849	106827	11	15	19	22	21	17.83018868	20.37735849	18.22641509	20.83018868	1.32500038	0.723205224	0.881808537
2	27167	38875	1	481	106827	116265	11	15	19	22	21	17.40566038	20.80188679	17.79245283	21.26415094	1.486850727	0.685308486	0.881808537
2	27167	38875	1	482	116265	127601	11	15	19	22	21	17.83018868	20.37735849	18.22641509	20.83018868	1.32500038	0.723205224	0.881808537
2	27167	38875	1	483	127601	164874	11	15	19	22	21	18.25471698	19.95283019	18.66037736	20.39622642	1.241360772	0.743102329	0.881808537
2	27167	38875	1	484	164874	167731	11	17	17	22	21	19.10377358	19.10377358	19.52830189	19.52830189	0.887103171	0.828538943	0.881808537
2	27167	38875	1	485	167731	201705	11	18	16	22	21	19.52830189	18.67924528	19.96226415	19.09433962	0.902102291	0.824920449	0.881808537
2	27167	38875	1	486	201705	219897	11	19	15	22	21	19.95283019	18.25471698	20.39622642	18.66037736	1.045246063	0.790305562	0.881808537
2	27167	38875	1	487	219897	221882	11	19	15	21	22	19.52830189	18.67924528	19.96226415	19.09433962	1.235104334	0.744597741	0.881808537
2	27167	38875	1	488	221882	228883	11	20	14	21	22	19.95283019	18.25471698	20.39622642	18.66037736	1.60734021	0.657726628	0.881808537
2	27167	38875	1	489	228883	230273	11	19	15	21	22	19.52830189	18.67924528	19.96226415	19.09433962	1.235104334	0.744597741	0.881808537
2	27167	38875	1	490	230273	248549	11	18	16	21	22	19.10377358	19.10377358	19.52830189	19.52830189	0.991794529	0.80323743	0.881808537
2	27167	38875	1	491	248549	278370	11	19	15	21	22	19.52830189	18.67924528	19.96226415	19.09433962	1.235104334	0.744597741	0.881808537
2	27167	38875	1	492	278370	282208	11	19	16	21	22	19.52830189	19.10377358	19.96226415	19.52830189	0.885349157	0.828961878	0.881808537
2	27167	38875	1	493	282208	285920	11	20	15	21	22	19.95283019	18.67924528	20.39622642	19.09433962	1.184850089	0.756640136	0.881808537
2	27167	38875	1	494	285920	329279	11	20	15	20	23	19.52830189	19.10377358	19.96226415	19.52830189	1.510207147	0.67991654	0.881808537
2	27167	38875	1	495	329279	335636	11	19	16	19	24	18.67924528	19.95283019	19.09433962	20.39622642	1.425808704	0.699496336	0.881808537
2	27167	38875	1	496	335636	356509	11	19	16	20	23	19.10377358	19.52830189	19.52830189	19.96226415	1.111702164	0.774249914	0.881808537
2	27167	38875	1	497	356509	367811	11	20	15	20	23	19.52830189	19.10377358	19.96226415	19.52830189	1.510207147	0.67991654	0.881808537
2	27167	38875	1	498	367811	423780	11	20	15	21	22	19.95283019	18.67924528	20.39622642	19.09433962	1.184850089	0.756640136	0.881808537
2	27167	38875	1	499	423780	428868	11	20	15	21	22	20.37735849	18.25471698	20.83018868	18.66037736	1.186358601	0.756277911	0.881808537
2	27167	38875	1	500	428868	478475	11	20	14	21	22	20.37735849	17.83018868	20.83018868	18.22641509	1.612434242	0.656573741	0.881808537
2	27167	38875	1	501	478475	506937	11	20	14	22	21	20.80188679	17.40566038	21.26415094	17.79245283	1.300983747	0.72889949	0.881808537
2	27167	38875	1	502	506937	521368	11	20	14	21	22	20.37735849	17.83018868	20.83018868	18.22641509	1.612434242	0.656573741	0.881808537
2	27167	38875	1	503	521368	523818	11	20	14	22	21	20.80188679	17.40566038	21.26415094	17.79245283	1.300983747	0.72889949	0.881808537
2	27167	38875	1	504	523818	527172	11	19	15	22	21	20.37735849	17.83018868	20.83018868	18.22641509	1.030098723	0.79396949	0.881808537
2	27167	38875	1	505	527172	532118	11	19	15	22	21	19.95283019	18.25471698	20.39622642	18.66037736	1.045246063	0.790305562	0.881808537
2	27167	38875	1	506	532118	534896	11	19	15	23	20	20.37735849	17.83018868	20.83018868	18.22641509	0.940942409	0.815537886	0.881808537
2	27167	38875	1	507	534896	556165	11	18	16	22	21	19.52830189	18.67924528	19.96226415	19.09433962	0.902102291	0.824920449	0.881808537
2	27167	38875	1	508	556165	580421	11	19	15	22	21	19.95283019	18.25471698	20.39622642	18.66037736	1.045246063	0.790305562	0.881808537
2	27167	38875	1	509	580421	618665	11	18	16	22	21	19.52830189	18.67924528	19.96226415	19.09433962	0.902102291	0.824920449	0.881808537
2	27167	38875	1	510	618665	632201	11	18	16	22	21	19.10377358	19.10377358	19.52830189	19.52830189	0.991794529	0.80323743	0.881808537
2	27167	38875	1	511	632201	657466	11	17	17	22	21	18.67924528	19.52830189	19.09433962	19.96226415	0.974410438	0.80744354	0.881808537
2	27167	38875	1	512	11347	31766	12	14	27	22	18	16.98113208	22.9245283	17.35849057	23.43396226	3.749031082	0.289870551	0.598505391
2	27167	38875	1	513	31766	49183	12	13	28	22	17	16.55660377	22.9245283	16.9245283	23.43396226	5.176282564	0.15933469	0.293364152
2	27167	38875	1	514	49183	52032	12	13	28	21	18	16.13207547	23.3490566	16.49056604	23.86792453	4.210286257	0.239634015	0.435594459
2	27167	38875	1	515	52032	62483	12	13	28	21	19	16.13207547	23.77358491	16.49056604	24.30188679	3.749290971	0.289839751	0.598505391
2	27167	38875	1	516	62483	94001	12	13	28	20	20	15.70754717	24.19811321	16.05660377	24.73584906	2.939222967	0.401091053	0.766683372
2	27167	38875	1	517	94001	97799	12	14	27	21	19	16.55660377	23.3490566	16.9245283	23.86792453	2.939865401	0.400989997	0.766683372
2	27167	38875	1	518	97799	99376	12	14	27	20	20	16.13207547	23.77358491	16.49056604	24.30188679	2.22802676	0.526449101	0.766683372
2	27167	38875	1	519	99376	125103	12	13	28	20	20	15.70754717	24.19811321	16.05660377	24.73584906	2.939222967	0.401091053	0.766683372
2	27167	38875	1	520	125103	130801	12	15	26	20	20	16.55660377	23.3490566	16.9245283	23.86792453	1.633005948	0.651929318	0.881808537
2	27167	38875	1	521	130801	150675	12	14	27	19	21	15.70754717	24.19811321	16.05660377	24.73584906	1.613843583	0.656254974	0.881808537
2	27167	38875	1	522	150675	186657	12	14	27	18	22	15.28301887	24.62264151	15.62264151	25.16981132	1.098216859	0.77750456	0.881808537
2	27167	38875	1	523	186657	196028	12	15	26	18	22	15.70754717	24.19811321	16.05660377	24.73584906	0.70385625	0.872296548	0.881808537
2	27167	38875	1	524	196028	203905	12	15	26	17	23	15.28301887	24.62264151	15.62264151	25.16981132	0.39077521	0.942141459	0.881808537
2	27167	38875	1	525	203905	234924	12	16	25	17	23	15.70754717	24.19811321	16.05660377	24.73584906	0.209260969	0.976080594	0.881808537
2	27167	38875	1	526	234924	249932	12	15	26	17	23	15.28301887	24.62264151	15.62264151	25.16981132	0.39077521	0.942141459	0.881808537
2	27167	38875	1	527	249932	255236	12	15	26	16	24	15.28301887	24.62264151	15.62264151	25.16981132	0.145772711	0.985828366	0.881808537
2	27167	38875	1	528	255236	257759	12	16	25	17	23	16.13207547	23.77358491	16.49056604	24.30188679	0.149830363	0.985250369	0.881808537
2	27167	38875	1	529	257759	259444	12	16	25	18	22	16.55660377	23.3490566	16.9245283	23.86792453	0.349971816	0.950371701	0.881808537
2	27167	38875	1	530	259444	263031	12	16	25	19	21	16.98113208	22.9245283	17.35849057	23.43396226	0.652622959	0.884286765	0.881808537
2	27167	38875	1	531	263031	265396	12	17	24	19	21	17.40566038	22.5	17.79245283	23	0.36532188	0.947309229	0.881808537
2	27167	38875	1	532	265396	267091	12	17	24	20	20	17.83018868	22.0754717	18.22641509	22.56603774	0.670808789	0.880047577	0.881808537
2	27167	38875	1	533	267091	269035	12	17	24	19	21	17.40566038	22.5	17.79245283	23	0.36532188	0.947309229	0.881808537
2	27167	38875	1	534	269035	277576	12	18	23	20	20	18.25471698	21.6509434	18.66037736	22.13207547	0.389175899	0.942469312	0.881808537
2	27167	38875	1	535	277576	297101	12	19	22	20	20	18.67924528	21.22641509	19.09433962	21.69811321	0.209552821	0.97603261	0.881808537
2	27167	38875	1	536	297101	335878	12	18	23	20	20	18.25471698	21.6509434	18.66037736	22.13207547	0.389175899	0.942469312	0.881808537
2	27167	38875	1	537	335878	339594	12	17	24	20	20	17.83018868	22.0754717	18.22641509	22.56603774	0.670808789	0.880047577	0.881808537
2	27167	38875	1	538	339594	340974	12	17	24	21	19	18.25471698	21.6509434	18.66037736	22.13207547	1.077689858	0.782462388	0.881808537
2	27167	38875	1	539	340974	342165	12	17	24	20	20	17.83018868	22.0754717	18.22641509	22.56603774	0.670808789	0.880047577	0.881808537
2	27167	38875	1	540	342165	366895	12	17	24	19	21	17.40566038	22.5	17.79245283	23	0.36532188	0.947309229	0.881808537
2	27167	38875	1	541	366895	386020	12	17	24	18	22	16.98113208	22.9245283	17.35849057	23.43396226	0.161929633	0.983487661	0.881808537
2	27167	38875	1	542	386020	388225	12	17	24	17	23	16.55660377	23.3490566	16.9245283	23.86792453	0.061919385	0.995977411	0.881808537
2	27167	38875	1	543	388225	412937	12	17	24	17	23	16.13207547	23.77358491	16.49056604	24.30188679	0.134333287	0.987420612	0.881808537
2	27167	38875	1	544	412937	451199	12	18	23	18	22	16.98113208	22.9245283	17.35849057	23.43396226	0.172834982	0.981850721	0.881808537
2	27167	38875	1	545	451199	489670	12	18	23	19	21	17.40566038	22.5	17.79245283	23	0.287273099	0.962404022	0.881808537
2	27167	38875	1	546	489670	514002	12	18	23	18	22	16.98113208	22.9245283	17.35849057	23.43396226	0.172834982	0.981850721	0.881808537
2	27167	38875	1	547	514002	517731	12	17	24	18	22	16.55660377	23.3490566	16.9245283	23.86792453	0.244548351	0.970096121	0.881808537
2	27167	38875	1	548	517731	530389	12	18	23	18	22	16.98113208	22.9245283	17.35849057	23.43396226	0.172834982	0.981850721	0.881808537
2	27167	38875	1	549	530389	532515	12	18	23	18	22	17.40566038	22.5	17.79245283	23	0.077304913	0.994414272	0.881808537
2	27167	38875	1	550	532515	546024	12	18	23	19	21	17.83018868	22.0754717	18.22641509	22.56603774	0.181850002	0.980464737	0.881808537
2	27167	38875	1	551	546024	547790	12	18	23	19	21	18.25471698	21.6509434	18.66037736	22.13207547	0.15170093	0.984981652	0.881808537
2	27167	38875	1	552	547790	566717	12	17	24	19	21	17.83018868	22.0754717	18.22641509	22.56603774	0.347946868	0.950772509	0.881808537
2	27167	38875	1	553	566717	571888	12	17	24	19	21	17.40566038	22.5	17.79245283	23	0.36532188	0.947309229	0.881808537
2	27167	38875	1	554	571888	589265	12	15	26	19	21	16.55660377	23.3490566	16.9245283	23.86792453	1.046444683	0.790015679	0.881808537
2	27167	38875	1	555	589265	601331	12	15	26	18	22	16.13207547	23.77358491	16.49056604	24.30188679	0.644148586	0.886255276	0.881808537
2	27167	38875	1	556	601331	603421	12	15	26	17	23	15.70754717	24.19811321	16.05660377	24.73584906	0.343289734	0.951691425	0.881808537
2	27167	38875	1	557	603421	616169	12	15	26	18	22	16.13207547	23.77358491	16.49056604	24.30188679	0.644148586	0.886255276	0.881808537
2	27167	38875	1	558	616169	621389	12	17	24	18	22	16.98113208	22.9245283	17.35849057	23.43396226	0.161929633	0.983487661	0.881808537
2	27167	38875	1	559	621389	623748	12	18	23	18	22	17.40566038	22.5	17.79245283	23	0.077304913	0.994414272	0.881808537
2	27167	38875	1	560	623748	640185	12	18	23	18	22	17.83018868	22.0754717	18.22641509	22.56603774	0.057347693	0.996409679	0.881808537
2	27167	38875	1	561	640185	645013	12	17	24	18	22	17.40566038	22.5	17.79245283	23	0.155353693	0.984452862	0.881808537
2	27167	38875	1	562	645013	648607	12	18	23	19	21	18.25471698	21.6509434	18.66037736	22.13207547	0.15170093	0.984981652	0.881808537
2	27167	38875	1	563	648607	649722	12	18	23	18	22	17.83018868	22.0754717	18.22641509	22.56603774	0.057347693	0.996409679	0.881808537
2	27167	38875	1	564	649722	661138	12	19	22	18	22	18.25471698	21.6509434	18.66037736	22.13207547	0.060213522	0.996140525	0.881808537
2	27167	38875	1	565	661138	677011	12	19	22	18	22	17.83018868	22.0754717	18.22641509	22.56603774	0.09401843	0.992545445	0.881808537
2	27167	38875	1	566	677011	681799	12	19	22	19	21	18.25471698	21.6509434	18.66037736	22.13207547	0.100142942	0.991820265	0.881808537
2	27167	38875	1	567	681799	682963	12	19	22	18	22	17.83018868	22.0754717	18.22641509	22.56603774	0.09401843	0.992545445	0.881808537
2	27167	38875	1	568	682963	691863	12	18	23	18	22	17.40566038	22.5	17.79245283	23	0.077304913	0.994414272	0.881808537
2	27167	38875	1	569	691863	747652	12	18	23	18	22	16.98113208	22.9245283	17.35849057	23.43396226	0.172834982	0.981850721	0.881808537
2	27167	38875	1	570	747652	764715	12	19	22	18	22	17.40566038	22.5	17.79245283	23	0.20305017	0.9770954	0.881808537
2	27167	38875	1	571	764715	783936	12	19	22	17	23	16.98113208	22.9245283	17.35849057	23.43396226	0.292746416	0.961386861	0.881808537
2	27167	38875	1	572	783936	807515	12	19	22	17	23	16.55660377	23.3490566	16.9245283	23.86792453	0.470435314	0.925336944	0.881808537
2	27167	38875	1	573	807515	819398	12	18	23	17	23	16.13207547	23.77358491	16.49056604	24.30188679	0.326939803	0.954884703	0.881808537
2	27167	38875	1	574	819398	839895	12	18	23	18	22	16.55660377	23.3490566	16.9245283	23.86792453	0.345579172	0.951240194	0.881808537
2	27167	38875	1	575	839895	843556	12	18	23	15	26	15.28301887	25.04716981	15.62264151	25.60377358	0.681286489	0.877596479	0.881808537
2	27167	38875	1	576	843556	868518	12	19	22	15	26	15.70754717	24.62264151	16.05660377	25.16981132	1.066388521	0.78519359	0.881808537
2	27167	38875	1	577	868518	872827	12	18	23	15	26	15.28301887	25.04716981	15.62264151	25.60377358	0.681286489	0.877596479	0.881808537
2	27167	38875	1	578	872827	874790	12	17	24	15	26	14.85849057	25.47169811	15.18867925	26.03773585	0.396079274	0.941051229	0.881808537
2	27167	38875	1	579	874790	897698	12	17	24	16	25	15.28301887	25.04716981	15.62264151	25.60377358	0.260028176	0.967362009	0.881808537
2	27167	38875	1	580	897698	905576	12	17	24	17	24	15.70754717	24.62264151	16.05660377	25.16981132	0.231888654	0.972284258	0.881808537
2	27167	38875	1	581	905576	906755	12	16	25	18	23	15.70754717	24.62264151	16.05660377	25.16981132	0.433498209	0.933238843	0.881808537
2	27167	38875	1	582	906755	953916	12	16	25	17	24	15.28301887	25.04716981	15.62264151	25.60377358	0.25561621	0.968147633	0.881808537
2	27167	38875	1	583	953916	1020891	12	17	24	17	24	15.70754717	24.62264151	16.05660377	25.16981132	0.231888654	0.972284258	0.881808537
2	27167	38875	1	584	1020891	1058969	12	17	24	16	25	15.28301887	25.04716981	15.62264151	25.60377358	0.260028176	0.967362009	0.881808537
2	27167	38875	1	585	8540	14028	13	18	24	20	20	20.80188679	19.95283019	21.26415094	20.39622642	1.281163172	0.733610854	0.881808537
2	27167	38875	1	586	14028	17725	13	19	23	20	20	21.22641509	19.52830189	21.69811321	19.96226415	0.983684132	0.805199832	0.881808537
2	27167	38875	1	587	17725	21862	13	19	23	20	20	21.22641509	19.52830189	21.69811321	19.96226415	0.983684132	0.805199832	0.881808537
2	27167	38875	1	588	21862	23574	13	19	23	20	20	21.22641509	19.52830189	21.69811321	19.96226415	0.983684132	0.805199832	0.881808537
2	27167	38875	1	589	23574	25902	13	19	24	20	20	21.22641509	19.95283019	21.69811321	20.39622642	1.195034592	0.75419547	0.881808537
2	27167	38875	1	590	25902	51204	13	20	24	21	19	22.0754717	19.52830189	22.56603774	19.96226415	1.374148889	0.711605406	0.881808537
2	27167	38875	1	591	51204	53475	13	21	23	21	19	22.5	19.10377358	23	19.52830189	1.082843051	0.781217372	0.881808537
2	27167	38875	1	592	53475	111680	13	19	24	21	19	21.6509434	19.52830189	22.13207547	19.96226415	1.452827609	0.693199689	0.881808537
2	27167	38875	1	593	111680	112905	13	19	24	20	20	21.22641509	19.95283019	21.69811321	20.39622642	1.195034592	0.75419547	0.881808537
2	27167	38875	1	594	112905	137439	13	20	23	20	20	21.6509434	19.52830189	22.13207547	19.96226415	0.948542795	0.813700275	0.881808537
2	27167	38875	1	595	137439	159299	13	21	22	20	20	22.0754717	19.10377358	22.56603774	19.52830189	0.79466092	0.85074364	0.881808537
2	27167	38875	1	596	159299	167862	13	21	22	20	20	21.6509434	19.52830189	22.13207547	19.96226415	0.537876886	0.910494616	0.881808537
2	27167	38875	1	597	167862	184044	13	20	23	20	20	21.22641509	19.95283019	21.69811321	20.39622642	0.67681237	0.878643883	0.881808537
2	27167	38875	1	598	184044	204612	13	20	23	21	19	21.6509434	19.52830189	22.13207547	19.96226415	0.847371513	0.838106008	0.881808537
2	27167	38875	1	599	204612	205600	13	19	24	21	19	21.22641509	19.95283019	21.69811321	20.39622642	1.172481401	0.759611692	0.881808537
2	27167	38875	1	600	205600	220854	13	18	25	21	19	20.80188679	20.37735849	21.26415094	20.83018868	1.590137783	0.661628077	0.881808537
2	27167	38875	1	601	220854	228846	13	18	25	21	19	20.80188679	20.37735849	21.26415094	20.83018868	1.590137783	0.661628077	0.881808537
2	27167	38875	1	602	228846	237751	13	19	24	21	19	21.22641509	19.95283019	21.69811321	20.39622642	1.172481401	0.759611692	0.881808537
2	27167	38875	1	603	237751	242282	13	19	24	20	20	20.80188679	20.37735849	21.26415094	20.83018868	0.908347796	0.823412841	0.881808537
2	27167	38875	1	604	242282	303372	13	20	23	21	19	21.6509434	19.52830189	22.13207547	19.96226415	0.847371513	0.838106008	0.881808537
2	27167	38875	1	605	303372	307304	13	19	24	22	18	21.6509434	19.52830189	22.13207547	19.96226415	1.542211945	0.672562659	0.881808537
2	27167	38875	1	606	307304	323619	13	19	24	22	18	21.6509434	19.52830189	22.13207547	19.96226415	1.542211945	0.672562659	0.881808537
2	27167	38875	1	607	323619	325015	13	19	24	22	18	22.0754717	19.10377358	22.56603774	19.52830189	1.817152353	0.611209525	0.881808537
2	27167	38875	1	608	325015	335699	13	20	23	22	18	22.5	18.67924528	23	19.09433962	1.383422411	0.709425171	0.881808537
2	27167	38875	1	609	335699	343810	13	21	22	22	18	22.9245283	18.25471698	23.43396226	18.66037736	1.041094174	0.791309742	0.881808537
2	27167	38875	1	610	343810	385398	13	20	23	22	18	22.5	18.67924528	23	19.09433962	1.383422411	0.709425171	0.881808537
2	27167	38875	1	611	385398	388742	13	21	22	24	16	23.77358491	17.40566038	24.30188679	17.79245283	1.720617342	0.632359866	0.881808537
2	27167	38875	1	612	388742	392670	13	19	24	24	16	22.9245283	18.25471698	23.43396226	18.66037736	2.873016513	0.411620727	0.766683372
2	27167	38875	1	613	392670	422441	13	19	24	23	17	22.5	18.67924528	23	19.09433962	2.289768481	0.51448384	0.766683372
2	27167	38875	1	614	422441	508003	13	19	24	24	16	22.9245283	18.25471698	23.43396226	18.66037736	2.873016513	0.411620727	0.766683372
2	27167	38875	1	615	508003	511228	13	20	23	24	16	23.3490566	17.83018868	23.86792453	18.22641509	2.252036084	0.521771748	0.766683372
2	27167	38875	1	616	511228	537926	13	20	23	25	15	23.77358491	17.40566038	24.30188679	17.79245283	2.855372598	0.414465545	0.766683372
2	27167	38875	1	617	537926	541363	13	22	21	27	13	25.47169811	15.70754717	26.03773585	16.05660377	2.873832545	0.411489549	0.766683372
2	27167	38875	1	618	541363	553018	13	22	21	26	14	25.04716981	16.13207547	25.60377358	16.49056604	2.221909168	0.52764586	0.766683372
2	27167	38875	1	619	553018	557286	13	24	19	26	14	25.89622642	15.28301887	26.47169811	15.62264151	1.219796287	0.74826037	0.881808537
2	27167	38875	1	620	557286	578579	13	24	19	26	15	25.89622642	15.70754717	26.47169811	16.05660377	0.906914031	0.823758982	0.881808537
2	27167	38875	1	621	578579	588200	13	25	18	27	14	26.74528302	14.85849057	27.33962264	15.18867925	0.875340559	0.831374249	0.881808537
2	27167	38875	1	622	588200	596300	13	26	17	28	13	27.59433962	14.00943396	28.20754717	14.32075472	0.85384343	0.836549684	0.881808537
2	27167	38875	1	623	596300	622047	13	26	17	27	14	27.16981132	14.43396226	27.77358491	14.75471698	0.566702674	0.904010895	0.881808537
2	27167	38875	1	624	622047	622766	13	26	17	28	13	27.59433962	14.00943396	28.20754717	14.32075472	0.85384343	0.836549684	0.881808537
2	27167	38875	1	625	622766	624593	13	26	17	29	12	28.01886792	13.58490566	28.64150943	13.88679245	1.264828729	0.737501296	0.881808537
2	27167	38875	1	626	624593	628115	13	25	18	29	12	28.01886792	13.58490566	28.64150943	13.88679245	2.021015598	0.56805632	0.766683372
2	27167	38875	1	627	628115	675608	13	25	18	29	12	27.59433962	14.00943396	28.20754717	14.32075472	1.778972536	0.619521404	0.881808537
2	27167	38875	1	628	675608	703523	13	25	18	27	14	26.74528302	14.85849057	27.33962264	15.18867925	0.875340559	0.831374249	0.881808537
2	27167	38875	1	629	703523	718318	13	25	18	27	14	27.16981132	14.43396226	27.77358491	14.75471698	1.114455942	0.77358556	0.881808537
2	27167	38875	1	630	718318	757536	13	25	18	26	15	26.74528302	14.85849057	27.33962264	15.18867925	0.846078999	0.838416716	0.881808537
2	27167	38875	1	631	757536	761549	13	25	18	27	14	27.16981132	14.43396226	27.77358491	14.75471698	1.114455942	0.77358556	0.881808537
2	27167	38875	1	632	761549	774002	13	25	18	27	14	26.74528302	14.85849057	27.33962264	15.18867925	0.875340559	0.831374249	0.881808537
2	27167	38875	1	633	774002	775222	13	23	20	27	14	25.89622642	15.70754717	26.47169811	16.05660377	1.770888483	0.621290325	0.881808537
2	27167	38875	1	634	775222	777691	13	22	21	27	14	25.47169811	16.13207547	26.03773585	16.49056604	2.353808669	0.502291052	0.766683372
2	27167	38875	1	635	777691	787269	13	22	21	28	13	25.89622642	15.70754717	26.47169811	16.05660377	3.039533322	0.385569929	0.598505391
2	27167	38875	1	636	787269	789840	13	22	21	28	13	25.47169811	16.13207547	26.03773585	16.49056604	2.828827739	0.41877633	0.766683372
2	27167	38875	1	637	789840	793656	13	22	21	28	13	25.04716981	16.55660377	25.60377358	16.9245283	2.697507011	0.440651125	0.766683372
2	27167	38875	1	638	793656	801656	13	21	22	28	13	24.62264151	16.98113208	25.16981132	17.35849057	3.428937874	0.330096223	0.598505391
2	27167	38875	1	639	801656	805130	13	21	22	28	13	24.19811321	17.40566038	24.73584906	17.79245283	3.356981675	0.339790222	0.598505391
2	27167	38875	1	640	805130	820589	13	21	22	28	13	23.77358491	17.83018868	24.30188679	18.22641509	3.360175311	0.339354743	0.598505391
2	27167	38875	1	641	820589	824707	13	21	22	27	14	23.3490566	18.25471698	23.86792453	18.66037736	2.579665222	0.461065658	0.766683372
2	27167	38875	1	642	824707	846270	13	21	22	26	15	22.9245283	18.67924528	23.43396226	19.09433962	1.910841392	0.5911165	0.881808537
2	27167	38875	1	643	846270	856800	13	21	22	25	16	22.5	19.10377358	23	19.52830189	1.350475901	0.71718338	0.881808537
2	27167	38875	1	644	856800	857748	13	20	23	25	16	22.0754717	19.52830189	22.56603774	19.96226415	1.861307372	0.601685488	0.881808537
2	27167	38875	1	645	857748	859536	13	19	24	25	16	21.6509434	19.95283019	22.13207547	20.39622642	2.464696965	0.481704932	0.766683372
2	27167	38875	1	646	859536	861535	13	19	24	24	17	21.22641509	20.37735849	21.69811321	20.83018868	1.826034409	0.609286012	0.881808537
2	27167	38875	1	647	861535	874464	13	19	24	23	18	20.80188679	20.80188679	21.26415094	21.26415094	1.290529578	0.731383142	0.881808537
2	27167	38875	1	648	874464	883549	13	18	25	23	18	20.37735849	21.22641509	20.83018868	21.69811321	1.804527163	0.613950271	0.881808537
2	27167	38875	1	649	883549	891337	13	18	25	23	18	20.80188679	20.80188679	21.26415094	21.26415094	1.867400326	0.600378828	0.881808537
2	27167	38875	1	650	891337	916712	13	19	24	23	18	21.22641509	20.37735849	21.69811321	20.83018868	1.340201076	0.719609785	0.881808537
2	27167	38875	1	651	37926	59388	14	24	16	21	22	22.0754717	18.67924528	22.56603774	19.09433962	1.102920764	0.776369049	0.881808537
2	27167	38875	1	652	59388	65472	14	24	16	22	21	22.5	18.25471698	23	18.66037736	0.715307799	0.869597631	0.881808537
2	27167	38875	1	653	65472	67104	14	24	16	21	22	22.0754717	18.67924528	22.56603774	19.09433962	1.102920764	0.776369049	0.881808537
2	27167	38875	1	654	67104	81884	14	24	16	22	21	22.5	18.25471698	23	18.66037736	0.715307799	0.869597631	0.881808537
2	27167	38875	1	655	81884	89458	14	23	17	22	21	22.0754717	18.67924528	22.56603774	19.09433962	0.394069712	0.941464811	0.881808537
2	27167	38875	1	656	89458	116193	14	23	17	22	21	22.5	18.25471698	23	18.66037736	0.434170848	0.933096562	0.881808537
2	27167	38875	1	657	116193	159536	14	23	17	21	22	22.0754717	18.67924528	22.56603774	19.09433962	0.740527602	0.86363254	0.881808537
2	27167	38875	1	658	159536	169700	14	22	18	21	22	21.6509434	19.10377358	22.13207547	19.52830189	0.4401507	0.931828935	0.881808537
2	27167	38875	1	659	169700	181553	14	21	19	21	22	21.22641509	19.52830189	21.69811321	19.96226415	0.247179196	0.969635904	0.881808537
2	27167	38875	1	660	181553	192753	14	22	18	21	22	21.6509434	19.10377358	22.13207547	19.52830189	0.4401507	0.931828935	0.881808537
2	27167	38875	1	661	192753	199771	14	22	18	19	24	20.80188679	19.95283019	21.26415094	20.39622642	1.137960335	0.767919104	0.881808537
2	27167	38875	1	662	199771	210494	14	22	18	20	23	21.22641509	19.52830189	21.69811321	19.96226415	0.742959074	0.863055988	0.881808537
2	27167	38875	1	663	210494	214361	14	22	18	19	24	20.80188679	19.95283019	21.26415094	20.39622642	1.137960335	0.767919104	0.881808537
2	27167	38875	1	664	214361	256864	14	23	17	19	24	21.22641509	19.52830189	21.69811321	19.96226415	1.627739582	0.653116544	0.881808537
2	27167	38875	1	665	256864	273699	14	23	17	19	24	21.6509434	19.10377358	22.13207547	19.52830189	1.782931162	0.618656333	0.881808537
2	27167	38875	1	666	273699	275055	14	24	16	19	24	22.0754717	18.67924528	22.56603774	19.09433962	2.375952081	0.498126835	0.766683372
2	27167	38875	1	667	275055	280084	14	24	16	18	25	21.6509434	19.10377358	22.13207547	19.52830189	3.063726843	0.381903678	0.598505391
2	27167	38875	1	668	280084	297856	14	24	16	17	26	21.22641509	19.52830189	21.69811321	19.96226415	3.843297658	0.278889862	0.598505391
2	27167	38875	1	669	297856	301232	14	25	15	17	26	21.6509434	19.10377358	22.13207547	19.52830189	4.734370649	0.192313653	0.435594459
2	27167	38875	1	670	301232	352354	14	25	15	18	25	22.0754717	18.67924528	22.56603774	19.09433962	3.862587668	0.276689555	0.598505391
2	27167	38875	1	671	352354	391375	14	26	14	18	25	22.5	18.25471698	23	18.66037736	4.776873915	0.188883843	0.435594459
2	27167	38875	1	672	391375	397728	14	25	15	18	25	22.0754717	18.67924528	22.56603774	19.09433962	3.862587668	0.276689555	0.598505391
2	27167	38875	1	673	397728	411880	14	25	15	18	25	21.6509434	19.10377358	22.13207547	19.52830189	3.704191621	0.295228607	0.598505391
2	27167	38875	1	674	411880	416405	14	26	14	18	25	22.0754717	18.67924528	22.56603774	19.09433962	4.620318825	0.201805928	0.435594459
2	27167	38875	1	675	416405	427227	14	26	14	19	24	22.5	18.25471698	23	18.66037736	3.759684835	0.288610373	0.598505391
2	27167	38875	1	676	427227	434567	14	27	13	18	25	22.5	18.25471698	23	18.66037736	5.653359703	0.129748374	0.293364152
2	27167	38875	1	677	434567	439407	14	26	14	18	25	22.0754717	18.67924528	22.56603774	19.09433962	4.620318825	0.201805928	0.435594459
2	27167	38875	1	678	439407	441051	14	26	14	17	26	21.6509434	19.10377358	22.13207547	19.52830189	5.571901513	0.134400796	0.293364152
2	27167	38875	1	679	441051	480569	14	25	15	17	26	21.22641509	19.52830189	21.69811321	19.96226415	4.564302489	0.20662585	0.435594459
2	27167	38875	1	680	480569	485500	14	25	15	17	26	21.6509434	19.10377358	22.13207547	19.52830189	4.734370649	0.192313653	0.435594459
2	27167	38875	1	681	485500	493695	14	25	15	18	25	22.0754717	18.67924528	22.56603774	19.09433962	3.862587668	0.276689555	0.598505391
2	27167	38875	1	682	493695	510240	14	25	15	19	24	22.5	18.25471698	23	18.66037736	3.081648659	0.379207022	0.598505391
2	27167	38875	1	683	510240	516619	14	23	17	19	24	21.6509434	19.10377358	22.13207547	19.52830189	1.782931162	0.618656333	0.881808537
2	27167	38875	1	684	516619	518826	14	23	17	20	23	22.0754717	18.67924528	22.56603774	19.09433962	1.280357337	0.733802622	0.881808537
2	27167	38875	1	685	518826	531268	14	24	16	20	23	22.5	18.25471698	23	18.66037736	1.779008507	0.61951354	0.881808537
2	27167	38875	1	686	531268	544236	14	23	17	20	23	22.0754717	18.67924528	22.56603774	19.09433962	1.280357337	0.733802622	0.881808537
2	27167	38875	1	687	544236	589376	14	23	17	20	23	21.6509434	19.10377358	22.13207547	19.52830189	1.138316215	0.767833367	0.881808537
2	27167	38875	1	688	589376	614761	14	22	18	20	23	21.22641509	19.52830189	21.69811321	19.96226415	0.742959074	0.863055988	0.881808537
2	27167	38875	1	689	614761	640017	14	21	19	20	23	20.80188679	19.95283019	21.26415094	20.39622642	0.454938609	0.928673614	0.881808537
2	27167	38875	1	690	640017	654059	14	21	19	21	22	21.22641509	19.52830189	21.69811321	19.96226415	0.247179196	0.969635904	0.881808537
2	27167	38875	1	691	654059	661434	14	21	19	22	21	21.6509434	19.10377358	22.13207547	19.52830189	0.131833312	0.987761025	0.881808537
2	27167	38875	1	692	661434	667729	14	21	19	24	19	22.5	18.25471698	23	18.66037736	0.180087037	0.980738048	0.881808537
2	27167	38875	1	693	667729	687430	14	21	19	23	20	22.0754717	18.67924528	22.56603774	19.09433962	0.109204336	0.990710442	0.881808537
2	27167	38875	1	694	687430	692172	14	21	19	24	19	22.5	18.25471698	23	18.66037736	0.180087037	0.980738048	0.881808537
2	27167	38875	1	695	692172	693688	14	21	19	24	19	22.5	18.25471698	23	18.66037736	0.180087037	0.980738048	0.881808537
2	27167	38875	1	696	693688	699603	14	21	19	24	19	22.0754717	18.67924528	22.56603774	19.09433962	0.149490137	0.985299092	0.881808537
2	27167	38875	1	697	699603	709136	14	22	18	24	19	22.5	18.25471698	23	18.66037736	0.064324763	0.995743813	0.881808537
2	27167	38875	1	698	709136	723353	14	22	18	24	19	22.9245283	17.83018868	23.43396226	18.22641509	0.085408477	0.993529025	0.881808537
2	27167	38875	1	699	723353	735935	14	23	17	24	19	23.3490566	17.40566038	23.86792453	17.79245283	0.097357909	0.992152589	0.881808537
2	27167	38875	1	700	735935	741882	14	23	17	25	18	23.77358491	16.98113208	24.30188679	17.35849057	0.068955623	0.995282554	0.881808537
2	27167	38875	1	701	741882	764581	14	24	16	25	18	24.19811321	16.55660377	24.73584906	16.9245283	0.09149586	0.992838049	0.881808537
2	27167	38875	1	702	764581	780104	14	24	16	24	19	23.77358491	16.98113208	24.30188679	17.35849057	0.217823808	0.974661897	0.881808537
2	27167	38875	1	703	3330	29567	15	17	27	18	24	17.40566038	25.47169811	17.79245283	26.03773585	0.263048525	0.966821327	0.881808537
2	27167	38875	1	704	29567	33401	15	18	26	20	22	18.67924528	24.19811321	19.09433962	24.73584906	0.504423639	0.917918488	0.881808537
2	27167	38875	1	705	33401	34092	15	17	27	21	21	18.67924528	24.19811321	19.09433962	24.73584906	1.229805219	0.745865026	0.881808537
2	27167	38875	1	706	34092	39096	15	17	27	20	22	18.25471698	24.62264151	18.66037736	25.16981132	0.811147308	0.846798929	0.881808537
2	27167	38875	1	707	39096	47770	15	17	27	19	23	17.83018868	25.04716981	18.22641509	25.60377358	0.488532693	0.921403409	0.881808537
2	27167	38875	1	708	47770	68905	15	18	26	19	23	18.25471698	24.62264151	18.66037736	25.16981132	0.273835731	0.964871742	0.881808537
2	27167	38875	1	709	68905	70104	15	18	26	18	24	17.83018868	25.04716981	18.22641509	25.60377358	0.141134331	0.986480708	0.881808537
2	27167	38875	1	710	70104	83581	15	17	27	18	24	17.40566038	25.47169811	17.79245283	26.03773585	0.263048525	0.966821327	0.881808537
2	27167	38875	1	711	83581	84923	15	19	25	19	23	18.67924528	24.19811321	19.09433962	24.73584906	0.15436123	0.984597062	0.881808537
2	27167	38875	1	712	84923	94497	15	20	24	19	23	19.10377358	23.77358491	19.52830189	24.30188679	0.128237684	0.988245727	0.881808537
2	27167	38875	1	713	94497	128617	15	20	24	20	22	19.52830189	23.3490566	19.96226415	23.86792453	0.175797919	0.981398399	0.881808537
2	27167	38875	1	714	128617	143829	15	20	24	19	23	19.10377358	23.77358491	19.52830189	24.30188679	0.128237684	0.988245727	0.881808537
2	27167	38875	1	715	143829	158852	15	19	25	19	23	18.67924528	24.19811321	19.09433962	24.73584906	0.15436123	0.984597062	0.881808537
2	27167	38875	1	716	158852	185326	15	18	26	19	23	18.25471698	24.62264151	18.66037736	25.16981132	0.273835731	0.964871742	0.881808537
2	27167	38875	1	717	185326	196554	15	18	26	20	22	18.67924528	24.19811321	19.09433962	24.73584906	0.504423639	0.917918488	0.881808537
2	27167	38875	1	718	196554	214431	15	18	26	20	22	18.25471698	24.62264151	18.66037736	25.16981132	0.575969548	0.901910877	0.881808537
2	27167	38875	1	719	214431	216370	15	18	26	21	21	18.67924528	24.19811321	19.09433962	24.73584906	0.913289182	0.822219697	0.881808537
2	27167	38875	1	720	216370	219066	15	18	26	22	20	19.10377358	23.77358491	19.52830189	24.30188679	1.346636197	0.718089754	0.881808537
2	27167	38875	1	721	219066	221458	15	18	26	24	18	19.95283019	22.9245283	20.39622642	23.43396226	2.500515881	0.475197862	0.766683372
2	27167	38875	1	722	221458	230986	15	19	25	24	18	20.37735849	22.5	20.83018868	23	1.940196123	0.58491153	0.881808537
2	27167	38875	1	723	230986	242129	15	20	24	24	18	20.80188679	22.0754717	21.26415094	22.56603774	1.47458317	0.688148824	0.881808537
2	27167	38875	1	724	242129	243931	15	20	24	25	17	21.22641509	21.6509434	21.69811321	22.13207547	2.018232023	0.56863122	0.766683372
2	27167	38875	1	725	243931	254003	15	21	23	25	17	21.6509434	21.22641509	22.13207547	21.69811321	1.556639526	0.669260981	0.881808537
2	27167	38875	1	726	254003	269663	15	21	23	26	16	22.0754717	20.80188679	22.56603774	21.26415094	2.110419177	0.549807776	0.766683372
2	27167	38875	1	727	269663	282051	15	22	22	26	16	22.5	20.37735849	23	20.83018868	1.651669553	0.647731663	0.881808537
2	27167	38875	1	728	282051	284878	15	22	22	25	17	22.0754717	20.80188679	22.56603774	21.26415094	1.186891394	0.756149987	0.881808537
2	27167	38875	1	729	284878	296757	15	22	22	23	19	21.22641509	21.6509434	21.69811321	22.13207547	0.555176989	0.906612401	0.881808537
2	27167	38875	1	730	296757	307813	15	21	23	23	19	20.80188679	22.0754717	21.26415094	22.56603774	0.745837692	0.862373095	0.881808537
2	27167	38875	1	731	307813	361341	15	21	23	23	19	20.80188679	22.0754717	21.26415094	22.56603774	0.745837692	0.862373095	0.881808537
2	27167	38875	1	732	361341	409910	15	20	24	23	19	20.37735849	22.5	20.83018868	23	1.028662307	0.794316987	0.881808537
2	27167	38875	1	733	409910	431668	15	21	23	23	19	21.22641509	21.6509434	21.69811321	22.13207547	0.607830584	0.894637424	0.881808537
2	27167	38875	1	734	431668	440242	15	20	24	23	19	21.22641509	21.6509434	21.69811321	22.13207547	0.847081128	0.838175817	0.881808537
2	27167	38875	1	735	440242	446547	15	20	24	22	20	20.80188679	22.0754717	21.26415094	22.56603774	0.515945535	0.915374539	0.881808537
2	27167	38875	1	736	446547	449320	15	19	25	22	20	20.37735849	22.5	20.83018868	23	0.827877283	0.842788188	0.881808537
2	27167	38875	1	737	449320	457252	15	18	26	22	20	19.95283019	22.9245283	20.39622642	23.43396226	1.233033783	0.745092838	0.881808537
2	27167	38875	1	738	457252	464311	15	19	25	22	20	20.37735849	22.5	20.83018868	23	0.827877283	0.842788188	0.881808537
2	27167	38875	1	739	464311	475795	15	20	24	22	20	20.80188679	22.0754717	21.26415094	22.56603774	0.515945535	0.915374539	0.881808537
2	27167	38875	1	740	475795	477292	15	20	24	23	19	21.22641509	21.6509434	21.69811321	22.13207547	0.847081128	0.838175817	0.881808537
2	27167	38875	1	741	477292	480513	15	21	23	24	18	22.0754717	20.80188679	22.56603774	21.26415094	0.876851502	0.831010173	0.881808537
2	27167	38875	1	742	480513	511380	15	21	23	23	19	21.6509434	21.22641509	22.13207547	21.69811321	0.537304487	0.910622583	0.881808537
2	27167	38875	1	743	511380	585834	15	20	24	23	19	21.22641509	21.6509434	21.69811321	22.13207547	0.847081128	0.838175817	0.881808537
2	27167	38875	1	744	585834	589744	15	19	25	24	18	21.22641509	21.6509434	21.69811321	22.13207547	1.767233823	0.622091056	0.881808537
2	27167	38875	1	745	589744	631751	15	19	25	26	16	22.0754717	20.80188679	22.56603774	21.26415094	3.101453539	0.376245952	0.598505391
2	27167	38875	1	746	631751	662414	15	20	24	26	16	22.5	20.37735849	23	20.83018868	2.433151035	0.487493405	0.766683372
2	27167	38875	1	747	662414	725858	15	21	23	26	16	22.9245283	19.95283019	23.43396226	20.39622642	1.855476042	0.602937769	0.881808537
2	27167	38875	1	748	725858	735229	15	21	23	26	16	23.3490566	19.52830189	23.86792453	19.96226415	1.830435028	0.608334435	0.881808537
2	27167	38875	1	749	735229	741565	15	21	23	25	17	22.9245283	19.95283019	23.43396226	20.39622642	1.297093886	0.729823278	0.881808537
2	27167	38875	1	750	741565	766205	15	21	23	24	18	22.5	20.37735849	23	20.83018868	0.865558442	0.833730372	0.881808537
2	27167	38875	1	751	766205	789820	15	21	23	24	18	22.9245283	19.95283019	23.43396226	20.39622642	0.922115299	0.820087864	0.881808537
2	27167	38875	1	752	789820	823141	15	20	24	24	18	22.5	20.37735849	23	20.83018868	1.349817701	0.717338718	0.881808537
2	27167	38875	1	753	823141	826007	15	20	24	25	17	22.9245283	19.95283019	23.43396226	20.39622642	1.864172075	0.60107091	0.881808537
2	27167	38875	1	754	826007	832730	15	21	23	25	17	23.3490566	19.52830189	23.86792453	19.96226415	1.346795227	0.718052205	0.881808537
2	27167	38875	1	755	832730	849399	15	21	23	24	18	22.9245283	19.95283019	23.43396226	20.39622642	0.922115299	0.820087864	0.881808537
2	27167	38875	1	756	849399	851826	15	20	24	23	19	22.0754717	20.80188679	22.56603774	21.26415094	0.936238803	0.816674902	0.881808537
2	27167	38875	1	757	851826	884182	15	19	25	23	19	21.6509434	21.22641509	22.13207547	21.69811321	1.364982047	0.713763266	0.881808537
2	27167	38875	1	758	884182	900093	15	19	25	24	18	22.0754717	20.80188679	22.56603774	21.26415094	1.867885865	0.600274781	0.881808537
2	27167	38875	1	759	900093	910640	15	18	26	24	18	21.6509434	21.22641509	22.13207547	21.69811321	2.477113524	0.479441387	0.766683372
2	27167	38875	1	760	910640	928222	15	18	26	25	17	22.0754717	20.80188679	22.56603774	21.26415094	3.168960118	0.366301184	0.598505391
2	27167	38875	1	761	928222	931644	15	19	25	25	17	22.5	20.37735849	23	20.83018868	2.471295157	0.480501037	0.766683372
2	27167	38875	1	762	931644	945751	15	19	25	24	18	22.0754717	20.80188679	22.56603774	21.26415094	1.867885865	0.600274781	0.881808537
2	27167	38875	1	763	945751	957144	15	19	25	23	19	21.6509434	21.22641509	22.13207547	21.69811321	1.364982047	0.713763266	0.881808537
2	27167	38875	1	764	957144	986747	15	19	25	22	20	21.22641509	21.6509434	21.69811321	22.13207547	0.961163917	0.810647948	0.881808537
2	27167	38875	1	765	986747	989290	15	19	25	23	19	21.6509434	21.22641509	22.13207547	21.69811321	1.364982047	0.713763266	0.881808537
2	27167	38875	1	766	989290	1009914	15	20	24	23	19	22.0754717	20.80188679	22.56603774	21.26415094	0.936238803	0.816674902	0.881808537
2	27167	38875	1	767	1009914	1012897	15	21	23	23	19	22.5	20.37735849	23	20.83018868	0.598348297	0.896810389	0.881808537
2	27167	38875	1	768	1012897	1017551	15	22	22	23	19	22.9245283	19.95283019	23.43396226	20.39622642	0.350941299	0.95017954	0.881808537
2	27167	38875	1	769	1017551	1026965	15	22	22	22	20	22.5	20.37735849	23	20.83018868	0.216886944	0.974818202	0.881808537
2	27167	38875	1	770	1026965	1040322	15	21	23	22	20	22.0754717	20.80188679	22.56603774	21.26415094	0.374018931	0.945555702	0.881808537
2	27167	38875	1	771	1040322	1073550	15	20	24	21	20	21.22641509	21.22641509	21.69811321	21.69811321	0.588631483	0.899029933	0.881808537
2	27167	38875	1	772	17255	47120	16	24	15	21	22	21.22641509	19.10377358	21.69811321	19.52830189	1.57927044	0.664099192	0.881808537
2	27167	38875	1	773	47120	48874	16	25	14	21	22	21.6509434	18.67924528	22.13207547	19.09433962	2.190292752	0.533862934	0.766683372
2	27167	38875	1	774	48874	52978	16	25	14	20	23	21.22641509	19.10377358	21.69811321	19.52830189	2.784472802	0.426062363	0.766683372
2	27167	38875	1	775	52978	63839	16	25	14	19	24	20.80188679	19.52830189	21.26415094	19.96226415	3.47004247	0.32466831	0.598505391
2	27167	38875	1	776	63839	73875	16	25	14	20	23	21.22641509	19.10377358	21.69811321	19.52830189	2.784472802	0.426062363	0.766683372
2	27167	38875	1	777	73875	86357	16	25	14	21	22	21.6509434	18.67924528	22.13207547	19.09433962	2.190292752	0.533862934	0.766683372
2	27167	38875	1	778	86357	94867	16	25	14	21	22	21.22641509	19.10377358	21.69811321	19.52830189	2.369690193	0.499301722	0.766683372
2	27167	38875	1	779	94867	121460	16	25	14	20	23	20.80188679	19.52830189	21.26415094	19.96226415	2.949672885	0.399449911	0.766683372
2	27167	38875	1	780	121460	139530	16	26	13	20	23	21.22641509	19.10377358	21.69811321	19.52830189	3.773806135	0.286947613	0.598505391
2	27167	38875	1	781	139530	141228	16	25	14	20	23	20.80188679	19.52830189	21.26415094	19.96226415	2.949672885	0.399449911	0.766683372
2	27167	38875	1	782	141228	211460	16	25	14	19	24	20.37735849	19.95283019	20.83018868	20.39622642	3.622201899	0.305255298	0.598505391
2	27167	38875	1	783	211460	232361	16	25	14	20	23	20.80188679	19.52830189	21.26415094	19.96226415	2.949672885	0.399449911	0.766683372
2	27167	38875	1	784	232361	275648	16	24	15	20	23	20.37735849	19.95283019	20.83018868	20.39622642	2.238934948	0.52432018	0.766683372
2	27167	38875	1	785	275648	277778	16	24	15	20	23	20.80188679	19.52830189	21.26415094	19.96226415	2.079141484	0.5561441	0.766683372
2	27167	38875	1	786	277778	297003	16	25	14	20	23	21.22641509	19.10377358	21.69811321	19.52830189	2.784472802	0.426062363	0.766683372
2	27167	38875	1	787	297003	300962	16	25	13	21	22	21.6509434	18.25471698	22.13207547	18.66037736	2.686238358	0.442571016	0.766683372
2	27167	38875	1	788	300962	305303	16	25	13	22	21	22.0754717	17.83018868	22.56603774	18.22641509	2.132198607	0.545426287	0.766683372
2	27167	38875	1	789	305303	348791	16	25	13	21	22	21.6509434	18.25471698	22.13207547	18.66037736	2.686238358	0.442571016	0.766683372
2	27167	38875	1	790	348791	371225	16	24	14	21	22	21.22641509	18.67924528	21.69811321	19.09433962	1.999216414	0.57256936	0.881808537
2	27167	38875	1	791	371225	382208	16	24	14	20	23	20.80188679	19.10377358	21.26415094	19.52830189	2.547553763	0.466758322	0.766683372
2	27167	38875	1	792	382208	386440	16	24	14	21	22	21.22641509	18.67924528	21.69811321	19.09433962	1.999216414	0.57256936	0.881808537
2	27167	38875	1	793	386440	422402	16	25	13	21	22	21.6509434	18.25471698	22.13207547	18.66037736	2.686238358	0.442571016	0.766683372
2	27167	38875	1	794	422402	431485	16	25	13	20	23	21.22641509	18.67924528	21.69811321	19.09433962	3.329360463	0.343577022	0.598505391
2	27167	38875	1	795	431485	434608	16	26	12	20	23	21.6509434	18.25471698	22.13207547	18.66037736	4.231296745	0.237547072	0.435594459
2	27167	38875	1	796	434608	460734	16	27	11	20	23	21.6509434	18.25471698	22.13207547	18.66037736	5.419278708	0.143547147	0.293364152
2	27167	38875	1	797	460734	463024	16	26	12	20	23	21.22641509	18.67924528	21.69811321	19.09433962	4.393643291	0.221975501	0.435594459
2	27167	38875	1	798	463024	482248	16	26	12	20	23	21.6509434	18.25471698	22.13207547	18.66037736	4.231296745	0.237547072	0.435594459
2	27167	38875	1	799	482248	493210	16	26	12	21	22	22.0754717	17.83018868	22.56603774	18.22641509	3.494033471	0.321536749	0.598505391
2	27167	38875	1	800	493210	500317	16	26	12	22	21	22.5	17.40566038	23	17.79245283	2.844996676	0.416146141	0.766683372
2	27167	38875	1	801	500317	503167	16	26	12	21	22	22.0754717	17.83018868	22.56603774	18.22641509	3.494033471	0.321536749	0.598505391
2	27167	38875	1	802	503167	517474	16	25	13	21	22	21.6509434	18.25471698	22.13207547	18.66037736	2.686238358	0.442571016	0.766683372
2	27167	38875	1	803	517474	521441	16	24	14	21	22	21.22641509	18.67924528	21.69811321	19.09433962	1.999216414	0.57256936	0.881808537
2	27167	38875	1	804	521441	527032	16	24	14	21	22	21.6509434	18.25471698	22.13207547	18.66037736	1.902127297	0.592966881	0.881808537
2	27167	38875	1	805	527032	587851	16	23	15	21	22	21.22641509	18.67924528	21.69811321	19.09433962	1.337519444	0.720243577	0.881808537
2	27167	38875	1	806	587851	593925	16	24	14	21	22	21.6509434	18.25471698	22.13207547	18.66037736	1.902127297	0.592966881	0.881808537
2	27167	38875	1	807	593925	612806	16	24	14	23	20	22.5	17.40566038	23	17.79245283	1.04026002	0.791511502	0.881808537
2	27167	38875	1	808	612806	632888	16	23	15	23	20	22.0754717	17.83018868	22.56603774	18.22641509	0.668886154	0.880496673	0.881808537
2	27167	38875	1	809	632888	643566	16	23	15	22	21	21.6509434	18.25471698	22.13207547	18.66037736	0.958485362	0.811295811	0.881808537
2	27167	38875	1	810	643566	650221	16	22	16	22	21	21.22641509	18.67924528	21.69811321	19.09433962	0.606878249	0.894855966	0.881808537
2	27167	38875	1	811	650221	665707	16	21	17	22	21	20.80188679	19.10377358	21.26415094	19.52830189	0.369936359	0.946380462	0.881808537
2	27167	38875	1	812	665707	695397	16	20	18	23	20	20.80188679	19.10377358	21.26415094	19.52830189	0.247780959	0.969530376	0.881808537
2	27167	38875	1	813	695397	697082	16	21	17	23	20	21.22641509	18.67924528	21.69811321	19.09433962	0.27444698	0.964760418	0.881808537
2	27167	38875	1	814	697082	702392	16	20	18	23	20	20.80188679	19.10377358	21.26415094	19.52830189	0.247780959	0.969530376	0.881808537
2	27167	38875	1	815	702392	704171	16	20	18	21	22	19.95283019	19.95283019	20.39622642	20.39622642	0.335218768	0.953274225	0.881808537
2	27167	38875	1	816	704171	707199	16	19	19	19	24	18.67924528	21.22641509	19.09433962	21.69811321	0.483700384	0.922457494	0.881808537
2	27167	38875	1	817	707199	732067	16	18	20	19	24	18.25471698	21.6509434	18.66037736	22.13207547	0.29327524	0.961288225	0.881808537
2	27167	38875	1	818	732067	753229	16	18	20	19	24	17.83018868	22.0754717	18.22641509	22.56603774	0.32070173	0.956089166	0.881808537
2	27167	38875	1	819	753229	785689	16	18	20	18	25	17.40566038	22.5	17.79245283	23	0.474406362	0.924477151	0.881808537
2	27167	38875	1	820	785689	810571	16	19	19	18	25	17.83018868	22.0754717	18.22641509	22.56603774	0.770551317	0.856497016	0.881808537
2	27167	38875	1	821	810571	820770	16	18	20	18	25	17.40566038	22.5	17.79245283	23	0.474406362	0.924477151	0.881808537
2	27167	38875	1	822	820770	830851	16	18	20	17	26	16.98113208	22.9245283	17.35849057	23.43396226	0.722606856	0.867874145	0.881808537
2	27167	38875	1	823	830851	859878	16	18	20	16	27	16.55660377	23.3490566	16.9245283	23.86792453	1.067715586	0.784872824	0.881808537
2	27167	38875	1	824	859878	877625	16	18	20	17	26	16.98113208	22.9245283	17.35849057	23.43396226	0.722606856	0.867874145	0.881808537
2	27167	38875	1	825	877625	889367	16	18	19	17	26	16.98113208	22.5	17.35849057	23	1.004284477	0.800215241	0.881808537
2	27167	38875	1	826	889367	892045	16	18	19	18	25	17.40566038	22.0754717	17.79245283	22.56603774	0.713704722	0.869975825	0.881808537
2	27167	38875	1	827	892045	895927	16	17	20	18	25	16.98113208	22.5	17.35849057	23	0.475419743	0.924257434	0.881808537
2	27167	38875	1	828	895927	900445	16	17	20	17	26	16.55660377	22.9245283	16.9245283	23.43396226	0.666282151	0.881104584	0.881808537
2	27167	38875	1	829	900445	905604	16	17	20	18	25	16.98113208	22.5	17.35849057	23	0.475419743	0.924257434	0.881808537
2	27167	38875	1	830	905604	912641	16	17	20	18	25	17.40566038	22.0754717	17.79245283	22.56603774	0.46953128	0.925532414	0.881808537
2	27167	38875	1	831	912641	920729	16	16	21	18	25	16.98113208	22.5	17.35849057	23	0.354308632	0.949510764	0.881808537
2	27167	38875	1	832	920729	923453	16	17	20	18	25	17.40566038	22.0754717	17.79245283	22.56603774	0.46953128	0.925532414	0.881808537
2	27167	38875	1	833	923453	942121	16	17	20	17	26	16.98113208	22.5	17.35849057	23	0.676506699	0.8787154	0.881808537
3	38875	57828	1	4	57828	65478	1	46	0	2	43	20.83018868	18.66037736	20.37735849	18.25471698	99.19116003	2.31955E-21	0
3	38875	57828	1	5	65478	69722	1	45	1	2	43	20.39622642	19.09433962	19.95283019	18.67924528	94.64542578	2.20047E-20	0
3	38875	57828	1	6	69722	70705	1	42	4	2	43	19.09433962	20.39622642	18.67924528	19.95283019	82.17319889	1.04909E-17	0
3	38875	57828	1	7	70705	77283	1	42	4	4	41	19.96226415	19.52830189	19.52830189	19.10377358	74.12110495	5.59065E-16	0
3	38875	57828	1	8	77283	113748	1	43	3	4	41	20.39622642	19.09433962	19.95283019	18.67924528	78.04282998	8.06832E-17	0
3	38875	57828	1	9	113748	118573	1	42	4	5	40	20.39622642	19.09433962	19.95283019	18.67924528	70.35669341	3.57995E-15	0
3	38875	57828	1	10	118573	130005	1	43	3	5	40	20.83018868	18.66037736	20.37735849	18.25471698	74.24577608	5.2571E-16	0
3	38875	57828	1	11	130005	130667	1	42	4	5	40	20.39622642	19.09433962	19.95283019	18.67924528	70.35669341	3.57995E-15	0
3	38875	57828	1	12	130667	133187	1	41	5	5	40	19.96226415	19.52830189	19.52830189	19.10377358	66.64499909	2.2306E-14	0
3	38875	57828	1	13	133187	137603	1	40	6	7	38	20.39622642	19.09433962	19.95283019	18.67924528	56.21474291	3.78023E-12	0
3	38875	57828	1	14	137603	158163	1	40	6	6	39	19.96226415	19.52830189	19.52830189	19.10377358	59.57860454	7.23219E-13	0
3	38875	57828	1	15	158163	168115	1	40	6	7	38	20.39622642	19.09433962	19.95283019	18.67924528	56.21474291	3.78023E-12	0
3	38875	57828	1	16	168115	169237	1	39	7	7	38	19.96226415	19.52830189	19.52830189	19.10377358	52.92192131	1.905E-11	0
3	38875	57828	1	17	169237	189839	1	40	6	7	38	20.39622642	19.09433962	19.95283019	18.67924528	56.21474291	3.78023E-12	0
3	38875	57828	1	18	189839	190113	1	41	5	7	38	20.83018868	18.66037736	20.37735849	18.25471698	59.67003178	6.91415E-13	0
3	38875	57828	1	19	190113	227031	1	42	4	7	38	21.69811321	18.22641509	21.22641509	17.83018868	62.451058	1.75966E-13	0
3	38875	57828	1	20	8425	40613	2	24	16	15	26	20.39622642	20.83018868	19.95283019	20.37735849	4.537646704	0.20895675	0.435594459
3	38875	57828	1	21	40613	42424	2	23	17	15	26	19.96226415	21.26415094	19.52830189	20.80188679	3.666344481	0.299819889	0.598505391
3	38875	57828	1	22	42424	45737	2	23	17	15	26	19.52830189	21.69811321	19.10377358	21.22641509	3.589511986	0.30933687	0.598505391
3	38875	57828	1	23	45737	48174	2	22	18	15	26	19.09433962	22.13207547	18.67924528	21.6509434	2.811928547	0.42154004	0.766683372
3	38875	57828	1	24	48174	70345	2	22	18	16	25	19.52830189	21.69811321	19.10377358	21.22641509	2.118257021	0.548228088	0.766683372
3	38875	57828	1	25	70345	78696	2	23	17	16	25	19.96226415	21.26415094	19.52830189	20.80188679	2.802083415	0.423157076	0.766683372
3	38875	57828	1	26	78696	89245	2	24	16	16	25	20.39622642	20.83018868	19.95283019	20.37735849	3.588533228	0.30945982	0.598505391
3	38875	57828	1	27	89245	107707	2	25	15	16	25	20.83018868	20.39622642	20.37735849	19.95283019	4.47942515	0.214132855	0.435594459
3	38875	57828	1	28	107707	115242	2	25	15	17	24	21.26415094	19.96226415	20.80188679	19.52830189	3.608684669	0.306937178	0.598505391
3	38875	57828	1	29	115242	128532	2	24	16	17	24	20.83018868	20.39622642	20.37735849	19.95283019	2.810611551	0.421756056	0.766683372
3	38875	57828	1	30	128532	143035	2	24	16	18	23	21.26415094	19.96226415	20.80188679	19.52830189	2.133043297	0.545256864	0.766683372
3	38875	57828	1	31	143035	151311	2	23	17	18	23	20.83018868	20.39622642	20.37735849	19.95283019	1.534254354	0.674387309	0.881808537
3	38875	57828	1	32	151311	160682	2	23	17	17	24	20.39622642	20.83018868	19.95283019	20.37735849	2.117695612	0.54834113	0.766683372
3	38875	57828	1	33	160682	169579	2	23	17	16	25	19.96226415	21.26415094	19.52830189	20.80188679	2.802083415	0.423157076	0.766683372
3	38875	57828	1	34	169579	171237	2	23	17	17	24	20.39622642	20.83018868	19.95283019	20.37735849	2.117695612	0.54834113	0.766683372
3	38875	57828	1	35	171237	174721	2	23	17	17	24	20.39622642	20.83018868	19.95283019	20.37735849	2.117695612	0.54834113	0.766683372
3	38875	57828	1	36	174721	177599	2	23	17	17	24	19.96226415	21.26415094	19.52830189	20.80188679	2.136382932	0.544587393	0.766683372
3	38875	57828	1	37	177599	192718	2	22	18	17	24	19.52830189	21.69811321	19.10377358	21.22641509	1.537219984	0.673707003	0.881808537
3	38875	57828	1	38	192718	208385	2	22	18	18	23	19.96226415	21.26415094	19.52830189	20.80188679	1.060952457	0.786507679	0.881808537
3	38875	57828	1	39	208385	256922	2	22	18	17	24	19.52830189	21.69811321	19.10377358	21.22641509	1.537219984	0.673707003	0.881808537
3	38875	57828	1	40	256922	258799	2	23	17	20	21	21.26415094	19.96226415	20.80188679	19.52830189	0.723104123	0.867756639	0.881808537
3	38875	57828	1	41	258799	273933	2	22	18	20	21	20.83018868	20.39622642	20.37735849	19.95283019	0.409159706	0.938343882	0.881808537
3	38875	57828	1	42	273933	301831	2	21	19	20	21	20.39622642	20.83018868	19.95283019	20.37735849	0.19781433	0.977941366	0.881808537
3	38875	57828	1	43	301831	307740	2	22	18	20	21	20.83018868	20.39622642	20.37735849	19.95283019	0.409159706	0.938343882	0.881808537
3	38875	57828	1	44	307740	311598	2	22	18	20	21	21.26415094	19.96226415	20.80188679	19.52830189	0.360174452	0.948340877	0.881808537
3	38875	57828	1	45	311598	332542	2	22	18	19	22	20.83018868	20.39622642	20.37735849	19.95283019	0.650353559	0.884814366	0.881808537
3	38875	57828	1	46	332542	334081	2	21	19	19	22	20.39622642	20.83018868	19.95283019	20.37735849	0.353389586	0.949693498	0.881808537
3	38875	57828	1	47	334081	334864	2	21	19	18	23	19.96226415	21.26415094	19.52830189	20.80188679	0.646905931	0.88561527	0.881808537
3	38875	57828	1	48	334864	344556	2	21	19	19	22	20.39622642	20.83018868	19.95283019	20.37735849	0.353389586	0.949693498	0.881808537
3	38875	57828	1	49	344556	393411	2	20	20	19	22	19.96226415	21.26415094	19.52830189	20.80188679	0.158524138	0.983989613	0.881808537
3	38875	57828	1	50	393411	406222	2	21	19	19	22	20.39622642	20.83018868	19.95283019	20.37735849	0.353389586	0.949693498	0.881808537
3	38875	57828	1	51	406222	431686	2	22	18	19	22	20.83018868	20.39622642	20.37735849	19.95283019	0.650353559	0.884814366	0.881808537
3	38875	57828	1	52	431686	434847	2	23	17	19	22	21.26415094	19.96226415	20.80188679	19.52830189	1.050206558	0.78910593	0.881808537
3	38875	57828	1	53	434847	444882	2	23	17	20	21	21.69811321	19.52830189	21.22641509	19.10377358	0.664526479	0.881514227	0.881808537
3	38875	57828	1	54	444882	464479	2	22	18	20	21	21.26415094	19.96226415	20.80188679	19.52830189	0.360174452	0.948340877	0.881808537
3	38875	57828	1	55	464479	490388	2	23	17	20	21	21.69811321	19.52830189	21.22641509	19.10377358	0.664526479	0.881514227	0.881808537
3	38875	57828	1	56	490388	493756	2	24	16	23	18	23.43396226	17.79245283	22.9245283	17.40566038	0.214791241	0.975166889	0.881808537
3	38875	57828	1	57	493756	497423	2	26	14	24	17	24.73584906	16.49056604	24.19811321	16.13207547	0.489072627	0.921285465	0.881808537
3	38875	57828	1	58	497423	555531	2	26	14	24	17	25.16981132	16.05660377	24.62264151	15.70754717	0.412892746	0.937566466	0.881808537
3	38875	57828	1	59	555531	561726	2	26	14	23	18	24.73584906	16.49056604	24.19811321	16.13207547	0.716363075	0.869348607	0.881808537
3	38875	57828	1	60	561726	563157	2	27	13	23	18	25.16981132	16.05660377	24.62264151	15.70754717	1.156454749	0.763466067	0.881808537
3	38875	57828	1	61	563157	568731	2	27	13	21	20	24.30188679	16.9245283	23.77358491	16.55660377	2.249325987	0.522298157	0.766683372
3	38875	57828	1	62	568731	593807	2	27	13	20	21	23.86792453	17.35849057	23.3490566	16.98113208	2.936869474	0.401461447	0.766683372
3	38875	57828	1	63	593807	612017	2	26	14	20	21	23.43396226	17.79245283	22.9245283	17.40566038	2.204676425	0.531027857	0.766683372
3	38875	57828	1	64	612017	634841	2	26	14	19	22	23	18.22641509	22.5	17.83018868	2.890949299	0.40874605	0.766683372
3	38875	57828	1	65	634841	640704	2	26	14	18	23	22.56603774	18.66037736	22.0754717	18.25471698	3.672398887	0.299081164	0.598505391
3	38875	57828	1	66	640704	661193	2	26	14	19	22	23	18.22641509	22.5	17.83018868	2.890949299	0.40874605	0.766683372
3	38875	57828	1	67	661193	667775	2	27	13	19	22	23.43396226	17.79245283	22.9245283	17.40566038	3.718079931	0.293559632	0.598505391
3	38875	57828	1	68	667775	694495	2	27	13	20	21	23.86792453	17.35849057	23.3490566	16.98113208	2.936869474	0.401461447	0.766683372
3	38875	57828	1	69	694495	698006	2	28	12	21	20	24.73584906	16.49056604	24.19811321	16.13207547	3.003641658	0.39106398	0.598505391
3	38875	57828	1	70	698006	701904	2	27	13	21	20	23.86792453	17.35849057	23.3490566	16.98113208	2.278384626	0.516674493	0.766683372
3	38875	57828	1	71	701904	704227	2	26	14	21	20	23.43396226	17.79245283	22.9245283	17.40566038	1.637598236	0.650895041	0.881808537
3	38875	57828	1	72	704227	723151	2	24	16	21	20	22.56603774	18.66037736	22.0754717	18.25471698	0.689663153	0.875632546	0.881808537
3	38875	57828	1	73	723151	732424	2	23	17	21	20	22.13207547	19.09433962	21.6509434	18.67924528	0.376708917	0.945010727	0.881808537
3	38875	57828	1	74	732424	735550	2	23	17	21	20	21.69811321	19.52830189	21.22641509	19.10377358	0.449909195	0.929749972	0.881808537
3	38875	57828	1	75	735550	737367	2	23	17	20	21	21.26415094	19.96226415	20.80188679	19.52830189	0.723104123	0.867756639	0.881808537
3	38875	57828	1	76	737367	739187	2	22	18	20	21	20.83018868	20.39622642	20.37735849	19.95283019	0.409159706	0.938343882	0.881808537
3	38875	57828	1	77	739187	750615	2	21	19	20	21	20.39622642	20.83018868	19.95283019	20.37735849	0.19781433	0.977941366	0.881808537
3	38875	57828	1	78	750615	777034	2	21	19	19	22	19.96226415	21.26415094	19.52830189	20.80188679	0.378326615	0.944682405	0.881808537
3	38875	57828	1	79	777034	785256	2	21	19	19	22	20.39622642	20.83018868	19.95283019	20.37735849	0.353389586	0.949693498	0.881808537
3	38875	57828	1	80	785256	789487	2	22	18	19	22	20.83018868	20.39622642	20.37735849	19.95283019	0.650353559	0.884814366	0.881808537
3	38875	57828	1	81	789487	804585	2	22	18	18	23	20.39622642	20.83018868	19.95283019	20.37735849	1.039314398	0.791740226	0.881808537
3	38875	57828	1	82	1449	42145	3	22	20	26	15	23.43396226	18.66037736	22.9245283	18.25471698	1.176810095	0.758571415	0.881808537
3	38875	57828	1	83	42145	46006	3	22	20	25	16	23	19.09433962	22.5	18.67924528	0.74850805	0.861739308	0.881808537
3	38875	57828	1	84	46006	50477	3	22	20	24	17	22.56603774	19.52830189	22.0754717	19.10377358	0.425046155	0.935021306	0.881808537
3	38875	57828	1	85	50477	52326	3	23	19	24	17	23	19.09433962	22.5	18.67924528	0.25142856	0.968888662	0.881808537
3	38875	57828	1	86	52326	61568	3	23	19	25	16	23.43396226	18.66037736	22.9245283	18.25471698	0.480609917	0.923130204	0.881808537
3	38875	57828	1	87	61568	65578	3	22	20	25	16	23	19.09433962	22.5	18.67924528	0.74850805	0.861739308	0.881808537
3	38875	57828	1	88	65578	68331	3	22	20	26	15	23.43396226	18.66037736	22.9245283	18.25471698	1.176810095	0.758571415	0.881808537
3	38875	57828	1	89	68331	102374	3	22	20	27	14	23.86792453	18.22641509	23.3490566	17.83018868	1.712426322	0.63417469	0.881808537
3	38875	57828	1	90	102374	106310	3	23	19	27	14	24.30188679	17.79245283	23.77358491	17.40566038	1.255933961	0.739622619	0.881808537
3	38875	57828	1	91	106310	140633	3	22	20	26	15	23.43396226	18.66037736	22.9245283	18.25471698	1.176810095	0.758571415	0.881808537
3	38875	57828	1	92	140633	165876	3	22	20	25	16	23	19.09433962	22.5	18.67924528	0.74850805	0.861739308	0.881808537
3	38875	57828	1	93	165876	198409	3	22	20	24	17	22.56603774	19.52830189	22.0754717	19.10377358	0.425046155	0.935021306	0.881808537
3	38875	57828	1	94	198409	204596	3	23	19	24	17	23	19.09433962	22.5	18.67924528	0.25142856	0.968888662	0.881808537
3	38875	57828	1	95	204596	225138	3	23	19	23	18	22.56603774	19.52830189	22.0754717	19.10377358	0.125130799	0.988659807	0.881808537
3	38875	57828	1	96	225138	230027	3	22	20	24	17	22.56603774	19.52830189	22.0754717	19.10377358	0.425046155	0.935021306	0.881808537
3	38875	57828	1	97	230027	239827	3	22	20	22	19	21.26415094	20.83018868	20.80188679	20.37735849	0.220657599	0.974187513	0.881808537
3	38875	57828	1	98	239827	242972	3	23	19	22	19	21.69811321	20.39622642	21.22641509	19.95283019	0.24738653	0.969599556	0.881808537
3	38875	57828	1	99	242972	249848	3	23	19	23	18	22.13207547	19.96226415	21.6509434	19.52830189	0.284086489	0.96299306	0.881808537
3	38875	57828	1	100	249848	252754	3	24	18	23	18	22.56603774	19.52830189	22.0754717	19.10377358	0.313220729	0.957523141	0.881808537
3	38875	57828	1	101	252754	256911	3	23	19	23	18	22.13207547	19.96226415	21.6509434	19.52830189	0.284086489	0.96299306	0.881808537
3	38875	57828	1	102	256911	259352	3	23	19	22	19	21.69811321	20.39622642	21.22641509	19.95283019	0.24738653	0.969599556	0.881808537
3	38875	57828	1	103	259352	278771	3	23	19	23	18	22.13207547	19.96226415	21.6509434	19.52830189	0.284086489	0.96299306	0.881808537
3	38875	57828	1	104	278771	313852	3	23	19	24	17	22.56603774	19.52830189	22.0754717	19.10377358	0.422091863	0.935641959	0.881808537
3	38875	57828	1	105	2210	35781	4	33	13	26	19	29.0754717	16.9245283	28.44339623	16.55660377	2.010247166	0.570282596	0.766683372
3	38875	57828	1	106	35781	37033	4	32	14	26	19	28.64150943	17.35849057	28.01886792	16.98113208	1.429098229	0.698728345	0.881808537
3	38875	57828	1	107	37033	46117	4	33	13	29	16	30.37735849	15.62264151	29.71698113	15.28301887	0.717635917	0.869048173	0.881808537
3	38875	57828	1	108	46117	52610	4	33	13	30	15	30.81132075	15.18867925	30.14150943	14.85849057	0.472872015	0.924809587	0.881808537
3	38875	57828	1	109	52610	55559	4	33	13	31	14	31.24528302	14.75471698	30.56603774	14.43396226	0.326433488	0.954982755	0.881808537
3	38875	57828	1	110	55559	64507	4	33	13	32	13	31.67924528	14.32075472	30.99056604	14.00943396	0.282486168	0.963287987	0.881808537
3	38875	57828	1	111	64507	106253	4	32	14	32	13	31.24528302	14.75471698	30.56603774	14.43396226	0.266565628	0.966188833	0.881808537
3	38875	57828	1	112	106253	118023	4	31	15	32	13	30.81132075	15.18867925	30.14150943	14.85849057	0.350550452	0.95025703	0.881808537
3	38875	57828	1	113	118023	121774	4	32	14	32	13	31.24528302	14.75471698	30.56603774	14.43396226	0.266565628	0.966188833	0.881808537
3	38875	57828	1	114	121774	125365	4	34	12	34	11	32.98113208	13.01886792	32.26415094	12.73584906	0.441193321	0.93160742	0.881808537
3	38875	57828	1	115	125365	127870	4	35	11	34	11	33.41509434	12.58490566	32.68867925	12.31132075	0.467049159	0.926068584	0.881808537
3	38875	57828	1	116	127870	128545	4	38	8	37	8	36.01886792	9.547169811	35.23584906	9.339622642	0.6401681	0.887178323	0.881808537
3	38875	57828	1	117	128545	131851	4	37	9	37	8	35.58490566	9.981132075	34.81132075	9.764150943	0.609065953	0.894353831	0.881808537
3	38875	57828	1	118	131851	157895	4	32	14	33	12	31.24528302	14.32075472	30.56603774	14.00943396	0.507451463	0.917251335	0.881808537
3	38875	57828	1	119	157895	170342	4	31	15	33	12	30.81132075	14.75471698	30.14150943	14.43396226	0.686752761	0.876315323	0.881808537
3	38875	57828	1	120	170342	193556	4	31	15	33	12	31.24528302	14.32075472	30.56603774	14.00943396	0.516180053	0.915322614	0.881808537
3	38875	57828	1	121	193556	194353	4	32	14	33	12	31.67924528	13.88679245	30.99056604	13.58490566	0.319368279	0.956345609	0.881808537
3	38875	57828	1	122	194353	198597	4	33	13	33	12	32.11320755	13.45283019	31.41509434	13.16037736	0.222002971	0.973961459	0.881808537
3	38875	57828	1	123	198597	199898	4	32	14	32	13	31.24528302	14.32075472	30.56603774	14.00943396	0.165420038	0.982968583	0.881808537
3	38875	57828	1	124	199898	283589	4	32	14	33	12	31.67924528	13.88679245	30.99056604	13.58490566	0.319368279	0.956345609	0.881808537
3	38875	57828	1	125	283589	288796	4	33	13	32	13	31.67924528	13.88679245	30.99056604	13.58490566	0.169756655	0.982317273	0.881808537
3	38875	57828	1	126	288796	290987	4	33	13	33	12	32.11320755	13.45283019	31.41509434	13.16037736	0.222002971	0.973961459	0.881808537
3	38875	57828	1	127	290987	301231	4	32	14	33	12	31.67924528	13.88679245	30.99056604	13.58490566	0.319368279	0.956345609	0.881808537
3	38875	57828	1	128	301231	304224	4	31	15	33	12	31.24528302	14.32075472	30.56603774	14.00943396	0.516180053	0.915322614	0.881808537
3	38875	57828	1	129	304224	309604	4	30	16	33	12	31.24528302	14.32075472	30.56603774	14.00943396	0.728575749	0.866462943	0.881808537
3	38875	57828	1	130	309604	310327	4	30	16	34	11	31.67924528	13.88679245	30.99056604	13.58490566	1.194678483	0.754280916	0.881808537
3	38875	57828	1	131	310327	312061	4	30	16	34	11	31.24528302	14.32075472	30.56603774	14.00943396	1.278800216	0.734173225	0.881808537
3	38875	57828	1	132	312061	318518	4	30	16	33	12	30.81132075	14.75471698	30.14150943	14.43396226	0.807983985	0.847556432	0.881808537
3	38875	57828	1	133	318518	321863	4	30	16	32	13	30.37735849	15.18867925	29.71698113	14.85849057	0.455877964	0.928472218	0.881808537
3	38875	57828	1	134	321863	336907	4	30	16	33	12	30.81132075	14.75471698	30.14150943	14.43396226	0.807983985	0.847556432	0.881808537
3	38875	57828	1	135	336907	341016	4	30	16	32	13	30.37735849	15.18867925	29.71698113	14.85849057	0.455877964	0.928472218	0.881808537
3	38875	57828	1	136	341016	352744	4	29	17	32	13	29.94339623	15.62264151	29.29245283	15.28301887	0.742462782	0.863173689	0.881808537
3	38875	57828	1	137	352744	357863	4	29	17	31	14	29.50943396	16.05660377	28.86792453	15.70754717	0.407315521	0.938727168	0.881808537
3	38875	57828	1	138	357863	378830	4	30	16	31	14	29.94339623	15.62264151	29.29245283	15.28301887	0.216470343	0.974887622	0.881808537
3	38875	57828	1	139	378830	414757	4	30	16	31	14	30.37735849	15.18867925	29.71698113	14.85849057	0.153020821	0.984791194	0.881808537
3	38875	57828	1	140	414757	453873	4	30	16	32	13	30.81132075	14.75471698	30.14150943	14.43396226	0.383515606	0.943626334	0.881808537
3	38875	57828	1	141	453873	458111	4	30	16	33	12	31.24528302	14.32075472	30.56603774	14.00943396	0.728575749	0.866462943	0.881808537
3	38875	57828	1	142	458111	485528	4	30	16	34	11	31.67924528	13.88679245	30.99056604	13.58490566	1.194678483	0.754280916	0.881808537
3	38875	57828	1	143	485528	509688	4	29	17	34	11	31.24528302	14.32075472	30.56603774	14.00943396	1.694863018	0.638076474	0.881808537
3	38875	57828	1	144	509688	511336	4	29	17	34	11	31.67924528	13.88679245	30.99056604	13.58490566	1.708619073	0.635019289	0.881808537
3	38875	57828	1	145	511336	538505	4	31	15	35	10	32.98113208	12.58490566	32.26415094	12.31132075	1.248383628	0.741424818	0.881808537
3	38875	57828	1	146	538505	540582	4	30	16	34	11	32.11320755	13.45283019	31.41509434	13.16037736	1.188677219	0.755721247	0.881808537
3	38875	57828	1	147	540582	542275	4	29	17	34	11	31.67924528	13.88679245	30.99056604	13.58490566	1.708619073	0.635019289	0.881808537
3	38875	57828	1	148	542275	546208	4	30	16	33	12	31.67924528	13.88679245	30.99056604	13.58490566	0.725785789	0.86712276	0.881808537
3	38875	57828	1	149	546208	549507	4	30	16	34	11	32.11320755	13.45283019	31.41509434	13.16037736	1.188677219	0.755721247	0.881808537
3	38875	57828	1	150	549507	551277	4	31	15	34	11	32.54716981	13.01886792	31.83962264	12.73584906	0.758198645	0.859436966	0.881808537
3	38875	57828	1	151	551277	557000	4	31	15	35	10	32.98113208	12.58490566	32.26415094	12.31132075	1.248383628	0.741424818	0.881808537
3	38875	57828	1	152	557000	588415	4	32	14	35	10	33.41509434	12.1509434	32.68867925	11.88679245	0.804223531	0.848456556	0.881808537
3	38875	57828	1	153	588415	591391	4	32	14	35	10	32.98113208	12.58490566	32.26415094	12.31132075	0.854218869	0.836459374	0.881808537
3	38875	57828	1	154	591391	614010	4	32	14	35	10	32.54716981	13.01886792	31.83962264	12.73584906	0.984536809	0.804993522	0.881808537
3	38875	57828	1	155	614010	626292	4	31	15	35	10	32.11320755	13.45283019	31.41509434	13.16037736	1.384556829	0.709158657	0.881808537
3	38875	57828	1	156	626292	628907	4	31	15	34	11	31.67924528	13.88679245	30.99056604	13.58490566	0.88789245	0.828348613	0.881808537
3	38875	57828	1	157	628907	631897	4	32	14	34	11	32.11320755	13.45283019	31.41509434	13.16037736	0.589988769	0.898720343	0.881808537
3	38875	57828	1	158	631897	635606	4	31	15	34	11	31.67924528	13.88679245	30.99056604	13.58490566	0.88789245	0.828348613	0.881808537
3	38875	57828	1	159	635606	636426	4	31	15	33	12	31.24528302	14.32075472	30.56603774	14.00943396	0.516180053	0.915322614	0.881808537
3	38875	57828	1	160	636426	691465	4	32	14	33	12	31.67924528	13.88679245	30.99056604	13.58490566	0.319368279	0.956345609	0.881808537
3	38875	57828	1	161	691465	702335	4	32	14	34	11	32.11320755	13.45283019	31.41509434	13.16037736	0.589988769	0.898720343	0.881808537
3	38875	57828	1	162	702335	705709	4	32	14	33	12	31.67924528	13.88679245	30.99056604	13.58490566	0.319368279	0.956345609	0.881808537
3	38875	57828	1	163	705709	712419	4	32	14	33	12	31.24528302	14.32075472	30.56603774	14.00943396	0.507451463	0.917251335	0.881808537
3	38875	57828	1	164	712419	717939	4	32	14	32	13	30.81132075	14.75471698	30.14150943	14.43396226	0.341514237	0.952040683	0.881808537
3	38875	57828	1	165	717939	763908	4	33	13	32	13	31.24528302	14.32075472	30.56603774	14.00943396	0.360358553	0.94830406	0.881808537
3	38875	57828	1	166	763908	769440	4	33	13	31	14	30.81132075	14.75471698	30.14150943	14.43396226	0.40165256	0.939900904	0.881808537
3	38875	57828	1	167	769440	796549	4	33	13	31	14	31.24528302	14.32075472	30.56603774	14.00943396	0.226520169	0.973198579	0.881808537
3	38875	57828	1	168	796549	817801	4	33	13	30	15	30.81132075	14.75471698	30.14150943	14.43396226	0.38701572	0.942911488	0.881808537
3	38875	57828	1	169	817801	832802	4	33	13	29	16	30.37735849	15.18867925	29.71698113	14.85849057	0.646809641	0.885637628	0.881808537
3	38875	57828	1	170	832802	836115	4	33	13	30	15	30.81132075	14.75471698	30.14150943	14.43396226	0.38701572	0.942911488	0.881808537
3	38875	57828	1	171	836115	843331	4	33	13	29	16	30.37735849	15.18867925	29.71698113	14.85849057	0.646809641	0.885637628	0.881808537
3	38875	57828	1	172	843331	845174	4	32	14	29	16	29.94339623	15.62264151	29.29245283	15.28301887	0.346345019	0.951089032	0.881808537
3	38875	57828	1	173	845174	867718	4	31	15	29	16	29.50943396	16.05660377	28.86792453	15.70754717	0.150869817	0.985101221	0.881808537
3	38875	57828	1	174	867718	884506	4	30	16	29	16	29.0754717	16.49056604	28.44339623	16.13207547	0.055964618	0.996537345	0.881808537
3	38875	57828	1	175	884506	889552	4	30	16	30	15	29.50943396	16.05660377	28.86792453	15.70754717	0.084621344	0.993616774	0.881808537
3	38875	57828	1	176	889552	898697	4	30	16	29	16	29.0754717	16.49056604	28.44339623	16.13207547	0.055964618	0.996537345	0.881808537
3	38875	57828	1	177	898697	909854	4	30	16	28	17	28.64150943	16.9245283	28.01886792	16.55660377	0.126825245	0.988434524	0.881808537
3	38875	57828	1	178	909854	918483	4	30	16	30	15	29.50943396	16.05660377	28.86792453	15.70754717	0.084621344	0.993616774	0.881808537
3	38875	57828	1	179	918483	924113	4	29	17	30	15	29.0754717	16.49056604	28.44339623	16.13207547	0.18056473	0.9806641	0.881808537
3	38875	57828	1	180	924113	928259	4	29	17	29	16	28.64150943	16.9245283	28.01886792	16.55660377	0.057891763	0.996359057	0.881808537
3	38875	57828	1	181	928259	931923	4	29	17	28	17	28.20754717	17.35849057	27.59433962	16.98113208	0.035651017	0.998228723	0.881808537
3	38875	57828	1	182	931923	932017	4	29	17	28	17	28.20754717	17.35849057	27.59433962	16.98113208	0.035651017	0.998228723	0.881808537
3	38875	57828	1	183	932017	949912	4	29	17	29	16	28.64150943	16.9245283	28.01886792	16.55660377	0.057891763	0.996359057	0.881808537
3	38875	57828	1	184	949912	1003900	4	30	16	29	16	29.0754717	16.49056604	28.44339623	16.13207547	0.055964618	0.996537345	0.881808537
3	38875	57828	1	185	1003900	1005544	4	29	17	29	16	28.64150943	16.9245283	28.01886792	16.55660377	0.057891763	0.996359057	0.881808537
3	38875	57828	1	186	1005544	1016493	4	28	18	29	16	28.20754717	17.35849057	27.59433962	16.98113208	0.153527271	0.984717929	0.881808537
3	38875	57828	1	187	1016493	1022940	4	27	19	29	16	27.77358491	17.79245283	27.16981132	17.40566038	0.340304282	0.952278351	0.881808537
3	38875	57828	1	188	1022940	1024168	4	28	18	29	16	28.20754717	17.35849057	27.59433962	16.98113208	0.153527271	0.984717929	0.881808537
3	38875	57828	1	189	1024168	1169048	4	28	18	30	15	28.64150943	16.9245283	28.01886792	16.55660377	0.369136879	0.946541638	0.881808537
3	38875	57828	1	190	1169048	1220852	4	28	18	30	15	28.20754717	17.35849057	27.59433962	16.98113208	0.466091374	0.926275276	0.881808537
3	38875	57828	1	191	1220852	1245923	4	27	19	30	15	27.77358491	17.79245283	27.16981132	17.40566038	0.730802249	0.865936136	0.881808537
3	38875	57828	1	192	1245923	1270983	4	26	20	30	15	27.33962264	18.22641509	26.74528302	17.83018868	1.083538419	0.781049389	0.881808537
3	38875	57828	1	193	1270983	1277718	4	27	19	30	15	27.77358491	17.79245283	27.16981132	17.40566038	0.730802249	0.865936136	0.881808537
3	38875	57828	1	194	1277718	1320430	4	27	19	29	16	27.33962264	18.22641509	26.74528302	17.83018868	0.414993063	0.937128159	0.881808537
3	38875	57828	1	195	1320430	1324199	4	28	18	30	15	28.20754717	17.35849057	27.59433962	16.98113208	0.466091374	0.926275276	0.881808537
3	38875	57828	1	196	1324199	1343147	4	28	18	29	16	27.77358491	17.79245283	27.16981132	17.40566038	0.241069791	0.970701762	0.881808537
3	38875	57828	1	197	1343147	1396263	4	28	18	30	15	28.20754717	17.35849057	27.59433962	16.98113208	0.466091374	0.926275276	0.881808537
3	38875	57828	1	198	1396263	1401525	4	27	19	30	15	27.77358491	17.79245283	27.16981132	17.40566038	0.730802249	0.865936136	0.881808537
3	38875	57828	1	199	1401525	1420837	4	27	19	31	14	28.20754717	17.35849057	27.59433962	16.98113208	1.15060085	0.764874978	0.881808537
3	38875	57828	1	200	1420837	1425616	4	27	19	32	13	28.64150943	16.9245283	28.01886792	16.55660377	1.67827621	0.641774248	0.881808537
3	38875	57828	1	201	1425616	1429448	4	27	19	33	12	29.0754717	16.49056604	28.44339623	16.13207547	2.318376813	0.509009556	0.766683372
3	38875	57828	1	202	1429448	1450518	4	27	19	32	13	28.64150943	16.9245283	28.01886792	16.55660377	1.67827621	0.641774248	0.881808537
3	38875	57828	1	203	1450518	1477151	4	28	18	33	12	29.94339623	15.62264151	29.29245283	15.28301887	1.662408405	0.645323352	0.881808537
3	38875	57828	1	204	1477151	1478279	4	29	17	32	13	29.94339623	15.62264151	29.29245283	15.28301887	0.742462782	0.863173689	0.881808537
3	38875	57828	1	205	1478279	1480240	4	29	17	32	13	30.37735849	15.18867925	29.71698113	14.85849057	0.686312747	0.87641851	0.881808537
3	38875	57828	1	206	1480240	1491372	4	29	17	31	14	29.94339623	15.62264151	29.29245283	15.28301887	0.358404811	0.948694466	0.881808537
3	38875	57828	1	207	1491372	1499625	4	29	17	32	13	30.37735849	15.18867925	29.71698113	14.85849057	0.686312747	0.87641851	0.881808537
3	38875	57828	1	208	1499625	1522576	4	30	16	32	13	30.81132075	14.75471698	30.14150943	14.43396226	0.383515606	0.943626334	0.881808537
3	38875	57828	1	209	7867	26407	5	15	25	21	22	17.79245283	23	17.40566038	22.5	1.365533969	0.71363327	0.881808537
3	38875	57828	1	210	26407	33820	5	16	24	21	22	18.22641509	22.56603774	17.83018868	22.0754717	0.926865132	0.818940268	0.881808537
3	38875	57828	1	211	33820	39746	5	16	24	20	23	17.79245283	23	17.40566038	22.5	0.621855401	0.891411355	0.881808537
3	38875	57828	1	212	39746	41492	5	17	23	20	23	18.22641509	22.56603774	17.83018868	22.0754717	0.393638857	0.941553401	0.881808537
3	38875	57828	1	213	41492	59386	5	16	24	20	23	17.79245283	23	17.40566038	22.5	0.621855401	0.891411355	0.881808537
3	38875	57828	1	214	59386	69176	5	16	24	20	23	17.35849057	23.43396226	16.98113208	22.9245283	0.65692516	0.883285697	0.881808537
3	38875	57828	1	215	69176	86502	5	17	23	19	24	17.35849057	23.43396226	16.98113208	22.9245283	0.30591514	0.95891219	0.881808537
3	38875	57828	1	216	86502	102850	5	18	22	19	24	17.79245283	23	17.40566038	22.5	0.291939059	0.961537328	0.881808537
3	38875	57828	1	217	102850	103589	5	18	22	19	24	18.22641509	22.56603774	17.83018868	22.0754717	0.261539797	0.967091697	0.881808537
3	38875	57828	1	218	103589	116016	5	18	22	18	25	17.79245283	23	17.40566038	22.5	0.343971579	0.951557141	0.881808537
3	38875	57828	1	219	116016	118204	5	18	22	19	24	18.22641509	22.56603774	17.83018868	22.0754717	0.261539797	0.967091697	0.881808537
3	38875	57828	1	220	118204	120865	5	19	21	19	24	18.66037736	22.13207547	18.25471698	21.6509434	0.349380415	0.950488838	0.881808537
3	38875	57828	1	221	120865	140552	5	20	20	19	24	19.09433962	21.69811321	18.67924528	21.22641509	0.543775043	0.909174186	0.881808537
3	38875	57828	1	222	140552	156535	5	20	20	20	23	19.52830189	21.26415094	19.10377358	20.80188679	0.360864749	0.948202799	0.881808537
3	38875	57828	1	223	156535	159361	5	20	20	21	22	19.96226415	20.83018868	19.52830189	20.37735849	0.273279489	0.964972969	0.881808537
3	38875	57828	1	224	159361	177363	5	20	20	21	22	20.39622642	20.39622642	19.95283019	19.95283019	0.28039299	0.96367284	0.881808537
3	38875	57828	1	225	177363	195337	5	19	21	21	22	19.96226415	20.83018868	19.52830189	20.37735849	0.28789039	0.962289647	0.881808537
3	38875	57828	1	226	195337	204334	5	19	21	20	23	19.52830189	21.26415094	19.10377358	20.80188679	0.291891073	0.961546266	0.881808537
3	38875	57828	1	227	204334	213790	5	19	21	21	22	19.96226415	20.83018868	19.52830189	20.37735849	0.28789039	0.962289647	0.881808537
3	38875	57828	1	228	213790	214949	5	20	20	21	22	20.39622642	20.39622642	19.95283019	19.95283019	0.28039299	0.96367284	0.881808537
3	38875	57828	1	229	214949	225477	5	19	21	21	22	19.96226415	20.83018868	19.52830189	20.37735849	0.28789039	0.962289647	0.881808537
3	38875	57828	1	230	225477	230877	5	19	21	21	22	20.39622642	20.39622642	19.95283019	19.95283019	0.378450344	0.944657276	0.881808537
3	38875	57828	1	231	230877	238356	5	19	21	22	21	20.83018868	19.96226415	20.37735849	19.52830189	0.454872117	0.928687865	0.881808537
3	38875	57828	1	232	238356	269179	5	20	20	22	21	20.83018868	19.96226415	20.37735849	19.52830189	0.273279489	0.964972969	0.881808537
3	38875	57828	1	233	269179	308219	5	20	20	23	20	21.26415094	19.52830189	20.80188679	19.10377358	0.360864749	0.948202799	0.881808537
3	38875	57828	1	234	308219	311783	5	20	20	24	19	21.69811321	19.09433962	21.22641509	18.67924528	0.543775043	0.909174186	0.881808537
3	38875	57828	1	235	311783	312459	5	20	20	23	20	21.26415094	19.52830189	20.80188679	19.10377358	0.360864749	0.948202799	0.881808537
3	38875	57828	1	236	312459	316537	5	20	20	22	21	20.83018868	19.96226415	20.37735849	19.52830189	0.273279489	0.964972969	0.881808537
3	38875	57828	1	237	316537	320014	5	19	21	22	21	20.39622642	20.39622642	19.95283019	19.95283019	0.378450344	0.944657276	0.881808537
3	38875	57828	1	238	320014	324093	5	19	21	23	20	20.83018868	19.96226415	20.37735849	19.52830189	0.563688542	0.904692355	0.881808537
3	38875	57828	1	239	324093	334001	5	20	20	23	20	21.26415094	19.52830189	20.80188679	19.10377358	0.360864749	0.948202799	0.881808537
3	38875	57828	1	240	334001	337846	5	21	19	23	20	21.69811321	19.09433962	21.22641509	18.67924528	0.264506708	0.966559471	0.881808537
3	38875	57828	1	241	337846	340943	5	20	20	22	21	20.83018868	19.96226415	20.37735849	19.52830189	0.273279489	0.964972969	0.881808537
3	38875	57828	1	242	340943	343176	5	20	20	19	24	19.52830189	21.26415094	19.10377358	20.80188679	0.578793699	0.901269442	0.881808537
3	38875	57828	1	243	343176	351611	5	20	20	18	25	19.09433962	21.69811321	18.67924528	21.22641509	0.871411407	0.832320831	0.881808537
3	38875	57828	1	244	351611	359053	5	19	21	19	24	19.09433962	21.69811321	18.67924528	21.22641509	0.390850142	0.942126088	0.881808537
3	38875	57828	1	245	359053	366623	5	19	21	18	25	18.66037736	22.13207547	18.25471698	21.6509434	0.585687858	0.899700852	0.881808537
3	38875	57828	1	246	366623	402533	5	18	22	18	25	18.22641509	22.56603774	17.83018868	22.0754717	0.406065642	0.938986645	0.881808537
3	38875	57828	1	247	402533	408765	5	18	22	19	24	18.66037736	22.13207547	18.25471698	21.6509434	0.309450995	0.958241314	0.881808537
3	38875	57828	1	248	408765	409486	5	19	21	19	24	19.09433962	21.69811321	18.67924528	21.22641509	0.390850142	0.942126088	0.881808537
3	38875	57828	1	249	409486	428941	5	19	21	20	23	19.52830189	21.26415094	19.10377358	20.80188679	0.291891073	0.961546266	0.881808537
3	38875	57828	1	250	428941	432089	5	19	21	21	22	19.96226415	20.83018868	19.52830189	20.37735849	0.28789039	0.962289647	0.881808537
3	38875	57828	1	251	432089	434410	5	19	21	20	23	19.52830189	21.26415094	19.10377358	20.80188679	0.291891073	0.961546266	0.881808537
3	38875	57828	1	252	434410	436375	5	19	21	19	24	19.09433962	21.69811321	18.67924528	21.22641509	0.390850142	0.942126088	0.881808537
3	38875	57828	1	253	436375	461748	5	19	21	20	23	19.52830189	21.26415094	19.10377358	20.80188679	0.291891073	0.961546266	0.881808537
3	38875	57828	1	254	461748	463826	5	19	21	19	24	19.09433962	21.69811321	18.67924528	21.22641509	0.390850142	0.942126088	0.881808537
3	38875	57828	1	255	463826	474770	5	19	21	20	23	19.52830189	21.26415094	19.10377358	20.80188679	0.291891073	0.961546266	0.881808537
3	38875	57828	1	256	474770	477496	5	18	22	20	23	19.09433962	21.69811321	18.67924528	21.22641509	0.308498803	0.95842224	0.881808537
3	38875	57828	1	257	477496	481611	5	18	22	20	23	18.66037736	22.13207547	18.25471698	21.6509434	0.275079003	0.964645217	0.881808537
3	38875	57828	1	258	481611	523802	5	19	21	20	23	19.09433962	21.69811321	18.67924528	21.22641509	0.264506708	0.966559471	0.881808537
3	38875	57828	1	259	523802	524445	5	19	21	19	24	18.66037736	22.13207547	18.25471698	21.6509434	0.349380415	0.950488838	0.881808537
3	38875	57828	1	260	524445	546538	5	20	20	19	24	19.09433962	21.69811321	18.67924528	21.22641509	0.543775043	0.909174186	0.881808537
3	38875	57828	1	261	546538	569035	5	19	21	19	24	18.66037736	22.13207547	18.25471698	21.6509434	0.349380415	0.950488838	0.881808537
3	38875	57828	1	262	4895	55182	6	23	23	20	24	21.69811321	23.43396226	21.22641509	22.9245283	0.207463312	0.976375566	0.881808537
3	38875	57828	1	263	55182	56830	6	24	22	22	22	23	22.13207547	22.5	21.6509434	0.061005038	0.996065106	0.881808537
3	38875	57828	1	264	56830	65677	6	23	23	22	22	22.56603774	22.56603774	22.0754717	22.0754717	0.017206902	0.999402783	0.881808537
3	38875	57828	1	265	65677	71223	6	23	23	21	23	22.13207547	23	21.6509434	22.5	0.064718214	0.995705208	0.881808537
3	38875	57828	1	266	71223	76732	6	22	24	21	23	22.13207547	23	21.6509434	22.5	0.074948393	0.994663969	0.881808537
3	38875	57828	1	267	76732	81798	6	22	24	22	22	22.56603774	22.56603774	22.0754717	22.0754717	0.105835665	0.991128042	0.881808537
3	38875	57828	1	268	81798	92351	6	23	23	22	22	23	22.13207547	22.5	21.6509434	0.050774859	0.997003004	0.881808537
3	38875	57828	1	269	92351	97832	6	25	21	23	21	24.30188679	20.83018868	23.77358491	20.37735849	0.06563619	0.99561471	0.881808537
3	38875	57828	1	270	97832	131203	6	25	21	21	23	23.43396226	21.69811321	22.9245283	21.22641509	0.43687394	0.932524157	0.881808537
3	38875	57828	1	271	131203	148684	6	25	21	21	23	23	22.13207547	22.5	21.6509434	0.415878582	0.936943168	0.881808537
3	38875	57828	1	272	148684	171341	6	25	21	20	24	22.56603774	22.56603774	22.0754717	22.0754717	0.734115115	0.865151887	0.881808537
3	38875	57828	1	273	171341	176935	6	25	21	21	23	23	22.13207547	22.5	21.6509434	0.415878582	0.936943168	0.881808537
3	38875	57828	1	274	176935	184730	6	25	21	22	22	23.43396226	21.69811321	22.9245283	21.22641509	0.192594105	0.978775914	0.881808537
3	38875	57828	1	275	184730	187501	6	25	21	21	23	23	22.13207547	22.5	21.6509434	0.415878582	0.936943168	0.881808537
3	38875	57828	1	276	187501	203793	6	24	22	21	23	22.56603774	22.56603774	22.0754717	22.0754717	0.196433955	0.978162916	0.881808537
3	38875	57828	1	277	203793	210258	6	25	21	21	23	23	22.13207547	22.5	21.6509434	0.415878582	0.936943168	0.881808537
3	38875	57828	1	278	210258	220112	6	24	22	21	23	22.56603774	22.56603774	22.0754717	22.0754717	0.196433955	0.978162916	0.881808537
3	38875	57828	1	279	220112	238916	6	25	21	21	23	23	22.13207547	22.5	21.6509434	0.415878582	0.936943168	0.881808537
3	38875	57828	1	280	238916	243798	6	25	21	21	23	23.43396226	21.69811321	22.9245283	21.22641509	0.43687394	0.932524157	0.881808537
3	38875	57828	1	281	243798	269107	6	24	22	21	23	23	22.13207547	22.5	21.6509434	0.2283253	0.972892065	0.881808537
3	38875	57828	1	282	1265	43350	7	22	21	27	18	25.16981132	19.09433962	24.62264151	18.67924528	0.843623943	0.839006787	0.881808537
3	38875	57828	1	283	43350	50416	7	20	23	27	18	24.30188679	19.96226415	23.77358491	19.52830189	1.781255127	0.619022502	0.881808537
3	38875	57828	1	284	50416	59041	7	20	23	26	19	23.86792453	20.39622642	23.3490566	19.95283019	1.305691816	0.727781944	0.881808537
3	38875	57828	1	285	59041	79631	7	20	23	26	19	23.43396226	20.83018868	22.9245283	20.37735849	1.23492081	0.74464162	0.881808537
3	38875	57828	1	286	79631	89186	7	22	21	26	19	24.30188679	19.96226415	23.77358491	19.52830189	0.494780197	0.920036674	0.881808537
3	38875	57828	1	287	89186	94577	7	23	20	26	19	24.73584906	19.52830189	24.19811321	19.10377358	0.267946937	0.965939585	0.881808537
3	38875	57828	1	288	94577	95197	7	23	20	26	19	24.30188679	19.96226415	23.77358491	19.52830189	0.292613035	0.961411729	0.881808537
3	38875	57828	1	289	95197	98629	7	23	20	25	20	23.86792453	20.39622642	23.3490566	19.95283019	0.156103051	0.984343726	0.881808537
3	38875	57828	1	290	98629	142387	7	22	21	25	20	23.43396226	20.83018868	22.9245283	20.37735849	0.284021722	0.963005008	0.881808537
3	38875	57828	1	291	142387	144375	7	23	20	25	20	23.86792453	20.39622642	23.3490566	19.95283019	0.156103051	0.984343726	0.881808537
3	38875	57828	1	292	144375	159173	7	23	20	24	21	23.43396226	20.83018868	22.9245283	20.37735849	0.110602953	0.990535357	0.881808537
3	38875	57828	1	293	159173	167415	7	24	19	24	21	23.86792453	20.39622642	23.3490566	19.95283019	0.16941508	0.982368827	0.881808537
3	38875	57828	1	294	167415	212116	7	24	19	23	22	23.43396226	20.83018868	22.9245283	20.37735849	0.303935839	0.959286564	0.881808537
3	38875	57828	1	295	212116	214036	7	25	18	23	22	23.86792453	20.39622642	23.3490566	19.95283019	0.550471902	0.907670988	0.881808537
3	38875	57828	1	296	214036	229569	7	25	18	22	23	23.43396226	20.83018868	22.9245283	20.37735849	0.86402038	0.834100671	0.881808537
3	38875	57828	1	297	229569	250031	7	25	18	23	22	24.30188679	19.96226415	23.77358491	19.52830189	0.550957621	0.907561801	0.881808537
3	38875	57828	1	298	250031	257065	7	25	18	22	23	23.86792453	20.39622642	23.3490566	19.95283019	0.878518323	0.830608492	0.881808537
3	38875	57828	1	299	257065	268355	7	25	18	23	22	24.30188679	19.96226415	23.77358491	19.52830189	0.550957621	0.907561801	0.881808537
3	38875	57828	1	300	268355	272475	7	27	16	24	21	25.60377358	18.66037736	25.04716981	18.25471698	0.91206094	0.822516294	0.881808537
3	38875	57828	1	301	272475	276177	7	26	17	24	21	25.16981132	19.09433962	24.62264151	18.67924528	0.561178802	0.905259173	0.881808537
3	38875	57828	1	302	276177	297324	7	27	16	25	20	26.03773585	18.22641509	25.47169811	17.83018868	0.580311948	0.900924337	0.881808537
3	38875	57828	1	303	297324	397317	7	26	17	25	20	25.60377358	18.66037736	25.04716981	18.25471698	0.320820573	0.956066293	0.881808537
3	38875	57828	1	304	397317	397939	7	26	17	26	19	26.03773585	18.22641509	25.47169811	17.83018868	0.170284343	0.982237544	0.881808537
3	38875	57828	1	305	397939	400460	7	26	17	27	18	26.47169811	17.79245283	25.89622642	17.40566038	0.111040604	0.990480367	0.881808537
3	38875	57828	1	306	400460	408965	7	26	17	26	19	26.03773585	18.22641509	25.47169811	17.83018868	0.170284343	0.982237544	0.881808537
3	38875	57828	1	307	408965	438254	7	26	17	26	19	25.60377358	18.66037736	25.04716981	18.25471698	0.220544657	0.974206465	0.881808537
3	38875	57828	1	308	438254	454967	7	27	16	26	19	26.03773585	18.22641509	25.47169811	17.83018868	0.395232583	0.941225562	0.881808537
3	38875	57828	1	309	454967	456069	7	26	17	26	19	25.60377358	18.66037736	25.04716981	18.25471698	0.220544657	0.974206465	0.881808537
3	38875	57828	1	310	456069	459811	7	25	18	26	19	25.16981132	19.09433962	24.62264151	18.67924528	0.146420272	0.985736578	0.881808537
3	38875	57828	1	311	459811	461213	7	26	17	26	19	25.60377358	18.66037736	25.04716981	18.25471698	0.220544657	0.974206465	0.881808537
3	38875	57828	1	312	461213	475331	7	27	16	26	19	26.03773585	18.22641509	25.47169811	17.83018868	0.395232583	0.941225562	0.881808537
3	38875	57828	1	313	475331	482933	7	27	16	25	20	25.60377358	18.66037736	25.04716981	18.25471698	0.622374959	0.891291574	0.881808537
3	38875	57828	1	314	482933	513118	7	26	17	25	20	25.16981132	19.09433962	24.62264151	18.67924528	0.356267621	0.949120748	0.881808537
3	38875	57828	1	315	513118	527573	7	26	17	26	19	25.60377358	18.66037736	25.04716981	18.25471698	0.220544657	0.974206465	0.881808537
3	38875	57828	1	316	527573	603421	7	26	17	26	19	25.16981132	19.09433962	24.62264151	18.67924528	0.339653201	0.952406126	0.881808537
3	38875	57828	1	317	603421	605783	7	26	17	27	18	25.60377358	18.66037736	25.04716981	18.25471698	0.309678805	0.958197999	0.881808537
3	38875	57828	1	318	605783	609370	7	25	18	27	18	25.16981132	19.09433962	24.62264151	18.67924528	0.318102613	0.956588679	0.881808537
3	38875	57828	1	319	609370	611699	7	25	18	26	19	24.73584906	19.52830189	24.19811321	19.10377358	0.257166363	0.967872171	0.881808537
3	38875	57828	1	320	611699	613672	7	25	18	27	18	25.16981132	19.09433962	24.62264151	18.67924528	0.318102613	0.956588679	0.881808537
3	38875	57828	1	321	613672	615730	7	27	16	29	16	26.47169811	17.79245283	25.89622642	17.40566038	0.676639292	0.878684378	0.881808537
3	38875	57828	1	322	615730	627365	7	25	18	29	16	25.60377358	18.66037736	25.04716981	18.25471698	0.939915361	0.815786172	0.881808537
3	38875	57828	1	323	627365	674953	7	25	18	30	15	26.03773585	18.22641509	25.47169811	17.83018868	1.298439392	0.729503692	0.881808537
3	38875	57828	1	324	674953	679556	7	25	18	30	15	25.60377358	18.66037736	25.04716981	18.25471698	1.597279703	0.66000679	0.881808537
3	38875	57828	1	325	679556	680376	7	25	18	29	16	25.16981132	19.09433962	24.62264151	18.67924528	1.226357576	0.746689869	0.881808537
3	38875	57828	1	326	680376	682136	7	25	18	30	15	25.60377358	18.66037736	25.04716981	18.25471698	1.597279703	0.66000679	0.881808537
3	38875	57828	1	327	682136	720117	7	25	18	29	16	25.16981132	19.09433962	24.62264151	18.67924528	1.226357576	0.746689869	0.881808537
3	38875	57828	1	328	720117	733939	7	25	18	29	16	25.60377358	18.66037736	25.04716981	18.25471698	0.939915361	0.815786172	0.881808537
3	38875	57828	1	329	733939	744798	7	26	17	29	16	26.03773585	18.22641509	25.47169811	17.83018868	0.759173232	0.859205219	0.881808537
3	38875	57828	1	330	744798	749802	7	26	17	28	17	25.60377358	18.66037736	25.04716981	18.25471698	0.588223017	0.899123073	0.881808537
3	38875	57828	1	331	749802	778559	7	27	16	28	17	26.03773585	18.22641509	25.47169811	17.83018868	0.597137345	0.897087399	0.881808537
3	38875	57828	1	332	778559	786739	7	27	16	29	16	26.47169811	17.79245283	25.89622642	17.40566038	0.676639292	0.878684378	0.881808537
3	38875	57828	1	333	786739	808208	7	27	16	28	17	26.03773585	18.22641509	25.47169811	17.83018868	0.597137345	0.897087399	0.881808537
3	38875	57828	1	334	808208	845024	7	27	16	27	18	25.60377358	18.66037736	25.04716981	18.25471698	0.611233191	0.893856045	0.881808537
3	38875	57828	1	335	845024	849096	7	29	14	27	18	26.47169811	17.79245283	25.89622642	17.40566038	1.11717728	0.772929124	0.881808537
3	38875	57828	1	336	849096	852127	7	29	14	27	18	26.47169811	17.79245283	25.89622642	17.40566038	1.11717728	0.772929124	0.881808537
3	38875	57828	1	337	852127	911821	7	29	14	26	19	26.03773585	18.22641509	25.47169811	17.83018868	1.404756392	0.704420187	0.881808537
3	38875	57828	1	338	911821	944827	7	28	15	26	19	25.60377358	18.66037736	25.04716981	18.25471698	1.008945884	0.79908733	0.881808537
3	38875	57828	1	339	944827	949585	7	29	14	26	19	26.03773585	18.22641509	25.47169811	17.83018868	1.404756392	0.704420187	0.881808537
3	38875	57828	1	340	949585	969756	7	29	14	27	18	26.47169811	17.79245283	25.89622642	17.40566038	1.11717728	0.772929124	0.881808537
3	38875	57828	1	341	969756	970313	7	30	13	27	18	26.90566038	17.35849057	26.32075472	16.98113208	1.528891873	0.675618336	0.881808537
3	38875	57828	1	342	970313	993526	7	29	14	27	18	26.47169811	17.79245283	25.89622642	17.40566038	1.11717728	0.772929124	0.881808537
3	38875	57828	1	343	993526	994899	7	29	14	28	17	27.33962264	16.9245283	26.74528302	16.55660377	0.676928241	0.878616771	0.881808537
3	38875	57828	1	344	994899	1014574	7	29	14	27	18	26.90566038	17.35849057	26.32075472	16.98113208	0.891479531	0.827483493	0.881808537
3	38875	57828	1	345	1014574	1016069	7	30	13	27	18	27.33962264	16.9245283	26.74528302	16.55660377	1.297173267	0.729804422	0.881808537
3	38875	57828	1	346	1016069	1063591	7	30	13	26	19	26.90566038	17.35849057	26.32075472	16.98113208	1.694160691	0.638232794	0.881808537
3	38875	57828	1	347	1063591	1076070	7	29	14	27	18	26.90566038	17.35849057	26.32075472	16.98113208	0.891479531	0.827483493	0.881808537
3	38875	57828	1	348	4981	49243	8	24	19	24	17	25.16981132	16.49056604	24.62264151	16.13207547	0.49867974	0.919181371	0.881808537
3	38875	57828	1	349	49243	54331	8	24	19	24	17	24.73584906	16.9245283	24.19811321	16.55660377	0.289903808	0.961915982	0.881808537
3	38875	57828	1	350	54331	55937	8	23	20	24	17	24.30188679	17.35849057	23.77358491	16.98113208	0.473890061	0.924589045	0.881808537
3	38875	57828	1	351	55937	59893	8	23	20	24	17	23.86792453	17.79245283	23.3490566	17.40566038	0.333057856	0.953695875	0.881808537
3	38875	57828	1	352	59893	68058	8	23	20	25	16	24.30188679	17.35849057	23.77358491	16.98113208	0.591667839	0.898337154	0.881808537
3	38875	57828	1	353	68058	72762	8	23	20	24	17	23.86792453	17.79245283	23.3490566	17.40566038	0.333057856	0.953695875	0.881808537
3	38875	57828	1	354	72762	76933	8	22	21	24	17	23.43396226	18.22641509	22.9245283	17.83018868	0.598922267	0.896679052	0.881808537
3	38875	57828	1	355	76933	117278	8	21	22	24	17	23	18.66037736	22.5	18.25471698	0.957842345	0.811451332	0.881808537
3	38875	57828	1	356	117278	123628	8	22	21	25	16	23.86792453	17.79245283	23.3490566	17.40566038	0.954681087	0.812215887	0.881808537
3	38875	57828	1	357	123628	124981	8	22	21	26	15	24.30188679	17.35849057	23.77358491	16.98113208	1.421598825	0.700479749	0.881808537
3	38875	57828	1	358	124981	143592	8	21	22	26	15	23.86792453	17.79245283	23.3490566	17.40566038	1.973067711	0.57801538	0.881808537
3	38875	57828	1	359	143592	149678	8	20	23	26	15	23.43396226	18.22641509	22.9245283	17.83018868	2.615260482	0.454820471	0.766683372
3	38875	57828	1	360	149678	162490	8	20	23	27	14	23.86792453	17.79245283	23.3490566	17.40566038	3.388217726	0.335551852	0.598505391
3	38875	57828	1	361	162490	171794	8	19	24	27	14	23.43396226	18.22641509	22.9245283	17.83018868	4.215163353	0.239148088	0.435594459
3	38875	57828	1	362	171794	180839	8	19	24	26	15	23	18.66037736	22.5	18.25471698	3.348315326	0.340974412	0.598505391
3	38875	57828	1	363	180839	185674	8	18	25	26	15	22.56603774	19.09433962	22.0754717	18.67924528	4.172844078	0.24339477	0.435594459
3	38875	57828	1	364	185674	187860	8	18	25	25	16	22.13207547	19.52830189	21.6509434	19.10377358	3.32690767	0.343915067	0.598505391
3	38875	57828	1	365	187860	188816	8	19	24	26	15	23	18.66037736	22.5	18.25471698	3.348315326	0.340974412	0.598505391
3	38875	57828	1	366	188816	190420	8	19	24	25	16	22.56603774	19.09433962	22.0754717	18.67924528	2.595610201	0.45825966	0.766683372
3	38875	57828	1	367	190420	191167	8	18	25	25	16	22.13207547	19.52830189	21.6509434	19.10377358	3.32690767	0.343915067	0.598505391
3	38875	57828	1	368	191167	231422	8	17	26	23	18	20.83018868	20.83018868	20.37735849	20.37735849	2.602272278	0.457091331	0.766683372
3	38875	57828	1	369	231422	237747	8	18	25	23	18	21.26415094	20.39622642	20.80188679	19.95283019	1.963613075	0.579993193	0.881808537
3	38875	57828	1	370	237747	274745	8	18	25	24	17	21.69811321	19.96226415	21.22641509	19.52830189	2.591375793	0.459003493	0.766683372
3	38875	57828	1	371	274745	281411	8	18	25	23	18	21.26415094	20.39622642	20.80188679	19.95283019	1.963613075	0.579993193	0.881808537
3	38875	57828	1	372	281411	282680	8	18	25	23	18	20.83018868	20.83018868	20.37735849	20.37735849	1.834156336	0.607530492	0.881808537
3	38875	57828	1	373	282680	323300	8	19	24	23	18	21.26415094	20.39622642	20.80188679	19.95283019	1.301225641	0.728842057	0.881808537
3	38875	57828	1	374	323300	329615	8	19	24	23	18	21.69811321	19.96226415	21.22641509	19.52830189	1.420010114	0.700851027	0.881808537
3	38875	57828	1	375	329615	331036	8	19	24	24	17	22.13207547	19.52830189	21.6509434	19.10377358	1.953737262	0.582064016	0.881808537
3	38875	57828	1	376	331036	335875	8	19	24	24	17	22.56603774	19.09433962	22.0754717	18.67924528	2.142618748	0.543338938	0.766683372
3	38875	57828	1	377	335875	349587	8	20	23	24	17	23	18.66037736	22.5	18.25471698	1.586760445	0.662395516	0.881808537
3	38875	57828	1	378	349587	362980	8	20	23	23	18	22.56603774	19.09433962	22.0754717	18.67924528	1.154094711	0.764034013	0.881808537
3	38875	57828	1	379	362980	400589	8	20	23	24	17	23	18.66037736	22.5	18.25471698	1.586760445	0.662395516	0.881808537
3	38875	57828	1	380	400589	425464	8	21	22	24	17	23.43396226	18.22641509	22.9245283	17.83018868	1.123191878	0.771478629	0.881808537
3	38875	57828	1	381	425464	447925	8	21	22	23	18	23	18.66037736	22.5	18.25471698	0.786266118	0.8527491	0.881808537
3	38875	57828	1	382	447925	457536	8	21	22	24	17	23.43396226	18.22641509	22.9245283	17.83018868	1.123191878	0.771478629	0.881808537
3	38875	57828	1	383	457536	461531	8	21	22	23	18	23	18.66037736	22.5	18.25471698	0.786266118	0.8527491	0.881808537
3	38875	57828	1	384	461531	462308	8	21	22	24	17	23.43396226	18.22641509	22.9245283	17.83018868	1.123191878	0.771478629	0.881808537
3	38875	57828	1	385	462308	479307	8	22	21	24	17	23.86792453	17.79245283	23.3490566	17.40566038	0.752030188	0.860902923	0.881808537
3	38875	57828	1	386	479307	488544	8	21	22	24	17	23.43396226	18.22641509	22.9245283	17.83018868	1.123191878	0.771478629	0.881808537
3	38875	57828	1	387	488544	493839	8	20	23	24	17	22.56603774	19.09433962	22.0754717	18.67924528	1.409417167	0.703328788	0.881808537
3	38875	57828	1	388	493839	511419	8	20	23	24	17	22.13207547	19.52830189	21.6509434	19.10377358	1.309122315	0.726968041	0.881808537
3	38875	57828	1	389	511419	512238	8	19	24	24	17	21.69811321	19.96226415	21.22641509	19.52830189	1.841961804	0.605846426	0.881808537
3	38875	57828	1	390	512238	524829	8	18	25	24	17	21.26415094	20.39622642	20.80188679	19.95283019	2.46888639	0.480940263	0.766683372
3	38875	57828	1	391	19586	43050	9	18	21	23	13	20.83018868	17.79245283	20.37735849	17.40566038	2.415468515	0.490761661	0.766683372
3	38875	57828	1	392	43050	47493	9	19	20	23	13	21.26415094	17.35849057	20.80188679	16.98113208	1.80867625	0.61304871	0.881808537
3	38875	57828	1	393	47493	51396	9	18	21	23	13	20.83018868	17.79245283	20.37735849	17.40566038	2.415468515	0.490761661	0.766683372
3	38875	57828	1	394	51396	55311	9	18	21	22	14	20.39622642	18.22641509	19.95283019	17.83018868	1.736406943	0.62887027	0.881808537
3	38875	57828	1	395	55311	56804	9	18	21	21	15	19.96226415	18.66037736	19.52830189	18.25471698	1.177436875	0.758420814	0.881808537
3	38875	57828	1	396	56804	82853	9	18	21	20	16	19.52830189	19.09433962	19.10377358	18.67924528	0.736136638	0.864673104	0.881808537
3	38875	57828	1	397	82853	88819	9	19	20	20	16	19.96226415	18.66037736	19.52830189	18.25471698	0.432439489	0.933462664	0.881808537
3	38875	57828	1	398	88819	94882	9	20	19	20	16	20.39622642	18.22641509	19.95283019	17.83018868	0.228502739	0.972861884	0.881808537
3	38875	57828	1	399	94882	105032	9	21	18	20	16	20.83018868	17.79245283	20.37735849	17.40566038	0.124312924	0.988768071	0.881808537
3	38875	57828	1	400	105032	132197	9	21	18	19	17	20.39622642	18.22641509	19.95283019	17.83018868	0.10484152	0.99125016	0.881808537
3	38875	57828	1	401	132197	167763	9	20	19	19	17	19.96226415	18.66037736	19.52830189	18.25471698	0.106786289	0.991010789	0.881808537
3	38875	57828	1	402	167763	189929	9	21	19	18	18	19.96226415	19.09433962	19.52830189	18.67924528	0.198718739	0.977795872	0.881808537
3	38875	57828	1	403	189929	251208	9	21	19	18	18	19.96226415	19.09433962	19.52830189	18.67924528	0.198718739	0.977795872	0.881808537
3	38875	57828	1	404	251208	254998	9	22	18	18	18	20.39622642	18.66037736	19.95283019	18.25471698	0.344158688	0.951520276	0.881808537
3	38875	57828	1	405	254998	256897	9	21	19	18	18	19.96226415	19.09433962	19.52830189	18.67924528	0.198718739	0.977795872	0.881808537
3	38875	57828	1	406	256897	260960	9	21	19	19	17	20.39622642	18.66037736	19.95283019	18.25471698	0.155797352	0.984388275	0.881808537
3	38875	57828	1	407	260960	265148	9	22	18	19	17	20.83018868	18.22641509	20.37735849	17.83018868	0.200262055	0.977546982	0.881808537
3	38875	57828	1	408	265148	268303	9	21	19	19	17	20.39622642	18.66037736	19.95283019	18.25471698	0.155797352	0.984388275	0.881808537
3	38875	57828	1	409	268303	270574	9	22	18	20	16	21.26415094	17.79245283	20.80188679	17.40566038	0.172316373	0.981929565	0.881808537
3	38875	57828	1	410	270574	321152	9	21	19	20	16	20.83018868	18.22641509	20.37735849	17.83018868	0.229066402	0.972765952	0.881808537
3	38875	57828	1	411	321152	323849	9	21	19	19	17	20.39622642	18.66037736	19.95283019	18.25471698	0.155797352	0.984388275	0.881808537
3	38875	57828	1	412	323849	341765	9	21	19	20	16	20.83018868	18.22641509	20.37735849	17.83018868	0.229066402	0.972765952	0.881808537
3	38875	57828	1	413	341765	343842	9	21	19	19	17	20.39622642	18.66037736	19.95283019	18.25471698	0.155797352	0.984388275	0.881808537
3	38875	57828	1	414	343842	363669	9	20	20	19	17	19.96226415	19.09433962	19.52830189	18.67924528	0.208282237	0.976241316	0.881808537
3	38875	57828	1	415	363669	370114	9	21	19	19	17	20.39622642	18.66037736	19.95283019	18.25471698	0.155797352	0.984388275	0.881808537
3	38875	57828	1	416	370114	378448	9	21	19	20	16	20.83018868	18.22641509	20.37735849	17.83018868	0.229066402	0.972765952	0.881808537
3	38875	57828	1	417	378448	385670	9	22	18	20	16	21.26415094	17.79245283	20.80188679	17.40566038	0.172316373	0.981929565	0.881808537
3	38875	57828	1	418	385670	410733	9	23	17	19	16	21.26415094	17.35849057	20.80188679	16.98113208	0.361875008	0.948000568	0.881808537
3	38875	57828	1	419	410733	421780	9	24	16	19	16	21.69811321	16.9245283	21.22641509	16.55660377	0.546942181	0.9084638	0.881808537
3	38875	57828	1	420	421780	423761	9	24	16	19	16	21.26415094	17.35849057	20.80188679	16.98113208	0.671080864	0.879984007	0.881808537
3	38875	57828	1	421	423761	436176	9	24	16	20	15	21.69811321	16.9245283	21.22641509	16.55660377	0.511910842	0.916266967	0.881808537
3	38875	57828	1	422	19563	33500	10	22	20	19	22	22.13207547	20.39622642	21.6509434	19.95283019	0.543107781	0.909323733	0.881808537
3	38875	57828	1	423	33500	42789	10	23	19	20	21	23	19.52830189	22.5	19.10377358	0.480288032	0.923200206	0.881808537
3	38875	57828	1	424	42789	63464	10	23	19	19	22	22.56603774	19.96226415	22.0754717	19.52830189	0.796036663	0.850414775	0.881808537
3	38875	57828	1	425	63464	68781	10	23	19	19	22	22.13207547	20.39622642	21.6509434	19.95283019	0.664237454	0.881581647	0.881808537
3	38875	57828	1	426	68781	71218	10	23	19	18	23	21.69811321	20.83018868	21.22641509	20.37735849	1.066876599	0.785075615	0.881808537
3	38875	57828	1	427	71218	90362	10	22	20	18	23	20.83018868	21.69811321	20.37735849	21.22641509	0.624143105	0.890883797	0.881808537
3	38875	57828	1	428	90362	104668	10	23	19	18	23	21.26415094	21.26415094	20.80188679	20.80188679	0.992452086	0.803078323	0.881808537
3	38875	57828	1	429	104668	106328	10	22	20	19	22	21.26415094	21.26415094	20.80188679	20.80188679	0.325706547	0.955123444	0.881808537
3	38875	57828	1	430	106328	146807	10	22	20	18	23	20.83018868	21.69811321	20.37735849	21.22641509	0.624143105	0.890883797	0.881808537
3	38875	57828	1	431	146807	192956	10	22	20	18	23	21.26415094	21.26415094	20.80188679	20.80188679	0.710287046	0.870781707	0.881808537
3	38875	57828	1	432	192956	195122	10	21	21	18	23	20.83018868	21.69811321	20.37735849	21.22641509	0.449396728	0.929859461	0.881808537
3	38875	57828	1	433	195122	227896	10	21	21	17	24	20.39622642	22.13207547	19.95283019	21.6509434	0.767635622	0.857191456	0.881808537
3	38875	57828	1	434	227896	236718	10	21	21	18	23	20.83018868	21.69811321	20.37735849	21.22641509	0.449396728	0.929859461	0.881808537
3	38875	57828	1	435	236718	239635	10	21	21	17	24	20.39622642	22.13207547	19.95283019	21.6509434	0.767635622	0.857191456	0.881808537
3	38875	57828	1	436	239635	269856	10	21	21	18	23	20.83018868	21.69811321	20.37735849	21.22641509	0.449396728	0.929859461	0.881808537
3	38875	57828	1	437	269856	280611	10	21	21	19	22	21.26415094	21.26415094	20.80188679	20.80188679	0.231651534	0.972324816	0.881808537
3	38875	57828	1	438	280611	283639	10	21	21	18	23	20.83018868	21.69811321	20.37735849	21.22641509	0.449396728	0.929859461	0.881808537
3	38875	57828	1	439	283639	289327	10	22	20	18	23	21.26415094	21.26415094	20.80188679	20.80188679	0.710287046	0.870781707	0.881808537
3	38875	57828	1	440	289327	306004	10	22	20	16	25	20.39622642	22.13207547	19.95283019	21.6509434	1.63263394	0.652013142	0.881808537
3	38875	57828	1	441	306004	315571	10	22	20	16	25	20.83018868	21.69811321	20.37735849	21.22641509	1.809772734	0.612810593	0.881808537
3	38875	57828	1	442	315571	316165	10	21	21	16	25	20.39622642	22.13207547	19.95283019	21.6509434	1.376915741	0.710954619	0.881808537
3	38875	57828	1	443	316165	318655	10	21	21	15	26	19.96226415	22.56603774	19.52830189	22.0754717	1.910361384	0.591218327	0.881808537
3	38875	57828	1	444	318655	349287	10	20	22	15	26	19.52830189	23	19.10377358	22.5	1.480867742	0.686693035	0.881808537
3	38875	57828	1	445	349287	387358	10	20	22	16	25	19.96226415	22.56603774	19.52830189	22.0754717	1.039187746	0.791770861	0.881808537
3	38875	57828	1	446	387358	393650	10	21	21	16	25	20.39622642	22.13207547	19.95283019	21.6509434	1.376915741	0.710954619	0.881808537
3	38875	57828	1	447	393650	394364	10	23	19	17	24	21.69811321	20.83018868	21.22641509	20.37735849	1.724469192	0.631507515	0.881808537
3	38875	57828	1	448	394364	466146	10	23	19	17	24	21.26415094	21.26415094	20.80188679	20.80188679	1.569322834	0.666365492	0.881808537
3	38875	57828	1	449	466146	466976	10	23	19	18	23	21.69811321	20.83018868	21.22641509	20.37735849	1.066876599	0.785075615	0.881808537
3	38875	57828	1	450	466976	485067	10	23	19	17	24	21.26415094	21.26415094	20.80188679	20.80188679	1.569322834	0.666365492	0.881808537
3	38875	57828	1	451	485067	543162	10	24	18	18	23	22.13207547	20.39622642	21.6509434	19.95283019	1.520177749	0.67762121	0.881808537
3	38875	57828	1	452	543162	567435	10	25	17	18	23	22.56603774	19.96226415	22.0754717	19.52830189	2.071691422	0.557660981	0.766683372
3	38875	57828	1	453	567435	570530	10	26	16	18	23	23	19.52830189	22.5	19.10377358	2.723422761	0.436261514	0.766683372
3	38875	57828	1	454	570530	578448	10	26	16	17	24	22.56603774	19.96226415	22.0754717	19.52830189	3.499898974	0.320775189	0.598505391
3	38875	57828	1	455	578448	581686	10	26	16	17	24	23	19.52830189	22.5	19.10377358	3.628114119	0.304522253	0.598505391
3	38875	57828	1	456	581686	611067	10	26	16	16	25	22.56603774	19.96226415	22.0754717	19.52830189	4.514205923	0.211026627	0.435594459
3	38875	57828	1	457	611067	622110	10	26	16	15	26	22.13207547	20.39622642	21.6509434	19.95283019	5.499383641	0.138675479	0.293364152
3	38875	57828	1	458	622110	628991	10	26	16	15	26	22.56603774	19.96226415	22.0754717	19.52830189	5.721526621	0.125973151	0.293364152
3	38875	57828	1	459	628991	635138	10	27	15	15	26	23	19.52830189	22.5	19.10377358	6.735145788	0.080836219	0.186514402
3	38875	57828	1	460	635138	639517	10	26	16	15	26	22.56603774	19.96226415	22.0754717	19.52830189	5.721526621	0.125973151	0.293364152
3	38875	57828	1	461	639517	641525	10	26	16	16	25	23	19.52830189	22.5	19.10377358	4.726385724	0.192964442	0.435594459
3	38875	57828	1	462	641525	643200	10	25	17	16	25	22.56603774	19.96226415	22.0754717	19.52830189	3.90729157	0.271650522	0.598505391
3	38875	57828	1	463	643200	663135	10	25	17	15	26	22.13207547	20.39622642	21.6509434	19.95283019	4.812982161	0.186015011	0.435594459
3	38875	57828	1	464	663135	669152	10	25	17	16	25	22.56603774	19.96226415	22.0754717	19.52830189	3.90729157	0.271650522	0.598505391
3	38875	57828	1	465	669152	672483	10	24	18	16	25	22.13207547	20.39622642	21.6509434	19.95283019	3.190784526	0.36313485	0.598505391
3	38875	57828	1	466	672483	686219	10	24	18	15	26	21.69811321	20.83018868	21.22641509	20.37735849	4.006584328	0.260753996	0.435594459
3	38875	57828	1	467	686219	697037	10	25	17	15	26	22.13207547	20.39622642	21.6509434	19.95283019	4.812982161	0.186015011	0.435594459
3	38875	57828	1	468	697037	700541	10	25	17	15	26	21.69811321	20.83018868	21.22641509	20.37735849	4.584591575	0.20486787	0.435594459
3	38875	57828	1	469	700541	706943	10	24	18	15	26	21.26415094	21.26415094	20.80188679	20.80188679	3.770210146	0.287370217	0.598505391
3	38875	57828	1	470	706943	724334	10	23	19	15	26	20.83018868	21.69811321	20.37735849	21.22641509	3.054077887	0.383362293	0.598505391
3	38875	57828	1	471	3071	32391	11	19	17	22	20	19.96226415	19.52830189	19.52830189	19.10377358	0.728608977	0.866455083	0.881808537
3	38875	57828	1	472	32391	38344	11	19	17	23	19	20.39622642	19.09433962	19.95283019	18.67924528	0.796161632	0.850384899	0.881808537
3	38875	57828	1	473	38344	44364	11	19	17	22	20	19.96226415	19.52830189	19.52830189	19.10377358	0.728608977	0.866455083	0.881808537
3	38875	57828	1	474	44364	51420	11	18	18	22	20	19.52830189	19.96226415	19.10377358	19.52830189	0.762970105	0.858302018	0.881808537
3	38875	57828	1	475	51420	55783	11	18	18	20	22	18.66037736	20.83018868	18.25471698	20.37735849	0.703978812	0.872267696	0.881808537
3	38875	57828	1	476	55783	58595	11	17	19	20	22	18.22641509	21.26415094	17.83018868	20.80188679	0.656661688	0.883347036	0.881808537
3	38875	57828	1	477	58595	77594	11	17	19	19	23	17.79245283	21.69811321	17.40566038	21.22641509	0.665031989	0.881396298	0.881808537
3	38875	57828	1	478	77594	104301	11	16	19	20	22	17.79245283	21.26415094	17.40566038	20.80188679	0.877353849	0.830889119	0.881808537
3	38875	57828	1	479	104301	104849	11	16	19	22	20	18.66037736	20.39622642	18.25471698	19.95283019	1.243387797	0.742618026	0.881808537
3	38875	57828	1	480	104849	106827	11	15	20	22	20	18.22641509	20.83018868	17.83018868	20.37735849	1.586373166	0.662483549	0.881808537
3	38875	57828	1	481	106827	116265	11	15	20	22	20	17.79245283	21.26415094	17.40566038	20.80188679	1.75703586	0.624328747	0.881808537
3	38875	57828	1	482	116265	127601	11	15	20	22	20	18.22641509	20.83018868	17.83018868	20.37735849	1.586373166	0.662483549	0.881808537
3	38875	57828	1	483	127601	164874	11	15	20	22	20	18.66037736	20.39622642	18.25471698	19.95283019	1.494232192	0.683602178	0.881808537
3	38875	57828	1	484	164874	167731	11	17	18	22	20	19.52830189	19.52830189	19.10377358	19.10377358	0.928069355	0.818649284	0.881808537
3	38875	57828	1	485	167731	201705	11	18	17	22	20	19.96226415	19.09433962	19.52830189	18.67924528	0.828832733	0.842558916	0.881808537
3	38875	57828	1	486	201705	219897	11	19	16	22	20	20.39622642	18.66037736	19.95283019	18.25471698	0.851766487	0.837049229	0.881808537
3	38875	57828	1	487	219897	221882	11	19	16	21	21	19.96226415	19.09433962	19.52830189	18.67924528	0.947086156	0.81405249	0.881808537
3	38875	57828	1	488	221882	228883	11	20	15	21	21	20.39622642	18.66037736	19.95283019	18.25471698	1.193522972	0.75455819	0.881808537
3	38875	57828	1	489	228883	230273	11	19	16	21	21	19.96226415	19.09433962	19.52830189	18.67924528	0.947086156	0.81405249	0.881808537
3	38875	57828	1	490	230273	248549	11	18	17	21	21	19.52830189	19.52830189	19.10377358	19.10377358	0.823377997	0.843867539	0.881808537
3	38875	57828	1	491	248549	278370	11	19	16	21	21	19.96226415	19.09433962	19.52830189	18.67924528	0.947086156	0.81405249	0.881808537
3	38875	57828	1	492	278370	282208	11	19	17	21	21	19.96226415	19.52830189	19.52830189	19.10377358	0.672849449	0.87957068	0.881808537
3	38875	57828	1	493	282208	285920	11	20	16	21	21	20.39622642	19.09433962	19.95283019	18.67924528	0.852445563	0.836885908	0.881808537
3	38875	57828	1	494	285920	329279	11	20	16	20	22	19.96226415	19.52830189	19.52830189	19.10377358	1.088027866	0.779964964	0.881808537
3	38875	57828	1	495	329279	335636	11	19	17	19	23	19.09433962	20.39622642	18.67924528	19.95283019	1.036847865	0.792336844	0.881808537
3	38875	57828	1	496	335636	356509	11	19	17	20	22	19.52830189	19.96226415	19.10377358	19.52830189	0.808760205	0.847370581	0.881808537
3	38875	57828	1	497	356509	367811	11	20	16	20	22	19.96226415	19.52830189	19.52830189	19.10377358	1.088027866	0.779964964	0.881808537
3	38875	57828	1	498	367811	423780	11	20	16	21	21	20.39622642	19.09433962	19.95283019	18.67924528	0.852445563	0.836885908	0.881808537
3	38875	57828	1	499	423780	428868	11	20	16	21	21	20.83018868	18.66037736	20.37735849	18.25471698	0.84425425	0.838855306	0.881808537
3	38875	57828	1	500	428868	478475	11	20	15	21	21	20.83018868	18.22641509	20.37735849	17.83018868	1.186769991	0.756179136	0.881808537
3	38875	57828	1	501	478475	506937	11	20	15	22	20	21.26415094	17.79245283	20.80188679	17.40566038	0.969114838	0.808724659	0.881808537
3	38875	57828	1	502	506937	521368	11	20	15	21	21	20.83018868	18.22641509	20.37735849	17.83018868	1.186769991	0.756179136	0.881808537
3	38875	57828	1	503	521368	523818	11	20	15	22	20	21.26415094	17.79245283	20.80188679	17.40566038	0.969114838	0.808724659	0.881808537
3	38875	57828	1	504	523818	527172	11	19	16	22	20	20.83018868	18.22641509	20.37735849	17.83018868	0.826029825	0.843231444	0.881808537
3	38875	57828	1	505	527172	532118	11	19	16	22	20	20.39622642	18.66037736	19.95283019	18.25471698	0.851766487	0.837049229	0.881808537
3	38875	57828	1	506	532118	534896	11	19	16	23	19	20.83018868	18.22641509	20.37735849	17.83018868	0.847061571	0.838180518	0.881808537
3	38875	57828	1	507	534896	556165	11	18	17	22	20	19.96226415	19.09433962	19.52830189	18.67924528	0.828832733	0.842558916	0.881808537
3	38875	57828	1	508	556165	580421	11	19	16	22	20	20.39622642	18.66037736	19.95283019	18.25471698	0.851766487	0.837049229	0.881808537
3	38875	57828	1	509	580421	618665	11	18	17	22	20	19.96226415	19.09433962	19.52830189	18.67924528	0.828832733	0.842558916	0.881808537
3	38875	57828	1	510	618665	632201	11	18	17	22	20	19.52830189	19.52830189	19.10377358	19.10377358	0.928069355	0.818649284	0.881808537
3	38875	57828	1	511	632201	657466	11	17	18	22	20	19.09433962	19.96226415	18.67924528	19.52830189	1.024353155	0.795359495	0.881808537
3	38875	57828	1	512	11347	31766	12	15	27	21	18	17.35849057	23.43396226	16.98113208	22.9245283	2.872098715	0.411768306	0.766683372
3	38875	57828	1	513	31766	49183	12	14	28	21	17	16.9245283	23.43396226	16.55660377	22.9245283	4.118645998	0.248934185	0.435594459
3	38875	57828	1	514	49183	52032	12	14	28	20	18	16.49056604	23.86792453	16.13207547	23.3490566	3.244322269	0.35546736	0.598505391
3	38875	57828	1	515	52032	62483	12	14	28	20	19	16.49056604	24.30188679	16.13207547	23.77358491	2.824808569	0.419432263	0.766683372
3	38875	57828	1	516	62483	94001	12	14	28	19	20	16.05660377	24.73584906	15.70754717	24.19811321	2.112615124	0.549364862	0.766683372
3	38875	57828	1	517	94001	97799	12	15	27	20	19	16.9245283	23.86792453	16.55660377	23.3490566	2.156064853	0.540653993	0.766683372
3	38875	57828	1	518	97799	99376	12	15	27	19	20	16.49056604	24.30188679	16.13207547	23.77358491	1.543123378	0.672353833	0.881808537
3	38875	57828	1	519	99376	125103	12	14	28	19	20	16.05660377	24.73584906	15.70754717	24.19811321	2.112615124	0.549364862	0.766683372
3	38875	57828	1	520	125103	130801	12	16	26	19	20	16.9245283	23.86792453	16.55660377	23.3490566	1.081920061	0.781440349	0.881808537
3	38875	57828	1	521	130801	150675	12	15	27	18	21	16.05660377	24.73584906	15.70754717	24.19811321	1.034023489	0.793020051	0.881808537
3	38875	57828	1	522	150675	186657	12	15	27	17	22	15.62264151	25.16981132	15.28301887	24.62264151	0.63013701	0.889499849	0.881808537
3	38875	57828	1	523	186657	196028	12	16	26	17	22	16.05660377	24.73584906	15.70754717	24.19811321	0.370823905	0.946201402	0.881808537
3	38875	57828	1	524	196028	203905	12	16	26	16	23	15.62264151	25.16981132	15.28301887	24.62264151	0.177066324	0.981203798	0.881808537
3	38875	57828	1	525	203905	234924	12	17	25	16	23	16.05660377	24.73584906	15.70754717	24.19811321	0.123016372	0.988939061	0.881808537
3	38875	57828	1	526	234924	249932	12	16	26	16	23	15.62264151	25.16981132	15.28301887	24.62264151	0.177066324	0.981203798	0.881808537
3	38875	57828	1	527	249932	255236	12	16	26	15	24	15.62264151	25.16981132	15.28301887	24.62264151	0.057483522	0.996397062	0.881808537
3	38875	57828	1	528	255236	257759	12	17	25	16	23	16.49056604	24.30188679	16.13207547	23.77358491	0.062045684	0.99596525	0.881808537
3	38875	57828	1	529	257759	259444	12	17	25	17	22	16.9245283	23.86792453	16.55660377	23.3490566	0.143851752	0.986099625	0.881808537
3	38875	57828	1	530	259444	263031	12	17	25	18	21	17.35849057	23.43396226	16.98113208	22.9245283	0.33475572	0.953364654	0.881808537
3	38875	57828	1	531	263031	265396	12	18	24	18	21	17.79245283	23	17.40566038	22.5	0.166193801	0.982852888	0.881808537
3	38875	57828	1	532	265396	267091	12	18	24	19	20	18.22641509	22.56603774	17.83018868	22.0754717	0.365813301	0.947210495	0.881808537
3	38875	57828	1	533	267091	269035	12	18	24	18	21	17.79245283	23	17.40566038	22.5	0.166193801	0.982852888	0.881808537
3	38875	57828	1	534	269035	277576	12	19	23	19	20	18.66037736	22.13207547	18.25471698	21.6509434	0.196533962	0.978146886	0.881808537
3	38875	57828	1	535	277576	297101	12	20	22	19	20	19.09433962	21.69811321	18.67924528	21.22641509	0.123523836	0.98887223	0.881808537
3	38875	57828	1	536	297101	335878	12	19	23	19	20	18.66037736	22.13207547	18.25471698	21.6509434	0.196533962	0.978146886	0.881808537
3	38875	57828	1	537	335878	339594	12	18	24	19	20	18.22641509	22.56603774	17.83018868	22.0754717	0.365813301	0.947210495	0.881808537
3	38875	57828	1	538	339594	340974	12	18	24	20	19	18.66037736	22.13207547	18.25471698	21.6509434	0.672464624	0.879660631	0.881808537
3	38875	57828	1	539	340974	342165	12	17	25	20	19	18.22641509	22.56603774	17.83018868	22.0754717	1.037563049	0.792163849	0.881808537
3	38875	57828	1	540	342165	366895	12	17	25	19	20	17.79245283	23	17.40566038	22.5	0.633025426	0.888832062	0.881808537
3	38875	57828	1	541	366895	386020	12	17	25	18	21	17.35849057	23.43396226	16.98113208	22.9245283	0.33475572	0.953364654	0.881808537
3	38875	57828	1	542	386020	388225	12	17	25	17	22	16.9245283	23.86792453	16.55660377	23.3490566	0.143851752	0.986099625	0.881808537
3	38875	57828	1	543	388225	412937	12	17	25	17	22	16.49056604	24.30188679	16.13207547	23.77358491	0.214802576	0.975165006	0.881808537
3	38875	57828	1	544	412937	451199	12	18	24	18	21	17.35849057	23.43396226	16.98113208	22.9245283	0.260077781	0.967353147	0.881808537
3	38875	57828	1	545	451199	489670	12	18	24	19	20	17.79245283	23	17.40566038	22.5	0.469716837	0.925492302	0.881808537
3	38875	57828	1	546	489670	514002	12	18	24	18	21	17.35849057	23.43396226	16.98113208	22.9245283	0.260077781	0.967353147	0.881808537
3	38875	57828	1	547	514002	517731	12	17	25	18	21	16.9245283	23.86792453	16.55660377	23.3490566	0.416195705	0.936876891	0.881808537
3	38875	57828	1	548	517731	530389	12	18	24	18	21	17.35849057	23.43396226	16.98113208	22.9245283	0.260077781	0.967353147	0.881808537
3	38875	57828	1	549	530389	532515	12	18	24	18	21	17.79245283	23	17.40566038	22.5	0.166193801	0.982852888	0.881808537
3	38875	57828	1	550	532515	546024	12	18	24	19	20	18.22641509	22.56603774	17.83018868	22.0754717	0.365813301	0.947210495	0.881808537
3	38875	57828	1	551	546024	547790	12	18	24	19	20	18.66037736	22.13207547	18.25471698	21.6509434	0.337337705	0.952859886	0.881808537
3	38875	57828	1	552	547790	566717	12	17	25	19	20	18.22641509	22.56603774	17.83018868	22.0754717	0.616928129	0.892546365	0.881808537
3	38875	57828	1	553	566717	571888	12	17	25	19	20	17.79245283	23	17.40566038	22.5	0.633025426	0.888832062	0.881808537
3	38875	57828	1	554	571888	589265	12	15	27	19	20	16.9245283	23.86792453	16.55660377	23.3490566	1.470812328	0.689023028	0.881808537
3	38875	57828	1	555	589265	601331	12	15	27	18	21	16.49056604	24.30188679	16.13207547	23.77358491	0.974159301	0.807504298	0.881808537
3	38875	57828	1	556	601331	603421	12	15	27	17	22	16.05660377	24.73584906	15.70754717	24.19811321	0.582793311	0.900359905	0.881808537
3	38875	57828	1	557	603421	616169	12	15	27	18	21	16.49056604	24.30188679	16.13207547	23.77358491	0.974159301	0.807504298	0.881808537
3	38875	57828	1	558	616169	621389	12	17	25	18	21	17.35849057	23.43396226	16.98113208	22.9245283	0.33475572	0.953364654	0.881808537
3	38875	57828	1	559	621389	623748	12	18	24	18	21	17.79245283	23	17.40566038	22.5	0.166193801	0.982852888	0.881808537
3	38875	57828	1	560	623748	640185	12	18	24	18	21	18.22641509	22.56603774	17.83018868	22.0754717	0.147945983	0.985519632	0.881808537
3	38875	57828	1	561	640185	645013	12	17	25	18	21	17.79245283	23	17.40566038	22.5	0.329502391	0.954387654	0.881808537
3	38875	57828	1	562	645013	648607	12	18	24	19	20	18.66037736	22.13207547	18.25471698	21.6509434	0.337337705	0.952859886	0.881808537
3	38875	57828	1	563	648607	649722	12	18	24	18	21	18.22641509	22.56603774	17.83018868	22.0754717	0.147945983	0.985519632	0.881808537
3	38875	57828	1	564	649722	661138	12	19	23	18	21	18.66037736	22.13207547	18.25471698	21.6509434	0.063342494	0.995839709	0.881808537
3	38875	57828	1	565	661138	677011	12	19	23	18	21	18.22641509	22.56603774	17.83018868	22.0754717	0.095190768	0.992408238	0.881808537
3	38875	57828	1	566	677011	681799	12	19	23	19	20	18.66037736	22.13207547	18.25471698	21.6509434	0.196533962	0.978146886	0.881808537
3	38875	57828	1	567	681799	682963	12	19	23	18	21	18.22641509	22.56603774	17.83018868	22.0754717	0.095190768	0.992408238	0.881808537
3	38875	57828	1	568	682963	691863	12	18	24	18	21	17.79245283	23	17.40566038	22.5	0.166193801	0.982852888	0.881808537
3	38875	57828	1	569	691863	747652	12	18	24	18	21	17.35849057	23.43396226	16.98113208	22.9245283	0.260077781	0.967353147	0.881808537
3	38875	57828	1	570	747652	764715	12	19	23	18	21	17.79245283	23	17.40566038	22.5	0.202248945	0.977225427	0.881808537
3	38875	57828	1	571	764715	783936	12	19	23	17	22	17.35849057	23.43396226	16.98113208	22.9245283	0.200572503	0.977496823	0.881808537
3	38875	57828	1	572	783936	807515	12	19	23	17	22	16.9245283	23.86792453	16.55660377	23.3490566	0.375897967	0.945175149	0.881808537
3	38875	57828	1	573	807515	819398	12	18	24	17	22	16.49056604	24.30188679	16.13207547	23.77358491	0.320923857	0.956046412	0.881808537
3	38875	57828	1	574	819398	839895	12	18	24	18	21	16.9245283	23.86792453	16.55660377	23.3490566	0.431235737	0.933716958	0.881808537
3	38875	57828	1	575	839895	843556	12	18	24	15	25	15.62264151	25.60377358	15.28301887	25.04716981	0.467559313	0.925958446	0.881808537
3	38875	57828	1	576	843556	868518	12	19	23	15	25	16.05660377	25.16981132	15.70754717	24.62264151	0.764272462	0.85799209	0.881808537
3	38875	57828	1	577	868518	872827	12	18	24	15	25	15.62264151	25.60377358	15.28301887	25.04716981	0.467559313	0.925958446	0.881808537
3	38875	57828	1	578	872827	874790	12	17	25	15	25	15.18867925	26.03773585	14.85849057	25.47169811	0.267450334	0.966029248	0.881808537
3	38875	57828	1	579	874790	897698	12	17	25	16	24	15.62264151	25.60377358	15.28301887	25.04716981	0.213087757	0.975449335	0.881808537
3	38875	57828	1	580	897698	905576	12	17	25	17	23	16.05660377	25.16981132	15.70754717	24.62264151	0.269853005	0.965594876	0.881808537
3	38875	57828	1	581	905576	906755	12	16	26	18	22	16.05660377	25.16981132	15.70754717	24.62264151	0.641502766	0.886868938	0.881808537
3	38875	57828	1	582	906755	953916	12	16	26	17	23	15.62264151	25.60377358	15.28301887	25.04716981	0.375462549	0.945263385	0.881808537
3	38875	57828	1	583	953916	1020891	12	17	25	17	23	16.05660377	25.16981132	15.70754717	24.62264151	0.269853005	0.965594876	0.881808537
3	38875	57828	1	584	1020891	1058969	12	17	25	16	24	15.62264151	25.60377358	15.28301887	25.04716981	0.213087757	0.975449335	0.881808537
3	38875	57828	1	585	8540	14028	13	18	25	20	19	21.26415094	20.39622642	20.80188679	19.95283019	1.616626053	0.655625881	0.881808537
3	38875	57828	1	586	14028	17725	13	19	24	20	19	21.69811321	19.96226415	21.22641509	19.52830189	1.237362771	0.744057828	0.881808537
3	38875	57828	1	587	17725	21862	13	19	24	20	19	21.69811321	19.96226415	21.22641509	19.52830189	1.237362771	0.744057828	0.881808537
3	38875	57828	1	588	21862	23574	13	20	23	19	20	21.69811321	19.96226415	21.22641509	19.52830189	0.840079847	0.839858371	0.881808537
3	38875	57828	1	589	23574	25902	13	20	24	19	20	21.69811321	20.39622642	21.22641509	19.95283019	1.003277988	0.800458781	0.881808537
3	38875	57828	1	590	25902	51204	13	21	24	20	19	22.56603774	19.96226415	22.0754717	19.52830189	1.134808414	0.768678529	0.881808537
3	38875	57828	1	591	51204	53475	13	22	23	20	19	23	19.52830189	22.5	19.10377358	0.939010523	0.816004907	0.881808537
3	38875	57828	1	592	53475	111680	13	20	24	20	19	22.13207547	19.96226415	21.6509434	19.52830189	1.162279405	0.762064747	0.881808537
3	38875	57828	1	593	111680	112905	13	20	24	19	20	21.69811321	20.39622642	21.22641509	19.95283019	1.003277988	0.800458781	0.881808537
3	38875	57828	1	594	112905	137439	13	21	23	19	20	22.13207547	19.96226415	21.6509434	19.52830189	0.856146239	0.835995709	0.881808537
[truncated: 45,491,881 more chars]
