# Supplementary material for: A Genome-Wide Analysis Reveals No Nuclear Dobzhansky-Muller Pairs of Determinants of Speciation between S. cerevisiae and S. paradoxus, but Suggests More Complex Incompatibilities
Source: PLoS Genet. 2010 Jul 29;6(7):e1001038. doi: 10.1371/journal.pgen.1001038 (PMC2912382; doi:10.1371/journal.pgen.1001038)
Supplement: Table S3 — Pairwise linkage analysis results for S. paradoxus portion of the genome. (8.12 MB ZIP) [file pgen.1001038.s005.zip]

Archive with 3 entries (2 files):
- Table_S3.txt
- __MACOSX/
- __MACOSX/._Table_S3.txt
