# Supplementary material for: A Genome-Wide Analysis Reveals No Nuclear Dobzhansky-Muller Pairs of Determinants of Speciation between S. cerevisiae and S. paradoxus, but Suggests More Complex Incompatibilities
Source: PLoS Genet. 2010 Jul 29;6(7):e1001038. doi: 10.1371/journal.pgen.1001038 (PMC2912382; doi:10.1371/journal.pgen.1001038)
Supplement: Table S3 — Pairwise linkage analysis results for S. paradoxus portion of the genome. (8.12 MB ZIP) [file pgen.1001038.s005.zip › Table_S3.txt]

Seg_A	Beg_A	End_A	Chr_A	Seg_B	Beg_B	End_B	Chr_B	1/1	1/0	0/1	0/0	Exp_1/1	Exp_1/0	Exp_0/1	Exp_0/0	chisq_stat	p-value	Number_tests	FDR
0	38653	64508	1	1	64508	68249	1	44	2	0	45	19.09433962	20.39622642	18.67924528	19.95283019	99.19942227	2.31008E-21	688070	0
0	38653	64508	1	2	68249	73093	1	44	2	1	44	19.52830189	19.96226415	19.10377358	19.52830189	94.65169376	2.19365E-20	688070	0
0	38653	64508	1	3	73093	77250	1	44	2	3	42	20.39622642	19.09433962	19.95283019	18.67924528	86.13907411	1.47786E-18	688070	0
0	38653	64508	1	4	77250	79443	1	43	3	3	42	19.96226415	19.52830189	19.52830189	19.10377358	82.00692212	1.13891E-17	688070	0
0	38653	64508	1	5	79443	83088	1	42	4	3	42	19.52830189	19.96226415	19.10377358	19.52830189	78.05613447	8.01549E-17	688070	0
0	38653	64508	1	6	83088	121531	1	41	5	3	42	19.09433962	20.39622642	18.67924528	19.95283019	74.27524852	5.1812E-16	688070	0
0	38653	64508	1	7	121531	122287	1	41	5	4	41	19.52830189	19.96226415	19.10377358	19.52830189	70.3729218	3.55142E-15	688070	0
0	38653	64508	1	8	122287	136252	1	40	6	4	41	19.09433962	20.39622642	18.67924528	19.95283019	66.78740571	2.07945E-14	688070	0
0	38653	64508	1	9	136252	141013	1	41	5	6	39	20.39622642	19.09433962	19.95283019	18.67924528	63.08066438	1.2907E-13	688070	0
0	38653	64508	1	10	141013	142136	1	40	6	5	40	19.52830189	19.96226415	19.10377358	19.52830189	63.09942043	1.27883E-13	688070	0
0	38653	64508	1	11	142136	152856	1	40	6	6	39	19.96226415	19.52830189	19.52830189	19.10377358	59.57860454	7.23219E-13	688070	0
0	38653	64508	1	12	152856	172768	1	39	7	6	39	19.52830189	19.96226415	19.10377358	19.52830189	56.23563038	3.74163E-12	688070	0
0	38653	64508	1	13	172768	175227	1	38	8	7	38	19.52830189	19.96226415	19.10377358	19.52830189	49.78155164	8.89248E-11	688070	0
0	38653	64508	1	14	175227	203286	1	38	8	6	39	19.09433962	20.39622642	18.67924528	19.95283019	53.04204274	1.79591E-11	688070	0
0	38653	64508	1	15	203286	206464	1	38	8	5	40	18.66037736	20.83018868	18.25471698	20.37735849	56.46634821	3.34056E-12	688070	0
0	38653	64508	1	16	206464	207570	1	38	8	4	41	18.22641509	21.26415094	17.83018868	20.80188679	60.06540663	5.6921E-13	688070	0
0	38653	64508	1	17	207570	234229	1	38	8	4	41	18.22641509	21.69811321	17.83018868	21.22641509	59.24750245	8.51131E-13	688070	0
0	38653	64508	1	18	12252	48193	2	27	15	15	24	20.83018868	20.39622642	20.37735849	19.95283019	5.495090514	0.138932546	688070	0.285552569
0	38653	64508	1	19	48193	57919	2	27	15	16	23	21.26415094	19.96226415	20.80188679	19.52830189	4.506387518	0.211721223	688070	0.423659492
0	38653	64508	1	20	57919	59299	2	27	15	16	23	21.69811321	19.52830189	21.22641509	19.10377358	4.42704285	0.218890926	688070	0.423659492
0	38653	64508	1	21	59299	63005	2	27	15	17	22	22.13207547	19.09433962	21.6509434	18.67924528	3.538078797	0.315856836	688070	0.585882463
0	38653	64508	1	22	63005	82089	2	26	16	17	22	21.69811321	19.52830189	21.22641509	19.10377358	2.770984879	0.428298631	688070	0.754962324
0	38653	64508	1	23	82089	104429	2	26	16	16	23	21.26415094	19.96226415	20.80188679	19.52830189	3.566859722	0.312193541	688070	0.585882463
0	38653	64508	1	24	104429	107823	2	26	16	15	24	20.83018868	20.39622642	20.37735849	19.95283019	4.470595448	0.214928129	688070	0.423659492
0	38653	64508	1	25	107823	121963	2	26	16	14	25	20.39622642	20.83018868	19.95283019	20.37735849	5.484308745	0.139580138	688070	0.285552569
0	38653	64508	1	26	121963	130207	2	25	17	14	25	19.96226415	21.26415094	19.52830189	20.80188679	4.538693371	0.208864767	688070	0.423659492
0	38653	64508	1	27	130207	146359	2	25	17	15	24	20.39622642	20.83018868	19.95283019	20.37735849	3.616883607	0.305916045	688070	0.585882463
0	38653	64508	1	28	146359	156605	2	24	18	15	24	19.96226415	21.26415094	19.52830189	20.80188679	2.859493323	0.413799677	688070	0.754962324
0	38653	64508	1	29	156605	159534	2	25	17	15	24	20.39622642	20.83018868	19.95283019	20.37735849	3.616883607	0.305916045	688070	0.585882463
0	38653	64508	1	30	159534	173359	2	25	17	16	23	20.83018868	20.39622642	20.37735849	19.95283019	2.805912969	0.422527473	688070	0.754962324
0	38653	64508	1	31	173359	178383	2	26	16	16	23	21.26415094	19.96226415	20.80188679	19.52830189	3.566859722	0.312193541	688070	0.585882463
0	38653	64508	1	32	178383	187130	2	26	16	17	22	21.69811321	19.52830189	21.22641509	19.10377358	2.770984879	0.428298631	688070	0.754962324
0	38653	64508	1	33	187130	190576	2	26	16	16	23	21.26415094	19.96226415	20.80188679	19.52830189	3.566859722	0.312193541	688070	0.585882463
0	38653	64508	1	34	190576	192830	2	26	16	17	22	21.69811321	19.52830189	21.22641509	19.10377358	2.770984879	0.428298631	688070	0.754962324
0	38653	64508	1	35	192830	193594	2	25	17	17	22	21.26415094	19.96226415	20.80188679	19.52830189	2.103622707	0.551180218	688070	0.754962324
0	38653	64508	1	36	193594	211285	2	25	17	17	22	21.69811321	19.52830189	21.22641509	19.10377358	2.110405169	0.549810602	688070	0.754962324
0	38653	64508	1	37	211285	218406	2	24	18	17	22	21.26415094	19.96226415	20.80188679	19.52830189	1.55258301	0.67018844	688070	0.876744057
0	38653	64508	1	38	218406	259446	2	25	17	17	22	21.69811321	19.52830189	21.22641509	19.10377358	2.110405169	0.549810602	688070	0.754962324
0	38653	64508	1	39	259446	270078	2	25	17	18	21	22.13207547	19.09433962	21.6509434	18.67924528	1.505332751	0.681040084	688070	0.876744057
0	38653	64508	1	40	270078	272752	2	23	19	18	21	21.26415094	19.96226415	20.80188679	19.52830189	0.676394677	0.878741609	688070	0.876744057
0	38653	64508	1	41	272752	273602	2	21	21	18	21	20.39622642	20.83018868	19.95283019	20.37735849	0.229410588	0.972707329	688070	0.876744057
0	38653	64508	1	42	273602	309132	2	21	21	19	20	20.83018868	20.39622642	20.37735849	19.95283019	0.112468114	0.990300333	688070	0.876744057
0	38653	64508	1	43	309132	315566	2	21	21	18	21	20.39622642	20.83018868	19.95283019	20.37735849	0.229410588	0.972707329	688070	0.876744057
0	38653	64508	1	44	315566	322442	2	22	20	18	21	20.83018868	20.39622642	20.37735849	19.95283019	0.40570954	0.939060529	688070	0.876744057
0	38653	64508	1	45	322442	333051	2	22	20	18	21	20.39622642	20.83018868	19.95283019	20.37735849	0.369346604	0.946499368	688070	0.876744057
0	38653	64508	1	46	333051	342067	2	22	20	19	20	20.83018868	20.39622642	20.37735849	19.95283019	0.166603945	0.982791471	688070	0.876744057
0	38653	64508	1	47	342067	349713	2	23	19	19	20	21.26415094	19.96226415	20.80188679	19.52830189	0.355562576	0.949261196	688070	0.876744057
0	38653	64508	1	48	349713	352281	2	22	20	19	20	20.83018868	20.39622642	20.37735849	19.95283019	0.166603945	0.982791471	688070	0.876744057
0	38653	64508	1	49	352281	403658	2	22	20	20	19	21.26415094	19.96226415	20.80188679	19.52830189	0.070739459	0.995100931	688070	0.876744057
0	38653	64508	1	50	403658	429597	2	22	20	19	20	20.83018868	20.39622642	20.37735849	19.95283019	0.166603945	0.982791471	688070	0.876744057
0	38653	64508	1	51	429597	446277	2	22	20	18	21	20.39622642	20.83018868	19.95283019	20.37735849	0.369346604	0.946499368	688070	0.876744057
0	38653	64508	1	52	446277	459223	2	22	20	17	22	19.96226415	21.26415094	19.52830189	20.80188679	0.679507125	0.878013165	688070	0.876744057
0	38653	64508	1	53	459223	465716	2	21	21	17	22	19.52830189	21.69811321	19.10377358	21.22641509	0.393239308	0.941635528	688070	0.876744057
0	38653	64508	1	54	465716	483769	2	21	21	18	21	19.96226415	21.26415094	19.52830189	20.80188679	0.178720976	0.980949076	688070	0.876744057
0	38653	64508	1	55	483769	506201	2	21	21	17	22	19.52830189	21.69811321	19.10377358	21.22641509	0.393239308	0.941635528	688070	0.876744057
0	38653	64508	1	56	506201	510534	2	19	23	17	22	18.66037736	22.56603774	18.25471698	22.0754717	0.101026181	0.991713994	688070	0.876744057
0	38653	64508	1	57	510534	512807	2	17	25	14	25	16.49056604	24.73584906	16.13207547	24.19811321	0.326914817	0.954889543	688070	0.876744057
0	38653	64508	1	58	512807	569965	2	17	25	14	25	16.05660377	25.16981132	15.70754717	24.62264151	0.247982859	0.969494948	688070	0.876744057
0	38653	64508	1	59	569965	575803	2	18	24	14	25	16.49056604	24.73584906	16.13207547	24.19811321	0.468409859	0.925774749	688070	0.876744057
0	38653	64508	1	60	575803	576305	2	20	22	14	25	17.35849057	23.86792453	16.98113208	23.3490566	1.188241894	0.755825754	688070	0.876744057
0	38653	64508	1	61	576305	580305	2	20	22	13	26	16.9245283	24.30188679	16.55660377	23.77358491	1.749417562	0.626003607	688070	0.876744057
0	38653	64508	1	62	580305	600572	2	21	21	13	26	17.35849057	23.86792453	16.98113208	23.3490566	2.342859812	0.50435988	688070	0.754962324
0	38653	64508	1	63	600572	629553	2	21	21	14	25	17.79245283	23.43396226	17.40566038	22.9245283	1.685313478	0.640203873	688070	0.876744057
0	38653	64508	1	64	629553	655067	2	22	20	14	25	18.22641509	23	17.83018868	22.5	2.273143916	0.517685346	688070	0.754962324
0	38653	64508	1	65	655067	671348	2	23	19	14	25	18.66037736	22.56603774	18.25471698	22.0754717	2.951849338	0.399108816	688070	0.754962324
0	38653	64508	1	66	671348	682000	2	22	20	14	25	18.22641509	23	17.83018868	22.5	2.273143916	0.517685346	688070	0.754962324
0	38653	64508	1	67	682000	691799	2	22	20	13	26	17.79245283	23.43396226	17.40566038	22.9245283	3.025942937	0.387642495	688070	0.585882463
0	38653	64508	1	68	691799	718772	2	21	21	13	26	17.35849057	23.86792453	16.98113208	23.3490566	2.342859812	0.50435988	688070	0.754962324
0	38653	64508	1	69	718772	720649	2	21	21	14	25	18.22641509	23	17.83018868	22.5	1.696539361	0.637703456	688070	0.876744057
0	38653	64508	1	70	720649	724502	2	21	21	13	26	17.79245283	23.43396226	17.40566038	22.9245283	2.358785324	0.501352845	688070	0.754962324
0	38653	64508	1	71	724502	725839	2	20	22	14	25	17.79245283	23.43396226	17.40566038	22.9245283	1.215909291	0.749191195	688070	0.876744057
0	38653	64508	1	72	725839	744266	2	21	21	15	24	18.66037736	22.56603774	18.25471698	22.0754717	1.15009759	0.764996128	688070	0.876744057
0	38653	64508	1	73	744266	753051	2	21	21	16	23	19.09433962	22.13207547	18.67924528	21.6509434	0.716450751	0.869327915	688070	0.876744057
0	38653	64508	1	74	753051	756454	2	21	21	16	23	19.52830189	21.69811321	19.10377358	21.22641509	0.7858319	0.85285277	688070	0.876744057
0	38653	64508	1	75	756454	758480	2	22	20	16	23	19.96226415	21.26415094	19.52830189	20.80188679	1.152917359	0.764317377	688070	0.876744057
0	38653	64508	1	76	758480	761398	2	22	20	17	22	20.39622642	20.83018868	19.95283019	20.37735849	0.725394674	0.86721523	688070	0.876744057
0	38653	64508	1	77	761398	799213	2	23	19	18	21	21.26415094	19.96226415	20.80188679	19.52830189	0.676394677	0.878741609	688070	0.876744057
0	38653	64508	1	78	799213	810171	2	23	19	18	21	20.83018868	20.39622642	20.37735849	19.95283019	0.653917218	0.883985727	688070	0.876744057
0	38653	64508	1	79	810171	821182	2	24	18	18	21	21.26415094	19.96226415	20.80188679	19.52830189	1.033190325	0.793221596	688070	0.876744057
0	38653	64508	1	80	11671	43855	3	16	26	19	22	18.66037736	23.43396226	18.25471698	22.9245283	0.727981623	0.866603481	688070	0.876744057
0	38653	64508	1	81	43855	49815	3	17	25	19	22	19.09433962	23	18.67924528	22.5	0.420247181	0.936028864	688070	0.876744057
0	38653	64508	1	82	49815	51673	3	16	26	19	22	18.66037736	23.43396226	18.25471698	22.9245283	0.727981623	0.866603481	688070	0.876744057
0	38653	64508	1	83	51673	53872	3	16	26	18	23	18.22641509	23.86792453	17.83018868	23.3490566	0.469253392	0.925592479	688070	0.876744057
0	38653	64508	1	84	53872	59445	3	17	25	18	23	18.66037736	23.43396226	18.25471698	22.9245283	0.256195682	0.968044734	688070	0.876744057
0	38653	64508	1	85	59445	69588	3	17	25	19	22	19.09433962	23	18.67924528	22.5	0.420247181	0.936028864	688070	0.876744057
0	38653	64508	1	86	69588	72704	3	16	26	19	22	18.66037736	23.43396226	18.25471698	22.9245283	0.727981623	0.866603481	688070	0.876744057
0	38653	64508	1	87	72704	96422	3	15	27	19	22	18.22641509	23.86792453	17.83018868	23.3490566	1.136838142	0.768189469	688070	0.876744057
0	38653	64508	1	88	96422	104889	3	16	26	19	22	18.66037736	23.43396226	18.25471698	22.9245283	0.727981623	0.866603481	688070	0.876744057
0	38653	64508	1	89	104889	106163	3	16	26	20	21	19.09433962	23	18.67924528	22.5	1.086145292	0.780419676	688070	0.876744057
0	38653	64508	1	90	106163	139944	3	15	27	20	21	18.66037736	23.43396226	18.25471698	22.9245283	1.589096271	0.66186469	688070	0.876744057
0	38653	64508	1	91	139944	164637	3	16	26	20	21	19.09433962	23	18.67924528	22.5	1.086145292	0.780419676	688070	0.876744057
0	38653	64508	1	92	164637	210077	3	17	25	20	21	19.52830189	22.56603774	19.10377358	22.0754717	0.684301698	0.87688999	688070	0.876744057
0	38653	64508	1	93	210077	212002	3	18	24	20	21	19.96226415	22.13207547	19.52830189	21.6509434	0.38150341	0.944036387	688070	0.876744057
0	38653	64508	1	94	212002	220684	3	18	24	19	22	19.52830189	22.56603774	19.10377358	22.0754717	0.211549314	0.975703656	688070	0.876744057
0	38653	64508	1	95	220684	224392	3	19	23	19	22	19.96226415	22.13207547	19.52830189	21.6509434	0.100341107	0.991796458	688070	0.876744057
0	38653	64508	1	96	224392	230110	3	18	24	20	21	19.96226415	22.13207547	19.52830189	21.6509434	0.38150341	0.944036387	688070	0.876744057
0	38653	64508	1	97	230110	244383	3	19	23	20	21	20.83018868	21.26415094	20.37735849	20.80188679	0.311381498	0.957873907	688070	0.876744057
0	38653	64508	1	98	244383	250795	3	18	24	19	22	19.96226415	22.13207547	19.52830189	21.6509434	0.370458606	0.946275116	688070	0.876744057
0	38653	64508	1	99	250795	263816	3	19	23	19	22	20.39622642	21.69811321	19.95283019	21.22641509	0.24738653	0.969599556	688070	0.876744057
0	38653	64508	1	100	263816	277709	3	18	24	19	22	19.96226415	22.13207547	19.52830189	21.6509434	0.370458606	0.946275116	688070	0.876744057
0	38653	64508	1	101	277709	303668	3	17	25	19	22	19.52830189	22.56603774	19.10377358	22.0754717	0.590683465	0.89856183	688070	0.876744057
0	38653	64508	1	102	6893	37817	4	19	27	13	32	16.9245283	29.0754717	16.55660377	28.44339623	1.611403037	0.656807035	688070	0.876744057
0	38653	64508	1	103	37817	40905	4	19	27	14	31	17.35849057	28.64150943	16.98113208	28.01886792	1.089847021	0.779525603	688070	0.876744057
0	38653	64508	1	104	40905	42242	4	18	28	14	31	16.9245283	29.0754717	16.55660377	28.44339623	0.732699564	0.865487046	688070	0.876744057
0	38653	64508	1	105	42242	46014	4	18	28	13	32	16.49056604	29.50943396	16.13207547	28.86792453	1.163291007	0.761821429	688070	0.876744057
0	38653	64508	1	106	46014	52851	4	17	29	13	32	16.05660377	29.94339623	15.70754717	29.29245283	0.802120457	0.848959781	688070	0.876744057
0	38653	64508	1	107	52851	57243	4	15	31	13	32	15.18867925	30.81132075	14.85849057	30.14150943	0.350550452	0.95025703	688070	0.876744057
0	38653	64508	1	108	57243	61823	4	14	32	13	32	14.75471698	31.24528302	14.43396226	30.56603774	0.266565628	0.966188833	688070	0.876744057
0	38653	64508	1	109	61823	66883	4	13	33	13	32	14.32075472	31.67924528	14.00943396	30.99056604	0.282486168	0.963287987	688070	0.876744057
0	38653	64508	1	110	66883	110643	4	13	33	14	31	14.75471698	31.24528302	14.43396226	30.56603774	0.326433488	0.954982755	688070	0.876744057
0	38653	64508	1	111	110643	120173	4	13	33	15	30	15.18867925	30.81132075	14.85849057	30.14150943	0.472872015	0.924809587	688070	0.876744057
0	38653	64508	1	112	120173	121740	4	14	32	15	30	15.62264151	30.37735849	15.28301887	29.71698113	0.263146998	0.96680366	688070	0.876744057
0	38653	64508	1	113	121740	122598	4	14	32	14	31	15.18867925	30.81132075	14.85849057	30.14150943	0.212938695	0.975474009	688070	0.876744057
0	38653	64508	1	114	122598	126182	4	13	33	17	28	16.49056604	29.50943396	16.13207547	28.86792453	1.224526256	0.747128117	688070	0.876744057
0	38653	64508	1	115	126182	129334	4	14	32	16	29	16.05660377	29.50943396	15.70754717	28.86792453	0.479669845	0.923334611	688070	0.876744057
0	38653	64508	1	116	129334	130364	4	14	32	17	28	16.49056604	29.0754717	16.13207547	28.44339623	0.723917758	0.86756435	688070	0.876744057
0	38653	64508	1	117	130364	133398	4	13	33	17	28	16.05660377	29.50943396	15.70754717	28.86792453	1.127195248	0.770513431	688070	0.876744057
0	38653	64508	1	118	133398	133998	4	13	33	16	29	15.62264151	29.94339623	15.28301887	29.29245283	0.788846595	0.852132879	688070	0.876744057
0	38653	64508	1	119	133998	135098	4	13	33	15	30	15.18867925	30.37735849	14.85849057	29.71698113	0.54585726	0.908707252	688070	0.876744057
0	38653	64508	1	120	135098	159513	4	12	34	14	31	14.32075472	31.24528302	14.00943396	30.56603774	0.625125791	0.890657071	688070	0.876744057
0	38653	64508	1	121	159513	175256	4	12	34	15	30	14.75471698	30.81132075	14.43396226	30.14150943	0.867167732	0.833342877	688070	0.876744057
0	38653	64508	1	122	175256	196073	4	12	34	15	30	14.32075472	31.24528302	14.00943396	30.56603774	0.699480448	0.873326147	688070	0.876744057
0	38653	64508	1	123	196073	198334	4	12	34	14	31	13.88679245	31.67924528	13.58490566	30.99056604	0.439057578	0.932061022	688070	0.876744057
0	38653	64508	1	124	198334	201149	4	13	33	14	31	14.32075472	31.24528302	14.00943396	30.56603774	0.226520169	0.973198579	688070	0.876744057
0	38653	64508	1	125	201149	284129	4	12	34	14	31	13.88679245	31.67924528	13.58490566	30.99056604	0.439057578	0.932061022	688070	0.876744057
0	38653	64508	1	126	284129	286679	4	13	33	14	31	14.32075472	31.24528302	14.00943396	30.56603774	0.226520169	0.973198579	688070	0.876744057
0	38653	64508	1	127	286679	287538	4	13	33	13	32	13.88679245	31.67924528	13.58490566	30.99056604	0.169756655	0.982317273	688070	0.876744057
0	38653	64508	1	128	287538	295371	4	13	33	14	31	14.32075472	31.24528302	14.00943396	30.56603774	0.226520169	0.973198579	688070	0.876744057
0	38653	64508	1	129	295371	304164	4	12	34	14	31	13.88679245	31.67924528	13.58490566	30.99056604	0.439057578	0.932061022	688070	0.876744057
0	38653	64508	1	130	304164	306076	4	12	34	15	30	14.32075472	31.24528302	14.00943396	30.56603774	0.699480448	0.873326147	688070	0.876744057
0	38653	64508	1	131	306076	307172	4	12	34	15	30	14.75471698	30.81132075	14.43396226	30.14150943	0.867167732	0.833342877	688070	0.876744057
0	38653	64508	1	132	307172	310433	4	12	34	16	29	15.18867925	30.37735849	14.85849057	29.71698113	1.20643697	0.751460882	688070	0.876744057
0	38653	64508	1	133	310433	313323	4	12	34	16	29	14.75471698	30.81132075	14.43396226	30.14150943	1.05744666	0.787355264	688070	0.876744057
0	38653	64508	1	134	313323	315044	4	14	32	16	29	15.62264151	29.94339623	15.28301887	29.29245283	0.346345019	0.951089032	688070	0.876744057
0	38653	64508	1	135	315044	337016	4	13	33	16	29	15.18867925	30.37735849	14.85849057	29.71698113	0.646809641	0.885637628	688070	0.876744057
0	38653	64508	1	136	337016	340516	4	14	32	17	28	16.05660377	29.50943396	15.70754717	28.86792453	0.606060942	0.895043468	688070	0.876744057
0	38653	64508	1	137	340516	354621	4	13	33	17	28	15.62264151	29.94339623	15.28301887	29.29245283	1.002212134	0.800716686	688070	0.876744057
0	38653	64508	1	138	354621	372875	4	14	32	17	28	16.05660377	29.50943396	15.70754717	28.86792453	0.606060942	0.895043468	688070	0.876744057
0	38653	64508	1	139	372875	381715	4	14	32	16	29	15.62264151	29.94339623	15.28301887	29.29245283	0.346345019	0.951089032	688070	0.876744057
0	38653	64508	1	140	381715	423809	4	14	32	16	29	15.18867925	30.37735849	14.85849057	29.71698113	0.28469784	0.962880235	688070	0.876744057
0	38653	64508	1	141	423809	457123	4	13	33	16	29	14.75471698	30.81132075	14.43396226	30.14150943	0.577294648	0.901609996	688070	0.876744057
0	38653	64508	1	142	457123	466240	4	12	34	16	29	14.32075472	31.24528302	14.00943396	30.56603774	0.982028148	0.805600502	688070	0.876744057
0	38653	64508	1	143	466240	489088	4	11	35	16	29	13.88679245	31.67924528	13.58490566	30.99056604	1.505410317	0.681022198	688070	0.876744057
0	38653	64508	1	144	489088	514296	4	11	35	17	28	14.32075472	31.24528302	14.00943396	30.56603774	2.075041616	0.556978497	688070	0.754962324
0	38653	64508	1	145	514296	533057	4	12	34	16	29	13.88679245	31.67924528	13.58490566	30.99056604	0.983578126	0.80522548	688070	0.876744057
0	38653	64508	1	146	533057	533829	4	12	34	17	28	14.32075472	31.24528302	14.00943396	30.56603774	1.472768888	0.688569367	688070	0.876744057
0	38653	64508	1	147	533829	536669	4	12	34	17	28	14.32075472	31.24528302	14.00943396	30.56603774	1.472768888	0.688569367	688070	0.876744057
0	38653	64508	1	148	536669	542250	4	12	34	16	29	13.88679245	31.67924528	13.58490566	30.99056604	0.983578126	0.80522548	688070	0.876744057
0	38653	64508	1	149	542250	543863	4	11	35	16	29	13.45283019	32.11320755	13.16037736	31.41509434	1.505098128	0.681094188	688070	0.876744057
0	38653	64508	1	150	543863	545622	4	11	35	15	30	13.01886792	32.54716981	12.73584906	31.83962264	1.006726825	0.799624269	688070	0.876744057
0	38653	64508	1	151	545622	553533	4	10	36	15	30	12.58490566	32.98113208	12.31132075	32.26415094	1.55332984	0.670017638	688070	0.876744057
0	38653	64508	1	152	553533	584181	4	10	36	14	31	12.1509434	33.41509434	11.88679245	32.68867925	1.043636293	0.790694892	688070	0.876744057
0	38653	64508	1	153	584181	603906	4	10	36	14	31	13.01886792	32.54716981	12.73584906	31.83962264	1.213947437	0.749661125	688070	0.876744057
0	38653	64508	1	154	603906	621392	4	10	36	15	30	13.45283019	32.11320755	13.16037736	31.41509434	1.677539152	0.641938853	688070	0.876744057
0	38653	64508	1	155	621392	623697	4	11	35	15	30	13.88679245	31.67924528	13.58490566	30.99056604	1.127271048	0.770495157	688070	0.876744057
0	38653	64508	1	156	623697	626992	4	11	35	14	31	13.45283019	32.11320755	13.16037736	31.41509434	0.765778163	0.857633694	688070	0.876744057
0	38653	64508	1	157	626992	631935	4	13	33	14	31	14.32075472	31.24528302	14.00943396	30.56603774	0.226520169	0.973198579	688070	0.876744057
0	38653	64508	1	158	631935	678843	4	13	33	13	32	13.88679245	31.67924528	13.58490566	30.99056604	0.169756655	0.982317273	688070	0.876744057
0	38653	64508	1	159	678843	686252	4	12	34	13	32	13.45283019	32.11320755	13.16037736	31.41509434	0.280599436	0.963634929	688070	0.876744057
0	38653	64508	1	160	686252	687879	4	12	34	13	32	13.88679245	31.67924528	13.58490566	30.99056604	0.48443429	0.922297578	688070	0.876744057
0	38653	64508	1	161	687879	693232	4	13	33	13	32	14.32075472	31.24528302	14.00943396	30.56603774	0.360358553	0.94830406	688070	0.876744057
0	38653	64508	1	162	693232	714294	4	14	32	13	32	14.75471698	30.81132075	14.43396226	30.14150943	0.341514237	0.952040683	688070	0.876744057
0	38653	64508	1	163	714294	755864	4	14	32	12	33	14.32075472	31.24528302	14.00943396	30.56603774	0.507451463	0.917251335	688070	0.876744057
0	38653	64508	1	164	755864	758461	4	15	31	12	33	14.75471698	30.81132075	14.43396226	30.14150943	0.686752761	0.876315323	688070	0.876744057
0	38653	64508	1	165	758461	778021	4	15	31	12	33	14.32075472	31.24528302	14.00943396	30.56603774	0.516180053	0.915322614	688070	0.876744057
0	38653	64508	1	166	778021	801570	4	16	30	12	33	14.75471698	30.81132075	14.43396226	30.14150943	0.807983985	0.847556432	688070	0.876744057
0	38653	64508	1	167	801570	818554	4	17	29	12	33	15.18867925	30.37735849	14.85849057	29.71698113	1.191074651	0.755145769	688070	0.876744057
0	38653	64508	1	168	818554	820639	4	16	30	12	33	14.75471698	30.81132075	14.43396226	30.14150943	0.807983985	0.847556432	688070	0.876744057
0	38653	64508	1	169	820639	827730	4	17	29	12	33	15.18867925	30.37735849	14.85849057	29.71698113	1.191074651	0.755145769	688070	0.876744057
0	38653	64508	1	170	827730	829542	4	17	29	13	32	15.62264151	29.94339623	15.28301887	29.29245283	0.742462782	0.863173689	688070	0.876744057
0	38653	64508	1	171	829542	848305	4	17	29	14	31	16.05660377	29.50943396	15.70754717	28.86792453	0.407315521	0.938727168	688070	0.876744057
0	38653	64508	1	172	848305	858632	4	17	29	15	30	16.49056604	29.0754717	16.13207547	28.44339623	0.18056473	0.9806641	688070	0.876744057
0	38653	64508	1	173	858632	863699	4	18	28	15	30	16.9245283	28.64150943	16.55660377	28.01886792	0.369136879	0.946541638	688070	0.876744057
0	38653	64508	1	174	863699	868813	4	17	29	15	30	16.49056604	29.0754717	16.13207547	28.44339623	0.18056473	0.9806641	688070	0.876744057
0	38653	64508	1	175	868813	884174	4	18	28	15	30	16.9245283	28.64150943	16.55660377	28.01886792	0.369136879	0.946541638	688070	0.876744057
0	38653	64508	1	176	884174	891607	4	16	30	15	30	16.05660377	29.50943396	15.70754717	28.86792453	0.084621344	0.993616774	688070	0.876744057
0	38653	64508	1	177	891607	902304	4	16	30	16	29	16.49056604	29.0754717	16.13207547	28.44339623	0.055964618	0.996537345	688070	0.876744057
0	38653	64508	1	178	902304	903280	4	18	28	16	29	17.35849057	28.20754717	16.98113208	27.59433962	0.153527271	0.984717929	688070	0.876744057
0	38653	64508	1	179	903280	904824	4	17	29	16	29	16.9245283	28.64150943	16.55660377	28.01886792	0.057891763	0.996359057	688070	0.876744057
0	38653	64508	1	180	904824	907342	4	18	28	16	29	17.35849057	28.20754717	16.98113208	27.59433962	0.153527271	0.984717929	688070	0.876744057
0	38653	64508	1	181	907342	924544	4	17	29	16	29	16.9245283	28.64150943	16.55660377	28.01886792	0.057891763	0.996359057	688070	0.876744057
0	38653	64508	1	182	924544	969940	4	17	29	15	30	16.49056604	29.0754717	16.13207547	28.44339623	0.18056473	0.9806641	688070	0.876744057
0	38653	64508	1	183	969940	970769	4	17	29	16	29	16.9245283	28.64150943	16.55660377	28.01886792	0.057891763	0.996359057	688070	0.876744057
0	38653	64508	1	184	970769	983172	4	17	29	17	28	17.35849057	28.20754717	16.98113208	27.59433962	0.035651017	0.998228723	688070	0.876744057
0	38653	64508	1	185	983172	988977	4	17	29	18	27	17.79245283	27.77358491	17.40566038	27.16981132	0.110806226	0.990509828	688070	0.876744057
0	38653	64508	1	186	988977	995163	4	16	30	18	27	17.35849057	28.20754717	16.98113208	27.59433962	0.294151574	0.961124632	688070	0.876744057
0	38653	64508	1	187	995163	1119561	4	16	30	17	28	16.9245283	28.64150943	16.55660377	28.01886792	0.126825245	0.988434524	688070	0.876744057
0	38653	64508	1	188	1119561	1127262	4	16	30	18	27	17.35849057	28.20754717	16.98113208	27.59433962	0.294151574	0.961124632	688070	0.876744057
0	38653	64508	1	189	1127262	1130063	4	16	30	19	26	17.79245283	27.77358491	17.40566038	27.16981132	0.555458709	0.906548954	688070	0.876744057
0	38653	64508	1	190	1130063	1183040	4	16	30	17	28	17.35849057	28.20754717	16.98113208	27.59433962	0.226202856	0.973252362	688070	0.876744057
0	38653	64508	1	191	1183040	1201313	4	16	30	18	27	17.79245283	27.77358491	17.40566038	27.16981132	0.380407896	0.944259355	688070	0.876744057
0	38653	64508	1	192	1201313	1218844	4	16	30	19	26	18.22641509	27.33962264	17.83018868	26.74528302	0.628358602	0.889910727	688070	0.876744057
0	38653	64508	1	193	1218844	1227363	4	17	29	19	26	18.66037736	26.90566038	18.25471698	26.32075472	0.345098375	0.951335037	688070	0.876744057
0	38653	64508	1	194	1227363	1284727	4	17	29	18	27	18.22641509	27.33962264	17.83018868	26.74528302	0.187403154	0.979596776	688070	0.876744057
0	38653	64508	1	195	1284727	1300820	4	18	28	17	28	18.22641509	27.33962264	17.83018868	26.74528302	0.116281307	0.989814462	688070	0.876744057
0	38653	64508	1	196	1300820	1305729	4	17	29	17	28	17.79245283	27.77358491	17.40566038	27.16981132	0.124271673	0.988773524	688070	0.876744057
0	38653	64508	1	197	1305729	1357655	4	16	30	17	28	17.35849057	28.20754717	16.98113208	27.59433962	0.226202856	0.973252362	688070	0.876744057
0	38653	64508	1	198	1357655	1372692	4	16	30	18	27	17.79245283	27.77358491	17.40566038	27.16981132	0.380407896	0.944259355	688070	0.876744057
0	38653	64508	1	199	1372692	1377757	4	15	31	18	27	17.35849057	28.20754717	16.98113208	27.59433962	0.670823815	0.880044066	688070	0.876744057
0	38653	64508	1	200	1377757	1383089	4	16	30	19	26	18.22641509	27.33962264	17.83018868	26.74528302	0.628358602	0.889910727	688070	0.876744057
0	38653	64508	1	201	1383089	1383750	4	15	31	18	27	17.35849057	28.20754717	16.98113208	27.59433962	0.670823815	0.880044066	688070	0.876744057
0	38653	64508	1	202	1383750	1384325	4	15	31	18	27	17.35849057	28.20754717	16.98113208	27.59433962	0.670823815	0.880044066	688070	0.876744057
0	38653	64508	1	203	1384325	1415978	4	14	32	18	27	16.9245283	28.64150943	16.55660377	28.01886792	1.062052659	0.786241704	688070	0.876744057
0	38653	64508	1	204	1415978	1435430	4	13	33	18	27	16.05660377	29.50943396	15.70754717	28.86792453	1.450194718	0.693812126	688070	0.876744057
0	38653	64508	1	205	1435430	1438069	4	14	32	18	27	16.49056604	29.0754717	16.13207547	28.44339623	0.959843393	0.810967348	688070	0.876744057
0	38653	64508	1	206	1438069	1440160	4	14	32	17	28	16.05660377	29.50943396	15.70754717	28.86792453	0.606060942	0.895043468	688070	0.876744057
0	38653	64508	1	207	1440160	1456679	4	15	31	17	28	16.49056604	29.0754717	16.13207547	28.44339623	0.315724173	0.957044564	688070	0.876744057
0	38653	64508	1	208	1456679	1461913	4	14	32	17	28	16.05660377	29.50943396	15.70754717	28.86792453	0.606060942	0.895043468	688070	0.876744057
0	38653	64508	1	209	1461913	1474358	4	14	32	16	29	15.62264151	29.94339623	15.28301887	29.29245283	0.346345019	0.951089032	688070	0.876744057
0	38653	64508	1	210	24739	27327	5	22	22	24	15	22.56603774	18.22641509	22.0754717	17.83018868	1.412494478	0.702608588	688070	0.876744057
0	38653	64508	1	211	27327	42447	5	22	22	23	16	22.13207547	18.66037736	21.6509434	18.25471698	0.961024403	0.810681693	688070	0.876744057
0	38653	64508	1	212	42447	46625	5	22	22	24	15	22.56603774	18.22641509	22.0754717	17.83018868	1.412494478	0.702608588	688070	0.876744057
0	38653	64508	1	213	46625	59977	5	23	21	24	15	23	17.79245283	22.5	17.40566038	1.010732508	0.79865503	688070	0.876744057
0	38653	64508	1	214	59977	68983	5	23	21	24	15	23.43396226	17.35849057	22.9245283	16.98113208	1.05354799	0.788297927	688070	0.876744057
0	38653	64508	1	215	68983	86273	5	24	20	23	16	23.43396226	17.35849057	22.9245283	16.98113208	0.472577334	0.924873401	688070	0.876744057
0	38653	64508	1	216	86273	103473	5	24	20	22	17	23	17.79245283	22.5	17.40566038	0.337938823	0.952742186	688070	0.876744057
0	38653	64508	1	217	103473	118562	5	25	19	22	17	23	17.79245283	22.5	17.40566038	0.276432991	0.964398097	688070	0.876744057
0	38653	64508	1	218	118562	120188	5	25	19	21	18	22.56603774	18.22641509	22.0754717	17.83018868	0.34937137	0.950490629	688070	0.876744057
0	38653	64508	1	219	120188	126673	5	24	20	21	18	22.13207547	18.66037736	21.6509434	18.25471698	0.276947046	0.964304161	688070	0.876744057
0	38653	64508	1	220	126673	151340	5	24	20	20	19	21.69811321	19.09433962	21.22641509	18.67924528	0.363523836	0.947670123	688070	0.876744057
0	38653	64508	1	221	151340	160782	5	23	21	20	19	21.26415094	19.52830189	20.80188679	19.10377358	0.28408799	0.962992783	688070	0.876744057
0	38653	64508	1	222	160782	167709	5	22	22	20	19	20.83018868	19.96226415	20.37735849	19.52830189	0.294987114	0.960968496	688070	0.876744057
0	38653	64508	1	223	167709	182861	5	22	22	20	19	20.39622642	20.39622642	19.95283019	19.95283019	0.297825408	0.960436942	688070	0.876744057
0	38653	64508	1	224	182861	201471	5	22	22	21	18	20.83018868	19.96226415	20.37735849	19.52830189	0.41233816	0.937682091	688070	0.876744057
0	38653	64508	1	225	201471	210856	5	23	21	21	18	21.26415094	19.52830189	20.80188679	19.10377358	0.318272924	0.95655599	688070	0.876744057
0	38653	64508	1	226	210856	219941	5	23	21	22	17	21.69811321	19.09433962	21.22641509	18.67924528	0.447457959	0.930273373	688070	0.876744057
0	38653	64508	1	227	219941	223988	5	22	22	22	17	21.26415094	19.52830189	20.80188679	19.10377358	0.638988907	0.887451573	688070	0.876744057
0	38653	64508	1	228	223988	234703	5	22	22	21	18	20.83018868	19.96226415	20.37735849	19.52830189	0.41233816	0.937682091	688070	0.876744057
0	38653	64508	1	229	234703	243825	5	22	22	21	18	20.39622642	20.39622642	19.95283019	19.95283019	0.498298221	0.919265126	688070	0.876744057
0	38653	64508	1	230	243825	245403	5	22	22	20	19	19.96226415	20.83018868	19.52830189	20.37735849	0.378199674	0.944708184	688070	0.876744057
0	38653	64508	1	231	245403	260287	5	22	22	20	19	20.39622642	20.39622642	19.95283019	19.95283019	0.297825408	0.960436942	688070	0.876744057
0	38653	64508	1	232	260287	272744	5	21	23	20	19	19.96226415	20.83018868	19.52830189	20.37735849	0.384461489	0.943433349	688070	0.876744057
0	38653	64508	1	233	272744	316709	5	20	24	20	19	19.52830189	21.26415094	19.10377358	20.80188679	0.561515444	0.905183175	688070	0.876744057
0	38653	64508	1	234	316709	326806	5	21	23	20	19	19.96226415	20.83018868	19.52830189	20.37735849	0.384461489	0.943433349	688070	0.876744057
0	38653	64508	1	235	326806	336032	5	21	23	21	18	20.39622642	20.39622642	19.95283019	19.95283019	0.596355576	0.897266172	688070	0.876744057
0	38653	64508	1	236	336032	342653	5	21	23	20	19	19.96226415	20.83018868	19.52830189	20.37735849	0.384461489	0.943433349	688070	0.876744057
0	38653	64508	1	237	342653	344447	5	20	24	19	20	19.09433962	21.69811321	18.67924528	21.22641509	0.363523836	0.947670123	688070	0.876744057
0	38653	64508	1	238	344447	345015	5	21	23	19	20	19.52830189	21.26415094	19.10377358	20.80188679	0.28408799	0.962992783	688070	0.876744057
0	38653	64508	1	239	345015	345943	5	21	23	20	19	19.96226415	20.83018868	19.52830189	20.37735849	0.384461489	0.943433349	688070	0.876744057
0	38653	64508	1	240	345943	347631	5	23	21	20	19	20.83018868	19.96226415	20.37735849	19.52830189	0.301248928	0.95979342	688070	0.876744057
0	38653	64508	1	241	347631	350881	5	24	20	20	19	21.26415094	19.52830189	20.80188679	19.10377358	0.394863895	0.941301439	688070	0.876744057
0	38653	64508	1	242	350881	359839	5	25	19	20	19	21.69811321	19.09433962	21.22641509	18.67924528	0.579294587	0.901155609	688070	0.876744057
0	38653	64508	1	243	359839	365193	5	24	20	21	18	21.69811321	19.09433962	21.22641509	18.67924528	0.31427131	0.957322463	688070	0.876744057
0	38653	64508	1	244	365193	374700	5	25	19	21	18	22.13207547	18.66037736	21.6509434	18.25471698	0.400938402	0.940048575	688070	0.876744057
0	38653	64508	1	245	374700	407637	5	25	19	22	17	22.56603774	18.22641509	22.0754717	17.83018868	0.334271655	0.953459143	688070	0.876744057
0	38653	64508	1	246	407637	417543	5	24	20	22	17	22.13207547	18.66037736	21.6509434	18.25471698	0.34569103	0.951218122	688070	0.876744057
0	38653	64508	1	247	417543	420334	5	24	20	21	18	21.69811321	19.09433962	21.22641509	18.67924528	0.31427131	0.957322463	688070	0.876744057
0	38653	64508	1	248	420334	435260	5	23	21	21	18	21.26415094	19.52830189	20.80188679	19.10377358	0.318272924	0.95655599	688070	0.876744057
0	38653	64508	1	249	435260	444087	5	25	19	21	18	22.13207547	18.66037736	21.6509434	18.25471698	0.400938402	0.940048575	688070	0.876744057
0	38653	64508	1	250	444087	448987	5	24	20	21	18	21.69811321	19.09433962	21.22641509	18.67924528	0.31427131	0.957322463	688070	0.876744057
0	38653	64508	1	251	448987	463572	5	23	21	21	18	21.26415094	19.52830189	20.80188679	19.10377358	0.318272924	0.95655599	688070	0.876744057
0	38653	64508	1	252	463572	465687	5	24	20	21	18	21.69811321	19.09433962	21.22641509	18.67924528	0.31427131	0.957322463	688070	0.876744057
0	38653	64508	1	253	465687	487219	5	23	21	21	18	21.26415094	19.52830189	20.80188679	19.10377358	0.318272924	0.95655599	688070	0.876744057
0	38653	64508	1	254	487219	497716	5	23	21	22	17	22.13207547	18.66037736	21.6509434	18.25471698	0.419245224	0.936238809	688070	0.876744057
0	38653	64508	1	255	497716	520298	5	23	21	21	18	21.69811321	19.09433962	21.22641509	18.67924528	0.295417555	0.960887998	688070	0.876744057
0	38653	64508	1	256	520298	524207	5	24	20	21	18	22.13207547	18.66037736	21.6509434	18.25471698	0.276947046	0.964304161	688070	0.876744057
0	38653	64508	1	257	524207	544055	5	24	20	20	19	21.69811321	19.09433962	21.22641509	18.67924528	0.363523836	0.947670123	688070	0.876744057
0	38653	64508	1	258	544055	564206	5	25	19	20	19	22.13207547	18.66037736	21.6509434	18.25471698	0.53412987	0.911331736	688070	0.876744057
0	38653	64508	1	259	14643	86914	6	24	21	23	22	23.43396226	21.69811321	22.9245283	21.22641509	0.064574781	0.995719294	688070	0.876744057
0	38653	64508	1	260	86914	88538	6	23	22	23	22	23	22.13207547	22.5	21.6509434	0.017526777	0.999386111	688070	0.876744057
0	38653	64508	1	261	88538	95599	6	24	21	23	22	23.43396226	21.69811321	22.9245283	21.22641509	0.064574781	0.995719294	688070	0.876744057
0	38653	64508	1	262	95599	104069	6	23	22	23	22	23	22.13207547	22.5	21.6509434	0.017526777	0.999386111	688070	0.876744057
0	38653	64508	1	263	104069	108443	6	23	22	24	21	23	22.13207547	22.5	21.6509434	0.120359021	0.989287042	688070	0.876744057
0	38653	64508	1	264	108443	113566	6	22	23	24	21	22.56603774	22.56603774	22.0754717	22.0754717	0.242717865	0.970415231	688070	0.876744057
0	38653	64508	1	265	113566	127301	6	22	23	23	22	22.13207547	23	21.6509434	22.5	0.09595815	0.992318011	688070	0.876744057
0	38653	64508	1	266	127301	129405	6	23	22	23	22	22.56603774	22.56603774	22.0754717	22.0754717	0.061521283	0.996015668	688070	0.876744057
0	38653	64508	1	267	129405	162913	6	23	22	21	24	21.69811321	23.43396226	21.22641509	22.9245283	0.218729013	0.974510623	688070	0.876744057
0	38653	64508	1	268	162913	166064	6	23	22	21	24	22.13207547	23	21.6509434	22.5	0.197085364	0.978058443	688070	0.876744057
0	38653	64508	1	269	166064	198875	6	24	21	21	24	22.56603774	22.56603774	22.0754717	22.0754717	0.41997539	0.936085828	688070	0.876744057
0	38653	64508	1	270	198875	205559	6	23	22	21	24	22.13207547	23	21.6509434	22.5	0.197085364	0.978058443	688070	0.876744057
0	38653	64508	1	271	205559	207647	6	22	23	21	24	21.69811321	23.43396226	21.22641509	22.9245283	0.065105824	0.995667068	688070	0.876744057
0	38653	64508	1	272	207647	214901	6	23	22	21	24	22.13207547	23	21.6509434	22.5	0.197085364	0.978058443	688070	0.876744057
0	38653	64508	1	273	214901	231146	6	23	22	22	23	22.56603774	22.56603774	22.0754717	22.0754717	0.061521283	0.996015668	688070	0.876744057
0	38653	64508	1	274	231146	237343	6	23	22	21	24	22.13207547	23	21.6509434	22.5	0.197085364	0.978058443	688070	0.876744057
0	38653	64508	1	275	237343	247144	6	23	22	22	23	22.56603774	22.56603774	22.0754717	22.0754717	0.061521283	0.996015668	688070	0.876744057
0	38653	64508	1	276	247144	270694	6	23	22	21	24	22.13207547	23	21.6509434	22.5	0.197085364	0.978058443	688070	0.876744057
0	38653	64508	1	277	270694	274112	6	23	22	22	23	22.56603774	22.56603774	22.0754717	22.0754717	0.061521283	0.996015668	688070	0.876744057
0	38653	64508	1	278	274112	297569	6	23	22	22	23	22.13207547	23	21.6509434	22.5	0.09425312	0.992518039	688070	0.876744057
0	38653	64508	1	279	11511	42288	7	19	27	20	22	19.09433962	25.16981132	18.67924528	24.62264151	0.506278979	0.917509798	688070	0.876744057
0	38653	64508	1	280	42288	46599	7	19	27	21	21	19.52830189	24.73584906	19.10377358	24.19811321	0.832429803	0.841695553	688070	0.876744057
0	38653	64508	1	281	46599	65372	7	19	27	22	20	19.96226415	24.30188679	19.52830189	23.77358491	1.257767414	0.739185198	688070	0.876744057
0	38653	64508	1	282	65372	83609	7	20	26	22	20	20.83018868	23.43396226	20.37735849	22.9245283	0.816368743	0.845547973	688070	0.876744057
0	38653	64508	1	283	83609	84680	7	20	26	21	21	20.39622642	23.86792453	19.95283019	23.3490566	0.489438627	0.921205497	688070	0.876744057
0	38653	64508	1	284	84680	95915	7	20	26	20	22	19.96226415	24.30188679	19.52830189	23.77358491	0.262437052	0.966930974	688070	0.876744057
0	38653	64508	1	285	95915	96417	7	20	26	19	23	19.52830189	24.73584906	19.10377358	24.19811321	0.135884898	0.987207947	688070	0.876744057
0	38653	64508	1	286	96417	101118	7	21	25	19	23	19.96226415	24.30188679	19.52830189	23.77358491	0.113465497	0.990173942	688070	0.876744057
0	38653	64508	1	287	101118	102231	7	21	25	19	23	20.39622642	23.86792453	19.95283019	23.3490566	0.122288121	0.989034757	688070	0.876744057
0	38653	64508	1	288	102231	143463	7	21	25	20	22	20.83018868	23.43396226	20.37735849	22.9245283	0.150312651	0.985181221	688070	0.876744057
0	38653	64508	1	289	143463	145807	7	22	24	20	22	21.26415094	23	20.80188679	22.5	0.110965272	0.990489839	688070	0.876744057
0	38653	64508	1	290	145807	162468	7	22	24	19	23	20.83018868	23.43396226	20.37735849	22.9245283	0.172716033	0.981868814	688070	0.876744057
0	38653	64508	1	291	162468	167651	7	22	24	18	24	20.39622642	23.86792453	19.95283019	23.3490566	0.336112582	0.953099553	688070	0.876744057
0	38653	64508	1	292	167651	218270	7	23	23	18	24	20.83018868	23.43396226	20.37735849	22.9245283	0.561871069	0.905102882	688070	0.876744057
0	38653	64508	1	293	218270	234399	7	24	22	17	25	20.83018868	23.43396226	20.37735849	22.9245283	1.317777761	0.724915963	688070	0.876744057
0	38653	64508	1	294	234399	234953	7	24	22	18	24	21.26415094	23	20.80188679	22.5	0.872870034	0.831969461	688070	0.876744057
0	38653	64508	1	295	234953	251414	7	23	23	17	25	19.96226415	24.30188679	19.52830189	23.77358491	0.922611235	0.819968052	688070	0.876744057
0	38653	64508	1	296	251414	274545	7	24	22	17	25	20.39622642	23.86792453	19.95283019	23.3490566	1.336654168	0.720448127	688070	0.876744057
0	38653	64508	1	297	274545	276432	7	23	23	17	25	19.96226415	24.30188679	19.52830189	23.77358491	0.922611235	0.819968052	688070	0.876744057
0	38653	64508	1	298	276432	276986	7	22	24	17	25	19.52830189	24.73584906	19.10377358	24.19811321	0.592981262	0.898037257	688070	0.876744057
0	38653	64508	1	299	276986	278278	7	22	24	17	25	19.52830189	24.73584906	19.10377358	24.19811321	0.592981262	0.898037257	688070	0.876744057
0	38653	64508	1	300	278278	280712	7	22	24	16	26	19.09433962	25.16981132	18.67924528	24.62264151	0.957878179	0.811442666	688070	0.876744057
0	38653	64508	1	301	280712	294993	7	21	25	15	27	18.22641509	26.03773585	17.83018868	25.47169811	1.004360717	0.800196793	688070	0.876744057
0	38653	64508	1	302	294993	390408	7	21	25	16	26	18.66037736	25.60377358	18.25471698	25.04716981	0.622314406	0.891305535	688070	0.876744057
0	38653	64508	1	303	390408	398807	7	21	25	17	25	19.52830189	24.73584906	19.10377358	24.19811321	0.371979482	0.945968066	688070	0.876744057
0	38653	64508	1	304	398807	404290	7	20	26	17	25	19.09433962	25.16981132	18.67924528	24.62264151	0.227084485	0.973102858	688070	0.876744057
0	38653	64508	1	305	404290	439935	7	20	26	16	26	18.66037736	25.60377358	18.25471698	25.04716981	0.417039432	0.936700485	688070	0.876744057
0	38653	64508	1	306	439935	457325	7	20	26	15	27	18.22641509	26.03773585	17.83018868	25.47169811	0.713573968	0.870006667	688070	0.876744057
0	38653	64508	1	307	457325	462302	7	20	26	16	26	18.66037736	25.60377358	18.25471698	25.04716981	0.417039432	0.936700485	688070	0.876744057
0	38653	64508	1	308	462302	464076	7	20	26	15	27	18.22641509	26.03773585	17.83018868	25.47169811	0.713573968	0.870006667	688070	0.876744057
0	38653	64508	1	309	464076	478280	7	20	26	16	26	18.66037736	25.60377358	18.25471698	25.04716981	0.417039432	0.936700485	688070	0.876744057
0	38653	64508	1	310	478280	485101	7	21	25	16	26	19.09433962	25.16981132	18.67924528	24.62264151	0.652678506	0.884273848	688070	0.876744057
0	38653	64508	1	311	485101	517173	7	20	26	17	25	19.09433962	25.16981132	18.67924528	24.62264151	0.227084485	0.973102858	688070	0.876744057
0	38653	64508	1	312	517173	520170	7	19	27	17	25	18.66037736	25.60377358	18.25471698	25.04716981	0.168650659	0.982484046	688070	0.876744057
0	38653	64508	1	313	520170	579794	7	19	27	17	25	19.09433962	25.16981132	18.67924528	24.62264151	0.290291518	0.961843922	688070	0.876744057
0	38653	64508	1	314	579794	589716	7	19	27	18	24	19.52830189	24.73584906	19.10377358	24.19811321	0.286932727	0.962467051	688070	0.876744057
0	38653	64508	1	315	589716	592032	7	18	28	18	24	19.09433962	25.16981132	18.67924528	24.62264151	0.421400963	0.935786926	688070	0.876744057
0	38653	64508	1	316	592032	596186	7	19	27	18	24	19.52830189	24.73584906	19.10377358	24.19811321	0.286932727	0.962467051	688070	0.876744057
0	38653	64508	1	317	596186	599649	7	19	27	19	23	19.96226415	24.30188679	19.52830189	23.77358491	0.385407166	0.943240259	688070	0.876744057
0	38653	64508	1	318	599649	600830	7	18	28	18	24	19.09433962	25.16981132	18.67924528	24.62264151	0.421400963	0.935786926	688070	0.876744057
0	38653	64508	1	319	600830	604248	7	18	28	18	24	19.52830189	24.73584906	19.10377358	24.19811321	0.615740253	0.892819737	688070	0.876744057
0	38653	64508	1	320	604248	616886	7	17	29	17	25	18.66037736	25.60377358	18.25471698	25.04716981	0.684562982	0.876828745	688070	0.876744057
0	38653	64508	1	321	616886	660906	7	16	30	17	25	18.22641509	26.03773585	17.83018868	25.47169811	0.922306427	0.82004169	688070	0.876744057
0	38653	64508	1	322	660906	663574	7	16	30	17	25	18.66037736	25.60377358	18.25471698	25.04716981	1.220457826	0.748101982	688070	0.876744057
0	38653	64508	1	323	663574	666770	7	17	29	17	25	19.09433962	25.16981132	18.67924528	24.62264151	0.969315642	0.808676082	688070	0.876744057
0	38653	64508	1	324	666770	668895	7	18	28	17	25	19.52830189	24.73584906	19.10377358	24.19811321	0.808592755	0.847410675	688070	0.876744057
0	38653	64508	1	325	668895	704370	7	17	29	17	25	19.09433962	25.16981132	18.67924528	24.62264151	0.969315642	0.808676082	688070	0.876744057
0	38653	64508	1	326	704370	717108	7	17	29	17	25	18.66037736	25.60377358	18.25471698	25.04716981	0.684562982	0.876828745	688070	0.876744057
0	38653	64508	1	327	717108	727126	7	17	29	16	26	18.22641509	26.03773585	17.83018868	25.47169811	0.618351976	0.892218555	688070	0.876744057
0	38653	64508	1	328	727126	733511	7	18	28	16	26	18.66037736	25.60377358	18.25471698	25.04716981	0.562366848	0.904990925	688070	0.876744057
0	38653	64508	1	329	733511	756723	7	18	28	15	27	18.22641509	26.03773585	17.83018868	25.47169811	0.691627798	0.875171388	688070	0.876744057
0	38653	64508	1	330	756723	772798	7	19	27	15	27	18.66037736	25.60377358	18.25471698	25.04716981	0.814873231	0.845906345	688070	0.876744057
0	38653	64508	1	331	772798	794427	7	18	28	15	27	18.22641509	26.03773585	17.83018868	25.47169811	0.691627798	0.875171388	688070	0.876744057
0	38653	64508	1	332	794427	821556	7	19	27	15	27	18.66037736	25.60377358	18.25471698	25.04716981	0.814873231	0.845906345	688070	0.876744057
0	38653	64508	1	333	821556	823091	7	20	26	15	27	19.09433962	25.16981132	18.67924528	24.62264151	1.024576648	0.795305424	688070	0.876744057
0	38653	64508	1	334	823091	823981	7	20	26	14	28	18.66037736	25.60377358	18.25471698	25.04716981	1.442082134	0.695700765	688070	0.876744057
0	38653	64508	1	335	823981	825669	7	21	25	14	28	19.09433962	25.16981132	18.67924528	24.62264151	1.826764191	0.60912814	688070	0.876744057
0	38653	64508	1	336	825669	879834	7	19	27	14	28	18.22641509	26.03773585	17.83018868	25.47169811	1.142133894	0.766913748	688070	0.876744057
0	38653	64508	1	337	879834	926617	7	19	27	15	27	18.66037736	25.60377358	18.25471698	25.04716981	0.814873231	0.845906345	688070	0.876744057
0	38653	64508	1	338	926617	930780	7	19	27	14	28	18.22641509	26.03773585	17.83018868	25.47169811	1.142133894	0.766913748	688070	0.876744057
0	38653	64508	1	339	930780	945923	7	18	28	14	28	17.79245283	26.47169811	17.40566038	25.89622642	0.927927762	0.818683499	688070	0.876744057
0	38653	64508	1	340	945923	946943	7	18	28	15	27	18.22641509	26.03773585	17.83018868	25.47169811	0.691627798	0.875171388	688070	0.876744057
0	38653	64508	1	341	946943	970402	7	18	28	14	28	17.79245283	26.47169811	17.40566038	25.89622642	0.927927762	0.818683499	688070	0.876744057
0	38653	64508	1	342	970402	971940	7	18	28	14	28	17.35849057	26.90566038	16.98113208	26.32075472	0.698707208	0.873507986	688070	0.876744057
0	38653	64508	1	343	971940	991911	7	18	28	14	28	17.35849057	26.90566038	16.98113208	26.32075472	0.698707208	0.873507986	688070	0.876744057
0	38653	64508	1	344	991911	1037103	7	19	27	13	29	17.35849057	26.90566038	16.98113208	26.32075472	1.361640821	0.714550446	688070	0.876744057
0	38653	64508	1	345	1037103	1040838	7	19	27	14	28	17.79245283	26.47169811	17.40566038	25.89622642	0.929770504	0.818238202	688070	0.876744057
0	38653	64508	1	346	1040838	1077582	7	18	28	14	28	17.35849057	26.90566038	16.98113208	26.32075472	0.698707208	0.873507986	688070	0.876744057
0	38653	64508	1	347	19038	55786	8	17	25	19	23	16.49056604	25.16981132	16.13207547	24.62264151	0.633669263	0.888683133	688070	0.876744057
0	38653	64508	1	348	55786	62183	8	18	24	19	23	17.35849057	24.30188679	16.98113208	23.77358491	0.292651275	0.9614046	688070	0.876744057
0	38653	64508	1	349	62183	72835	8	18	24	19	23	17.79245283	23.86792453	17.40566038	23.3490566	0.15440987	0.984590003	688070	0.876744057
0	38653	64508	1	350	72835	73840	8	17	25	20	22	17.79245283	23.86792453	17.40566038	23.3490566	0.553625783	0.906961626	688070	0.876744057
0	38653	64508	1	351	73840	83564	8	18	24	20	22	18.22641509	23.43396226	17.83018868	22.9245283	0.317821636	0.956642596	688070	0.876744057
0	38653	64508	1	352	83564	124717	8	18	24	21	21	18.66037736	23	18.25471698	22.5	0.579705058	0.901062309	688070	0.876744057
0	38653	64508	1	353	124717	128863	8	16	26	22	20	18.22641509	23.43396226	17.83018868	22.9245283	1.901197144	0.593164619	688070	0.876744057
0	38653	64508	1	354	128863	144904	8	16	26	21	21	17.79245283	23.86792453	17.40566038	23.3490566	1.349605089	0.717388899	688070	0.876744057
0	38653	64508	1	355	144904	147469	8	16	26	22	20	18.22641509	23.43396226	17.83018868	22.9245283	1.901197144	0.593164619	688070	0.876744057
0	38653	64508	1	356	147469	159914	8	15	27	22	20	17.79245283	23.86792453	17.40566038	23.3490566	2.542347786	0.467686483	688070	0.754962324
0	38653	64508	1	357	159914	172316	8	15	27	23	19	18.22641509	23.43396226	17.83018868	22.9245283	3.28461866	0.349789123	688070	0.585882463
0	38653	64508	1	358	172316	188366	8	16	26	23	19	18.66037736	23	18.25471698	22.5	2.548562489	0.466578649	688070	0.754962324
0	38653	64508	1	359	188366	192242	8	17	25	23	19	19.09433962	22.56603774	18.67924528	22.0754717	1.920151601	0.589143781	688070	0.876744057
0	38653	64508	1	360	192242	195906	8	19	23	24	18	20.39622642	21.26415094	19.95283019	20.80188679	1.435593122	0.697213124	688070	0.876744057
0	38653	64508	1	361	195906	229380	8	19	23	25	17	20.83018868	20.83018868	20.37735849	20.37735849	1.995247319	0.57339373	688070	0.876744057
0	38653	64508	1	362	229380	235031	8	19	23	24	18	20.39622642	21.26415094	19.95283019	20.80188679	1.435593122	0.697213124	688070	0.876744057
0	38653	64508	1	363	235031	272880	8	18	24	24	18	19.96226415	21.69811321	19.52830189	21.22641509	1.951457289	0.582542806	688070	0.876744057
0	38653	64508	1	364	272880	278265	8	19	23	24	18	20.39622642	21.26415094	19.95283019	20.80188679	1.435593122	0.697213124	688070	0.876744057
0	38653	64508	1	365	278265	281629	8	19	23	24	18	20.83018868	20.83018868	20.37735849	20.37735849	1.308210282	0.727184394	688070	0.876744057
0	38653	64508	1	366	281629	324593	8	19	23	23	19	20.39622642	21.26415094	19.95283019	20.80188679	0.858722374	0.835375855	688070	0.876744057
0	38653	64508	1	367	324593	329876	8	19	23	23	19	19.96226415	21.69811321	19.52830189	21.22641509	0.975215323	0.807248813	688070	0.876744057
0	38653	64508	1	368	329876	337298	8	18	24	23	19	19.52830189	22.13207547	19.10377358	21.6509434	1.396476677	0.706360826	688070	0.876744057
0	38653	64508	1	369	337298	341211	8	18	24	23	19	19.09433962	22.56603774	18.67924528	22.0754717	1.581750871	0.663534733	688070	0.876744057
0	38653	64508	1	370	341211	347021	8	18	24	22	20	18.66037736	23	18.25471698	22.5	1.113038391	0.773927535	688070	0.876744057
0	38653	64508	1	371	347021	363412	8	19	23	22	20	19.09433962	22.56603774	18.67924528	22.0754717	0.794297745	0.850830446	688070	0.876744057
0	38653	64508	1	372	363412	397653	8	18	24	22	20	18.66037736	23	18.25471698	22.5	1.113038391	0.773927535	688070	0.876744057
0	38653	64508	1	373	397653	421437	8	18	24	21	21	18.22641509	23.43396226	17.83018868	22.9245283	0.74157237	0.863384834	688070	0.876744057
0	38653	64508	1	374	421437	446891	8	19	23	21	21	18.66037736	23	18.25471698	22.5	0.519037717	0.914689438	688070	0.876744057
0	38653	64508	1	375	446891	452443	8	20	22	21	21	19.09433962	22.56603774	18.67924528	22.0754717	0.397885462	0.940678962	688070	0.876744057
0	38653	64508	1	376	452443	462634	8	19	23	21	21	18.66037736	23	18.25471698	22.5	0.519037717	0.914689438	688070	0.876744057
0	38653	64508	1	377	462634	469432	8	19	23	20	22	18.22641509	23.43396226	17.83018868	22.9245283	0.342206269	0.951904624	688070	0.876744057
0	38653	64508	1	378	469432	478736	8	18	24	20	22	17.79245283	23.86792453	17.40566038	23.3490566	0.46778755	0.925909162	688070	0.876744057
0	38653	64508	1	379	478736	488256	8	18	24	21	21	18.22641509	23.43396226	17.83018868	22.9245283	0.74157237	0.863384834	688070	0.876744057
0	38653	64508	1	380	488256	493264	8	18	24	22	20	19.09433962	22.56603774	18.67924528	22.0754717	0.939326629	0.815928493	688070	0.876744057
0	38653	64508	1	381	493264	510859	8	18	24	22	20	19.52830189	22.13207547	19.10377358	21.6509434	0.842228311	0.839342167	688070	0.876744057
0	38653	64508	1	382	510859	511675	8	18	24	23	19	19.96226415	21.69811321	19.52830189	21.22641509	1.287805115	0.73203089	688070	0.876744057
0	38653	64508	1	383	511675	547921	8	18	24	24	18	20.39622642	21.26415094	19.95283019	20.80188679	1.83182488	0.608034095	688070	0.876744057
0	38653	64508	1	384	21659	45845	9	14	23	20	18	17.79245283	20.83018868	17.40566038	20.37735849	1.698430202	0.637282861	688070	0.876744057
0	38653	64508	1	385	45845	47985	9	14	23	21	17	18.22641509	20.39622642	17.83018868	19.95283019	2.312947868	0.510044992	688070	0.754962324
0	38653	64508	1	386	47985	49525	9	15	22	21	17	18.66037736	19.96226415	18.25471698	19.52830189	1.666214394	0.644471049	688070	0.876744057
0	38653	64508	1	387	49525	51085	9	16	21	21	17	19.09433962	19.52830189	18.67924528	19.10377358	1.132375841	0.769264732	688070	0.876744057
0	38653	64508	1	388	51085	57364	9	15	22	21	17	18.66037736	19.96226415	18.25471698	19.52830189	1.666214394	0.644471049	688070	0.876744057
0	38653	64508	1	389	57364	85507	9	16	21	21	17	19.09433962	19.52830189	18.67924528	19.10377358	1.132375841	0.769264732	688070	0.876744057
0	38653	64508	1	390	85507	87313	9	16	21	20	18	18.66037736	19.96226415	18.25471698	19.52830189	0.719699836	0.868560858	688070	0.876744057
0	38653	64508	1	391	87313	99498	9	16	21	19	19	18.22641509	20.39622642	17.83018868	19.95283019	0.412087896	0.937734254	688070	0.876744057
0	38653	64508	1	392	99498	103210	9	16	21	18	20	17.79245283	20.83018868	17.40566038	20.37735849	0.209242817	0.976083577	688070	0.876744057
0	38653	64508	1	393	103210	131879	9	17	20	18	20	18.22641509	20.39622642	17.83018868	19.95283019	0.091948793	0.992785778	688070	0.876744057
0	38653	64508	1	394	131879	166552	9	17	20	19	19	18.66037736	19.96226415	18.25471698	19.52830189	0.192529464	0.978786192	688070	0.876744057
0	38653	64508	1	395	166552	175639	9	18	19	19	19	19.09433962	19.52830189	18.67924528	19.10377358	0.083082912	0.9937872	688070	0.876744057
0	38653	64508	1	396	175639	191368	9	18	19	19	20	19.09433962	19.96226415	18.67924528	19.52830189	0.126005787	0.98854364	688070	0.876744057
0	38653	64508	1	397	191368	242629	9	18	19	19	20	19.09433962	19.96226415	18.67924528	19.52830189	0.126005787	0.98854364	688070	0.876744057
0	38653	64508	1	398	242629	247285	9	18	19	20	19	19.52830189	19.52830189	19.10377358	19.10377358	0.176507358	0.981289627	688070	0.876744057
0	38653	64508	1	399	247285	252417	9	18	19	19	20	19.09433962	19.96226415	18.67924528	19.52830189	0.126005787	0.98854364	688070	0.876744057
0	38653	64508	1	400	252417	257473	9	17	20	19	20	18.66037736	20.39622642	18.25471698	19.95283019	0.185974693	0.97982106	688070	0.876744057
0	38653	64508	1	401	257473	265574	9	17	20	19	20	18.66037736	20.39622642	18.25471698	19.95283019	0.185974693	0.97982106	688070	0.876744057
0	38653	64508	1	402	265574	270494	9	17	20	19	20	18.66037736	20.39622642	18.25471698	19.95283019	0.185974693	0.97982106	688070	0.876744057
0	38653	64508	1	403	270494	315310	9	16	21	19	20	18.22641509	20.83018868	17.83018868	20.37735849	0.357085726	0.948957667	688070	0.876744057
0	38653	64508	1	404	315310	321198	9	17	20	19	20	18.66037736	20.39622642	18.25471698	19.95283019	0.185974693	0.97982106	688070	0.876744057
0	38653	64508	1	405	321198	331665	9	16	21	19	20	18.22641509	20.83018868	17.83018868	20.37735849	0.357085726	0.948957667	688070	0.876744057
0	38653	64508	1	406	331665	339748	9	17	20	19	20	18.66037736	20.39622642	18.25471698	19.95283019	0.185974693	0.97982106	688070	0.876744057
0	38653	64508	1	407	339748	366508	9	17	20	20	19	19.09433962	19.96226415	18.67924528	19.52830189	0.337465373	0.952834894	688070	0.876744057
0	38653	64508	1	408	366508	376796	9	16	21	19	20	18.22641509	20.83018868	17.83018868	20.37735849	0.357085726	0.948957667	688070	0.876744057
0	38653	64508	1	409	376796	381759	9	16	21	18	21	17.79245283	21.26415094	17.40566038	20.80188679	0.206038536	0.976608635	688070	0.876744057
0	38653	64508	1	410	381759	386356	9	16	21	17	22	17.35849057	21.69811321	16.98113208	21.22641509	0.156991523	0.984214044	688070	0.876744057
0	38653	64508	1	411	386356	410107	9	16	20	17	22	17.35849057	21.26415094	16.98113208	20.80188679	0.250498197	0.969052673	688070	0.876744057
0	38653	64508	1	412	410107	418164	9	16	20	16	23	16.9245283	21.69811321	16.55660377	21.22641509	0.3503045	0.95030578	688070	0.876744057
0	38653	64508	1	413	418164	430903	9	16	20	16	23	17.35849057	21.26415094	16.98113208	20.80188679	0.470430169	0.925338057	688070	0.876744057
0	38653	64508	1	414	24955	46859	10	23	19	19	22	20.39622642	22.13207547	19.95283019	21.6509434	0.826769121	0.843054077	688070	0.876744057
0	38653	64508	1	415	46859	54017	10	22	20	18	23	19.52830189	23	19.10377358	22.5	0.779031993	0.854475449	688070	0.876744057
0	38653	64508	1	416	54017	74100	10	23	19	18	23	19.96226415	22.56603774	19.52830189	22.0754717	1.184119322	0.756815623	688070	0.876744057
0	38653	64508	1	417	74100	78582	10	23	19	18	23	20.39622642	22.13207547	19.95283019	21.6509434	1.050826971	0.788955901	688070	0.876744057
0	38653	64508	1	418	78582	81859	10	23	19	19	22	20.83018868	21.69811321	20.37735849	21.22641509	0.682818628	0.877237547	688070	0.876744057
0	38653	64508	1	419	81859	101050	10	24	18	19	22	21.69811321	20.83018868	21.22641509	20.37735849	0.991473217	0.803315177	688070	0.876744057
0	38653	64508	1	420	101050	115443	10	24	18	18	23	21.26415094	21.26415094	20.80188679	20.80188679	1.462727153	0.690899211	688070	0.876744057
0	38653	64508	1	421	115443	118721	10	24	18	20	21	22.13207547	20.39622642	21.6509434	19.95283019	0.620015509	0.89183538	688070	0.876744057
0	38653	64508	1	422	118721	158046	10	24	18	19	22	21.69811321	20.83018868	21.22641509	20.37735849	0.991473217	0.803315177	688070	0.876744057
0	38653	64508	1	423	158046	202399	10	24	18	19	22	21.26415094	21.26415094	20.80188679	20.80188679	1.078146654	0.782352016	688070	0.876744057
0	38653	64508	1	424	202399	207096	10	24	18	20	21	21.69811321	20.83018868	21.22641509	20.37735849	0.718621365	0.868815522	688070	0.876744057
0	38653	64508	1	425	207096	241438	10	25	17	20	21	22.13207547	20.39622642	21.6509434	19.95283019	1.117993054	0.772732362	688070	0.876744057
0	38653	64508	1	426	241438	242572	10	26	16	20	21	22.56603774	19.96226415	22.0754717	19.52830189	1.615060623	0.655979771	688070	0.876744057
0	38653	64508	1	427	242572	244654	10	25	17	20	21	22.13207547	20.39622642	21.6509434	19.95283019	1.117993054	0.772732362	688070	0.876744057
0	38653	64508	1	428	244654	275393	10	24	18	20	21	21.69811321	20.83018868	21.22641509	20.37735849	0.718621365	0.868815522	688070	0.876744057
0	38653	64508	1	429	275393	284058	10	23	19	20	21	21.26415094	21.26415094	20.80188679	20.80188679	0.415581338	0.937005277	688070	0.876744057
0	38653	64508	1	430	284058	294678	10	24	18	20	21	21.69811321	20.83018868	21.22641509	20.37735849	0.718621365	0.868815522	688070	0.876744057
0	38653	64508	1	431	294678	300868	10	26	16	20	21	22.56603774	19.96226415	22.0754717	19.52830189	1.615060623	0.655979771	688070	0.876744057
0	38653	64508	1	432	300868	306174	10	26	16	19	22	22.13207547	20.39622642	21.6509434	19.95283019	2.158170087	0.54023449	688070	0.754962324
0	38653	64508	1	433	306174	309108	10	26	16	20	21	22.56603774	19.96226415	22.0754717	19.52830189	1.615060623	0.655979771	688070	0.876744057
0	38653	64508	1	434	309108	322296	10	26	16	20	21	22.13207547	20.39622642	21.6509434	19.95283019	1.804394534	0.613979104	688070	0.876744057
0	38653	64508	1	435	322296	323029	10	27	15	20	21	22.56603774	19.96226415	22.0754717	19.52830189	2.410792774	0.491628715	688070	0.754962324
0	38653	64508	1	436	323029	370592	10	27	15	21	20	23	19.52830189	22.5	19.10377358	1.887738381	0.596030645	688070	0.876744057
0	38653	64508	1	437	370592	400628	10	26	16	21	20	22.56603774	19.96226415	22.0754717	19.52830189	1.372808673	0.711920723	688070	0.876744057
0	38653	64508	1	438	400628	405886	10	26	16	20	21	22.13207547	20.39622642	21.6509434	19.95283019	1.804394534	0.613979104	688070	0.876744057
0	38653	64508	1	439	405886	409230	10	27	15	20	21	22.56603774	19.96226415	22.0754717	19.52830189	2.410792774	0.491628715	688070	0.754962324
0	38653	64508	1	440	409230	410108	10	26	16	19	22	22.13207547	20.39622642	21.6509434	19.95283019	2.158170087	0.54023449	688070	0.754962324
0	38653	64508	1	441	410108	472630	10	25	17	18	23	21.26415094	21.26415094	20.80188679	20.80188679	2.121112246	0.54765344	688070	0.754962324
0	38653	64508	1	442	472630	480439	10	26	16	18	23	21.69811321	20.83018868	21.22641509	20.37735849	2.800898338	0.423352067	688070	0.754962324
0	38653	64508	1	443	480439	485968	10	25	17	18	23	21.26415094	21.26415094	20.80188679	20.80188679	2.121112246	0.54765344	688070	0.754962324
0	38653	64508	1	444	485968	487641	10	25	17	17	24	20.83018868	21.69811321	20.37735849	21.22641509	2.774142299	0.427774272	688070	0.754962324
0	38653	64508	1	445	487641	546874	10	24	18	17	24	20.39622642	22.13207547	19.95283019	21.6509434	2.100062025	0.55190022	688070	0.754962324
0	38653	64508	1	446	546874	574658	10	24	18	16	25	19.96226415	22.56603774	19.52830189	22.0754717	2.765521903	0.429207129	688070	0.754962324
0	38653	64508	1	447	574658	587524	10	25	17	15	26	19.96226415	22.56603774	19.52830189	22.0754717	4.391966736	0.22213139	688070	0.423659492
0	38653	64508	1	448	587524	588363	10	24	18	15	26	19.09433962	23.43396226	18.67924528	22.9245283	3.657690722	0.300878601	688070	0.585882463
0	38653	64508	1	449	588363	617064	10	26	16	15	26	19.96226415	22.56603774	19.52830189	22.0754717	5.48441257	0.139573888	688070	0.285552569
0	38653	64508	1	450	617064	628771	10	27	15	15	26	20.39622642	22.13207547	19.95283019	21.6509434	6.539475221	0.088118627	688070	0.181903828
0	38653	64508	1	451	628771	635388	10	27	15	15	26	19.96226415	22.56603774	19.52830189	22.0754717	6.765676202	0.079753596	688070	0.181903828
0	38653	64508	1	452	635388	641044	10	26	16	15	26	19.52830189	23	19.10377358	22.5	5.701157597	0.127090139	688070	0.285552569
0	38653	64508	1	453	641044	648209	10	26	16	16	25	19.96226415	22.56603774	19.52830189	22.0754717	4.761595773	0.190110094	688070	0.423659492
0	38653	64508	1	454	648209	669441	10	26	16	17	24	20.39622642	22.13207547	19.95283019	21.6509434	3.930465972	0.269071075	688070	0.585882463
0	38653	64508	1	455	669441	675513	10	25	17	17	24	19.96226415	22.56603774	19.52830189	22.0754717	3.139346892	0.370635513	688070	0.585882463
0	38653	64508	1	456	675513	679040	10	25	17	18	23	20.39622642	22.13207547	19.95283019	21.6509434	2.504383046	0.474499493	688070	0.754962324
0	38653	64508	1	457	679040	693616	10	26	16	18	23	20.83018868	21.69811321	20.37735849	21.22641509	3.20501267	0.361083331	688070	0.585882463
0	38653	64508	1	458	693616	700736	10	26	16	17	24	20.39622642	22.13207547	19.95283019	21.6509434	3.930465972	0.269071075	688070	0.585882463
0	38653	64508	1	459	700736	705380	10	26	16	18	23	21.26415094	21.26415094	20.80188679	20.80188679	2.967607366	0.396646515	688070	0.754962324
0	38653	64508	1	460	705380	709053	10	25	17	18	23	20.83018868	21.69811321	20.37735849	21.22641509	2.27751267	0.516842577	688070	0.754962324
0	38653	64508	1	461	709053	710649	10	26	16	18	23	21.26415094	21.26415094	20.80188679	20.80188679	2.967607366	0.396646515	688070	0.754962324
0	38653	64508	1	462	710649	731950	10	26	16	19	22	21.69811321	20.83018868	21.22641509	20.37735849	2.335676116	0.505720799	688070	0.754962324
0	38653	64508	1	463	4835	36001	11	21	22	16	19	19.52830189	19.96226415	19.10377358	19.52830189	0.837481062	0.840482631	688070	0.876744057
0	38653	64508	1	464	36001	40862	11	20	23	17	18	19.52830189	19.96226415	19.10377358	19.52830189	0.824938879	0.843493151	688070	0.876744057
0	38653	64508	1	465	40862	52270	11	21	22	17	18	19.96226415	19.52830189	19.52830189	19.10377358	0.757898808	0.859508257	688070	0.876744057
0	38653	64508	1	466	52270	54563	11	22	21	17	18	20.39622642	19.09433962	19.95283019	18.67924528	0.777986355	0.854724835	688070	0.876744057
0	38653	64508	1	467	54563	55840	11	24	19	17	18	21.26415094	18.22641509	20.80188679	17.83018868	1.081302655	0.781589508	688070	0.876744057
0	38653	64508	1	468	55840	81052	11	24	19	18	17	21.69811321	17.79245283	21.22641509	17.40566038	0.826024095	0.843232819	688070	0.876744057
0	38653	64508	1	469	81052	85250	11	24	19	18	16	21.69811321	17.35849057	21.22641509	16.98113208	0.946532586	0.81418634	688070	0.876744057
0	38653	64508	1	470	85250	100083	11	23	20	18	16	21.26415094	17.79245283	20.80188679	17.40566038	0.906513452	0.823855686	688070	0.876744057
0	38653	64508	1	471	100083	106320	11	23	20	19	15	21.69811321	17.35849057	21.22641509	16.98113208	0.944740315	0.814619684	688070	0.876744057
0	38653	64508	1	472	106320	111293	11	23	20	19	15	22.13207547	16.9245283	21.6509434	16.55660377	1.063830339	0.785811966	688070	0.876744057
0	38653	64508	1	473	111293	113361	11	22	21	19	15	21.69811321	17.35849057	21.22641509	16.98113208	1.232783794	0.745152621	688070	0.876744057
0	38653	64508	1	474	113361	121435	11	21	22	19	15	21.26415094	17.79245283	20.80188679	17.40566038	1.486850727	0.685308486	688070	0.876744057
0	38653	64508	1	475	121435	134140	11	21	22	19	15	20.83018868	18.22641509	20.37735849	17.83018868	1.32500038	0.723205224	688070	0.876744057
0	38653	64508	1	476	134140	173379	11	21	22	19	15	20.39622642	18.66037736	19.95283019	18.25471698	1.241360772	0.743102329	688070	0.876744057
0	38653	64508	1	477	173379	176604	11	21	22	17	17	19.52830189	19.52830189	19.10377358	19.10377358	0.887103171	0.828538943	688070	0.876744057
0	38653	64508	1	478	176604	219356	11	21	22	16	18	19.09433962	19.96226415	18.67924528	19.52830189	0.902102291	0.824920449	688070	0.876744057
0	38653	64508	1	479	219356	228006	11	21	22	15	19	18.66037736	20.39622642	18.25471698	19.95283019	1.045246063	0.790305562	688070	0.876744057
0	38653	64508	1	480	228006	231215	11	22	21	15	19	19.09433962	19.96226415	18.67924528	19.52830189	1.235104334	0.744597741	688070	0.876744057
0	38653	64508	1	481	231215	239242	11	22	21	14	20	18.66037736	20.39622642	18.25471698	19.95283019	1.60734021	0.657726628	688070	0.876744057
0	38653	64508	1	482	239242	259456	11	22	21	16	18	19.52830189	19.52830189	19.10377358	19.10377358	0.991794529	0.80323743	688070	0.876744057
0	38653	64508	1	483	259456	290617	11	22	21	16	19	19.52830189	19.96226415	19.10377358	19.52830189	0.885349157	0.828961878	688070	0.876744057
0	38653	64508	1	484	290617	292673	11	22	21	15	20	19.09433962	20.39622642	18.67924528	19.95283019	1.184850089	0.756640136	688070	0.876744057
0	38653	64508	1	485	292673	335391	11	23	20	15	20	19.52830189	19.96226415	19.10377358	19.52830189	1.510207147	0.67991654	688070	0.876744057
0	38653	64508	1	486	335391	342837	11	24	19	16	19	20.39622642	19.09433962	19.95283019	18.67924528	1.425808704	0.699496336	688070	0.876744057
0	38653	64508	1	487	342837	364941	11	23	20	16	19	19.96226415	19.52830189	19.52830189	19.10377358	1.111702164	0.774249914	688070	0.876744057
0	38653	64508	1	488	364941	374651	11	23	20	15	20	19.52830189	19.96226415	19.10377358	19.52830189	1.510207147	0.67991654	688070	0.876744057
0	38653	64508	1	489	374651	439427	11	22	21	14	20	18.66037736	20.39622642	18.25471698	19.95283019	1.60734021	0.657726628	688070	0.876744057
0	38653	64508	1	490	439427	500394	11	22	21	14	20	18.22641509	20.83018868	17.83018868	20.37735849	1.612434242	0.656573741	688070	0.876744057
0	38653	64508	1	491	500394	517236	11	21	22	14	20	17.79245283	21.26415094	17.40566038	20.80188679	1.300983747	0.72889949	688070	0.876744057
0	38653	64508	1	492	517236	531105	11	22	21	14	20	18.22641509	20.83018868	17.83018868	20.37735849	1.612434242	0.656573741	688070	0.876744057
0	38653	64508	1	493	531105	536537	11	21	22	15	19	18.22641509	20.83018868	17.83018868	20.37735849	1.030098723	0.79396949	688070	0.876744057
0	38653	64508	1	494	536537	539061	11	21	22	15	19	18.66037736	20.39622642	18.25471698	19.95283019	1.045246063	0.790305562	688070	0.876744057
0	38653	64508	1	495	539061	547113	11	22	21	16	18	19.52830189	19.52830189	19.10377358	19.10377358	0.991794529	0.80323743	688070	0.876744057
0	38653	64508	1	496	547113	566962	11	21	22	16	18	19.09433962	19.96226415	18.67924528	19.52830189	0.902102291	0.824920449	688070	0.876744057
0	38653	64508	1	497	566962	586766	11	21	22	15	19	18.66037736	20.39622642	18.25471698	19.95283019	1.045246063	0.790305562	688070	0.876744057
0	38653	64508	1	498	586766	627458	11	21	22	16	18	19.09433962	19.96226415	18.67924528	19.52830189	0.902102291	0.824920449	688070	0.876744057
0	38653	64508	1	499	627458	642384	11	21	22	16	18	19.52830189	19.52830189	19.10377358	19.10377358	0.991794529	0.80323743	688070	0.876744057
0	38653	64508	1	500	642384	675267	11	21	22	17	17	19.96226415	19.09433962	19.52830189	18.67924528	0.974410438	0.80744354	688070	0.876744057
0	38653	64508	1	501	17907	33341	12	18	21	27	14	23.43396226	16.9245283	22.9245283	16.55660377	3.360742423	0.339277464	688070	0.585882463
0	38653	64508	1	502	33341	49251	12	18	21	28	13	23.86792453	16.49056604	23.3490566	16.13207547	4.210286257	0.239634015	688070	0.423659492
0	38653	64508	1	503	49251	51715	12	19	20	28	13	24.30188679	16.05660377	23.77358491	15.70754717	3.343241633	0.341669366	688070	0.585882463
0	38653	64508	1	504	51715	98404	12	21	19	28	13	25.16981132	15.62264151	24.62264151	15.28301887	2.225228354	0.526996291	688070	0.754962324
0	38653	64508	1	505	98404	102441	12	21	19	28	13	25.16981132	15.62264151	24.62264151	15.28301887	2.225228354	0.526996291	688070	0.754962324
0	38653	64508	1	506	102441	103163	12	21	19	29	12	25.60377358	15.18867925	25.04716981	14.85849057	2.957915058	0.398159484	688070	0.754962324
0	38653	64508	1	507	103163	130509	12	21	19	28	13	25.16981132	15.62264151	24.62264151	15.28301887	2.225228354	0.526996291	688070	0.754962324
0	38653	64508	1	508	130509	131221	12	22	18	29	12	26.03773585	14.75471698	25.47169811	14.43396226	2.239105914	0.524286864	688070	0.754962324
0	38653	64508	1	509	131221	137099	12	22	18	28	13	25.60377358	15.18867925	25.04716981	14.85849057	1.608163622	0.657540197	688070	0.876744057
0	38653	64508	1	510	137099	153798	12	22	18	27	14	25.16981132	15.62264151	24.62264151	15.28301887	1.098216859	0.77750456	688070	0.876744057
0	38653	64508	1	511	153798	184694	12	23	17	27	14	25.60377358	15.18867925	25.04716981	14.85849057	0.682655206	0.877275838	688070	0.876744057
0	38653	64508	1	512	184694	199954	12	23	17	26	15	25.16981132	15.62264151	24.62264151	15.28301887	0.39077521	0.942141459	688070	0.876744057
0	38653	64508	1	513	199954	206482	12	24	16	26	15	25.60377358	15.18867925	25.04716981	14.85849057	0.18138981	0.980536185	688070	0.876744057
0	38653	64508	1	514	206482	232757	12	24	16	25	16	25.16981132	15.62264151	24.62264151	15.28301887	0.102903405	0.991486742	688070	0.876744057
0	38653	64508	1	515	232757	246179	12	24	16	26	15	25.60377358	15.18867925	25.04716981	14.85849057	0.18138981	0.980536185	688070	0.876744057
0	38653	64508	1	516	246179	251941	12	25	15	26	15	25.60377358	15.18867925	25.04716981	14.85849057	0.054176419	0.996700208	688070	0.876744057
0	38653	64508	1	517	251941	252929	12	25	15	25	16	25.16981132	15.62264151	24.62264151	15.28301887	0.0653805	0.995639977	688070	0.876744057
0	38653	64508	1	518	252929	255563	12	24	16	25	16	24.73584906	16.05660377	24.19811321	15.70754717	0.054108104	0.99670638	688070	0.876744057
0	38653	64508	1	519	255563	258878	12	25	15	25	16	25.16981132	15.62264151	24.62264151	15.28301887	0.0653805	0.995639977	688070	0.876744057
0	38653	64508	1	520	258878	261108	12	23	17	25	16	24.30188679	16.49056604	23.77358491	16.13207547	0.149830363	0.985250369	688070	0.876744057
0	38653	64508	1	521	261108	263623	12	23	17	24	17	23.86792453	16.9245283	23.3490566	16.55660377	0.061919385	0.995977411	688070	0.876744057
0	38653	64508	1	522	263623	267251	12	22	18	24	17	23.43396226	17.35849057	22.9245283	16.98113208	0.161929633	0.983487661	688070	0.876744057
0	38653	64508	1	523	267251	273576	12	22	18	23	18	23	17.79245283	22.5	17.40566038	0.077304913	0.994414272	688070	0.876744057
0	38653	64508	1	524	273576	280981	12	21	19	23	18	22.56603774	18.22641509	22.0754717	17.83018868	0.181850002	0.980464737	688070	0.876744057
0	38653	64508	1	525	280981	291137	12	21	19	22	19	22.13207547	18.66037736	21.6509434	18.25471698	0.100142942	0.991820265	688070	0.876744057
0	38653	64508	1	526	291137	333138	12	21	19	23	18	22.56603774	18.22641509	22.0754717	17.83018868	0.181850002	0.980464737	688070	0.876744057
0	38653	64508	1	527	333138	338571	12	21	19	24	17	23	17.79245283	22.5	17.40566038	0.36532188	0.947309229	688070	0.876744057
0	38653	64508	1	528	338571	342771	12	22	18	24	17	23.43396226	17.35849057	22.9245283	16.98113208	0.161929633	0.983487661	688070	0.876744057
0	38653	64508	1	529	342771	362581	12	23	17	24	17	23.86792453	16.9245283	23.3490566	16.55660377	0.061919385	0.995977411	688070	0.876744057
0	38653	64508	1	530	362581	391350	12	24	16	24	17	24.30188679	16.49056604	23.77358491	16.13207547	0.067195333	0.995459648	688070	0.876744057
0	38653	64508	1	531	391350	415276	12	24	16	24	17	24.73584906	16.05660377	24.19811321	15.70754717	0.130057738	0.988001107	688070	0.876744057
0	38653	64508	1	532	415276	495418	12	23	17	23	18	23.86792453	16.9245283	23.3490566	16.55660377	0.162950206	0.983336365	688070	0.876744057
0	38653	64508	1	533	495418	510601	12	22	18	23	18	23.43396226	17.35849057	22.9245283	16.98113208	0.172834982	0.981850721	688070	0.876744057
0	38653	64508	1	534	510601	517821	12	22	18	22	19	23	17.79245283	22.5	17.40566038	0.20305017	0.9770954	688070	0.876744057
0	38653	64508	1	535	517821	539450	12	22	18	23	18	23.43396226	17.35849057	22.9245283	16.98113208	0.172834982	0.981850721	688070	0.876744057
0	38653	64508	1	536	539450	562760	12	21	19	23	18	22.56603774	18.22641509	22.0754717	17.83018868	0.181850002	0.980464737	688070	0.876744057
0	38653	64508	1	537	562760	573766	12	21	19	24	17	22.56603774	18.22641509	22.0754717	17.83018868	0.347946868	0.950772509	688070	0.876744057
0	38653	64508	1	538	573766	575458	12	21	19	24	17	23	17.79245283	22.5	17.40566038	0.36532188	0.947309229	688070	0.876744057
0	38653	64508	1	539	575458	577834	12	21	19	25	16	23.43396226	17.35849057	22.9245283	16.98113208	0.652622959	0.884286765	688070	0.876744057
0	38653	64508	1	540	577834	594972	12	21	19	26	15	23.86792453	16.9245283	23.3490566	16.55660377	1.046444683	0.790015679	688070	0.876744057
0	38653	64508	1	541	594972	602696	12	22	18	26	15	24.30188679	16.49056604	23.77358491	16.13207547	0.644148586	0.886255276	688070	0.876744057
0	38653	64508	1	542	602696	616998	12	22	18	26	15	24.30188679	16.49056604	23.77358491	16.13207547	0.644148586	0.886255276	688070	0.876744057
0	38653	64508	1	543	616998	623475	12	22	18	24	17	23.43396226	17.35849057	22.9245283	16.98113208	0.161929633	0.983487661	688070	0.876744057
0	38653	64508	1	544	623475	635003	12	22	18	23	18	22.56603774	18.22641509	22.0754717	17.83018868	0.057347693	0.996409679	688070	0.876744057
0	38653	64508	1	545	635003	646027	12	23	17	24	17	23.43396226	17.35849057	22.9245283	16.98113208	0.06591514	0.995587093	688070	0.876744057
0	38653	64508	1	546	646027	648552	12	22	18	24	17	23	17.79245283	22.5	17.40566038	0.155353693	0.984452862	688070	0.876744057
0	38653	64508	1	547	648552	652050	12	22	18	23	18	22.56603774	18.22641509	22.0754717	17.83018868	0.057347693	0.996409679	688070	0.876744057
0	38653	64508	1	548	652050	654500	12	22	18	23	18	23	17.79245283	22.5	17.40566038	0.077304913	0.994414272	688070	0.876744057
0	38653	64508	1	549	654500	672281	12	22	18	22	19	22.56603774	18.22641509	22.0754717	17.83018868	0.09401843	0.992545445	688070	0.876744057
0	38653	64508	1	550	672281	676782	12	21	19	22	19	22.13207547	18.66037736	21.6509434	18.25471698	0.100142942	0.991820265	688070	0.876744057
0	38653	64508	1	551	676782	688272	12	22	18	23	18	23	17.79245283	22.5	17.40566038	0.077304913	0.994414272	688070	0.876744057
0	38653	64508	1	552	688272	741961	12	22	18	23	18	23.43396226	17.35849057	22.9245283	16.98113208	0.172834982	0.981850721	688070	0.876744057
0	38653	64508	1	553	741961	758788	12	22	18	22	19	23	17.79245283	22.5	17.40566038	0.20305017	0.9770954	688070	0.876744057
0	38653	64508	1	554	758788	778394	12	23	17	22	19	23.43396226	17.35849057	22.9245283	16.98113208	0.292746416	0.961386861	688070	0.876744057
0	38653	64508	1	555	778394	802134	12	23	17	22	19	23.86792453	16.9245283	23.3490566	16.55660377	0.470435314	0.925336944	688070	0.876744057
0	38653	64508	1	556	802134	824629	12	23	17	23	18	24.30188679	16.49056604	23.77358491	16.13207547	0.326939803	0.954884703	688070	0.876744057
0	38653	64508	1	557	824629	826862	12	24	16	23	18	24.73584906	16.05660377	24.19811321	15.70754717	0.415985771	0.936920768	688070	0.876744057
0	38653	64508	1	558	826862	829157	12	23	17	23	18	24.30188679	16.49056604	23.77358491	16.13207547	0.326939803	0.954884703	688070	0.876744057
0	38653	64508	1	559	829157	835925	12	24	16	23	18	24.73584906	16.05660377	24.19811321	15.70754717	0.415985771	0.936920768	688070	0.876744057
0	38653	64508	1	560	835925	837894	12	25	15	23	18	25.16981132	15.62264151	24.62264151	15.28301887	0.615912641	0.892780071	688070	0.876744057
0	38653	64508	1	561	837894	862785	12	26	15	22	19	25.16981132	16.05660377	24.62264151	15.70754717	1.066388521	0.78519359	688070	0.876744057
0	38653	64508	1	562	862785	868895	12	26	15	23	18	25.60377358	15.62264151	25.04716981	15.28301887	0.681286489	0.877596479	688070	0.876744057
0	38653	64508	1	563	868895	873706	12	26	15	24	17	26.03773585	15.18867925	25.47169811	14.85849057	0.396079274	0.941051229	688070	0.876744057
0	38653	64508	1	564	873706	898890	12	25	16	24	17	25.60377358	15.62264151	25.04716981	15.28301887	0.260028176	0.967362009	688070	0.876744057
0	38653	64508	1	565	898890	901064	12	24	17	25	16	25.60377358	15.62264151	25.04716981	15.28301887	0.25561621	0.968147633	688070	0.876744057
0	38653	64508	1	566	901064	902401	12	23	18	25	16	25.16981132	16.05660377	24.62264151	15.70754717	0.433498209	0.933238843	688070	0.876744057
0	38653	64508	1	567	902401	944557	12	24	17	25	16	25.60377358	15.62264151	25.04716981	15.28301887	0.25561621	0.968147633	688070	0.876744057
0	38653	64508	1	568	944557	983425	12	24	17	24	17	25.16981132	16.05660377	24.62264151	15.70754717	0.231888654	0.972284258	688070	0.876744057
0	38653	64508	1	569	983425	1047157	12	25	16	24	17	25.60377358	15.62264151	25.04716981	15.28301887	0.260028176	0.967362009	688070	0.876744057
0	38653	64508	1	570	11588	22829	13	20	20	24	18	20.39622642	21.26415094	19.95283019	20.80188679	1.281163172	0.733610854	688070	0.876744057
0	38653	64508	1	571	22829	24906	13	20	20	23	19	19.96226415	21.69811321	19.52830189	21.22641509	0.983684132	0.805199832	688070	0.876744057
0	38653	64508	1	572	24906	29317	13	20	20	23	20	19.96226415	22.13207547	19.52830189	21.6509434	0.948542795	0.813700275	688070	0.876744057
0	38653	64508	1	573	29317	31127	13	20	20	24	19	20.39622642	21.69811321	19.95283019	21.22641509	1.195034592	0.75419547	688070	0.876744057
0	38653	64508	1	574	31127	34078	13	19	21	24	19	19.96226415	22.13207547	19.52830189	21.6509434	1.452827609	0.693199689	688070	0.876744057
0	38653	64508	1	575	34078	34830	13	18	22	24	20	19.52830189	23	19.10377358	22.5	1.695746969	0.637879762	688070	0.876744057
0	38653	64508	1	576	34830	58473	13	19	21	24	20	19.96226415	22.56603774	19.52830189	22.0754717	1.374148889	0.711605406	688070	0.876744057
0	38653	64508	1	577	58473	63346	13	19	21	23	21	19.52830189	23	19.10377358	22.5	1.082843051	0.781217372	688070	0.876744057
0	38653	64508	1	578	63346	109743	13	19	21	24	20	19.96226415	22.56603774	19.52830189	22.0754717	1.374148889	0.711605406	688070	0.876744057
0	38653	64508	1	579	109743	113539	13	19	21	24	19	19.96226415	22.13207547	19.52830189	21.6509434	1.452827609	0.693199689	688070	0.876744057
0	38653	64508	1	580	113539	120585	13	20	20	24	19	20.39622642	21.69811321	19.95283019	21.22641509	1.195034592	0.75419547	688070	0.876744057
0	38653	64508	1	581	120585	155778	13	20	20	23	20	19.96226415	22.13207547	19.52830189	21.6509434	0.948542795	0.813700275	688070	0.876744057
0	38653	64508	1	582	155778	166648	13	20	20	22	21	19.52830189	22.56603774	19.10377358	22.0754717	0.79466092	0.85074364	688070	0.876744057
0	38653	64508	1	583	166648	176435	13	20	20	22	21	19.96226415	22.13207547	19.52830189	21.6509434	0.537876886	0.910494616	688070	0.876744057
0	38653	64508	1	584	176435	191459	13	20	20	23	20	20.39622642	21.69811321	19.95283019	21.22641509	0.67681237	0.878643883	688070	0.876744057
0	38653	64508	1	585	191459	201901	13	20	20	24	19	20.83018868	21.26415094	20.37735849	20.80188679	0.908347796	0.823412841	688070	0.876744057
0	38653	64508	1	586	201901	210373	13	20	20	25	18	21.26415094	20.83018868	20.80188679	20.37735849	1.232837592	0.745139755	688070	0.876744057
0	38653	64508	1	587	210373	214778	13	19	21	25	18	20.83018868	21.26415094	20.37735849	20.80188679	1.590137783	0.661628077	688070	0.876744057
0	38653	64508	1	588	214778	219664	13	20	20	25	18	21.26415094	20.83018868	20.80188679	20.37735849	1.232837592	0.745139755	688070	0.876744057
0	38653	64508	1	589	219664	226153	13	19	21	25	18	20.83018868	21.26415094	20.37735849	20.80188679	1.590137783	0.661628077	688070	0.876744057
0	38653	64508	1	590	226153	232023	13	19	21	24	19	20.39622642	21.69811321	19.95283019	21.22641509	1.172481401	0.759611692	688070	0.876744057
0	38653	64508	1	591	232023	245739	13	20	20	24	19	20.83018868	21.26415094	20.37735849	20.80188679	0.908347796	0.823412841	688070	0.876744057
0	38653	64508	1	592	245739	291384	13	19	21	23	20	19.96226415	22.13207547	19.52830189	21.6509434	0.847371513	0.838106008	688070	0.876744057
0	38653	64508	1	593	291384	298986	13	19	21	24	19	20.39622642	21.69811321	19.95283019	21.22641509	1.172481401	0.759611692	688070	0.876744057
0	38653	64508	1	594	298986	302061	13	19	21	25	18	20.83018868	21.26415094	20.37735849	20.80188679	1.590137783	0.661628077	688070	0.876744057
0	38653	64508	1	595	302061	305408	13	18	22	25	18	20.39622642	21.69811321	19.95283019	21.22641509	2.052840328	0.561512245	688070	0.754962324
0	38653	64508	1	596	305408	324481	13	18	22	24	19	19.96226415	22.13207547	19.52830189	21.6509434	1.542211945	0.672562659	688070	0.876744057
0	38653	64508	1	597	324481	335965	13	18	22	23	20	19.52830189	22.56603774	19.10377358	22.0754717	1.123572106	0.771386948	688070	0.876744057
0	38653	64508	1	598	335965	343167	13	18	22	23	20	19.09433962	23	18.67924528	22.5	1.383422411	0.709425171	688070	0.876744057
0	38653	64508	1	599	343167	367032	13	18	22	23	20	19.09433962	23	18.67924528	22.5	1.383422411	0.709425171	688070	0.876744057
0	38653	64508	1	600	367032	379199	13	18	22	24	19	19.52830189	22.56603774	19.10377358	22.0754717	1.817152353	0.611209525	688070	0.876744057
0	38653	64508	1	601	379199	381436	13	17	23	25	18	19.52830189	22.56603774	19.10377358	22.0754717	2.907898874	0.406044439	688070	0.754962324
0	38653	64508	1	602	381436	381950	13	18	22	25	18	19.96226415	22.13207547	19.52830189	21.6509434	2.342458227	0.504435885	688070	0.754962324
0	38653	64508	1	603	381950	415396	13	18	22	24	19	19.52830189	22.56603774	19.10377358	22.0754717	1.817152353	0.611209525	688070	0.876744057
0	38653	64508	1	604	415396	502304	13	17	23	24	19	19.09433962	23	18.67924528	22.5	2.289768481	0.51448384	688070	0.754962324
0	38653	64508	1	605	502304	503885	13	16	24	24	19	18.66037736	23.43396226	18.25471698	22.9245283	2.873016513	0.411620727	688070	0.754962324
0	38653	64508	1	606	503885	531285	13	16	24	23	20	18.22641509	23.86792453	17.83018868	23.3490566	2.252036084	0.521771748	688070	0.754962324
0	38653	64508	1	607	531285	533799	13	15	25	22	21	17.35849057	24.73584906	16.98113208	24.19811321	2.22929683	0.526200895	688070	0.754962324
0	38653	64508	1	608	533799	549780	13	15	25	21	22	16.9245283	25.16981132	16.55660377	24.62264151	1.691836037	0.638750361	688070	0.876744057
0	38653	64508	1	609	549780	553555	13	15	25	20	23	16.49056604	25.60377358	16.13207547	25.04716981	1.243686221	0.742546734	688070	0.876744057
0	38653	64508	1	610	553555	570749	13	16	25	19	24	16.49056604	26.03773585	16.13207547	25.47169811	0.650837231	0.884701947	688070	0.876744057
0	38653	64508	1	611	570749	582494	13	15	26	18	25	15.62264151	26.90566038	15.28301887	26.32075472	0.604593782	0.895379931	688070	0.876744057
0	38653	64508	1	612	582494	599496	13	16	25	18	25	16.05660377	26.47169811	15.70754717	25.89622642	0.447609966	0.930240938	688070	0.876744057
0	38653	64508	1	613	599496	612740	13	15	26	18	25	15.62264151	26.90566038	15.28301887	26.32075472	0.604593782	0.895379931	688070	0.876744057
0	38653	64508	1	614	612740	613420	13	14	27	18	25	15.18867925	27.33962264	14.85849057	26.74528302	0.875340559	0.831374249	688070	0.876744057
0	38653	64508	1	615	613420	616372	13	14	27	19	24	16.05660377	26.47169811	15.70754717	25.89622642	1.102941848	0.77636396	688070	0.876744057
0	38653	64508	1	616	616372	620687	13	13	28	19	24	15.62264151	26.90566038	15.28301887	26.32075472	1.593416874	0.660883423	688070	0.876744057
0	38653	64508	1	617	620687	623389	13	13	28	19	24	15.18867925	27.33962264	14.85849057	26.74528302	1.767493001	0.62203425	688070	0.876744057
0	38653	64508	1	618	623389	662709	13	13	28	18	25	14.75471698	27.77358491	14.43396226	27.16981132	1.264831581	0.737500616	688070	0.876744057
0	38653	64508	1	619	662709	668020	13	14	27	18	25	15.18867925	27.33962264	14.85849057	26.74528302	0.875340559	0.831374249	688070	0.876744057
0	38653	64508	1	620	668020	694923	13	15	26	18	25	15.62264151	26.90566038	15.28301887	26.32075472	0.604593782	0.895379931	688070	0.876744057
0	38653	64508	1	621	694923	716155	13	15	26	18	25	15.18867925	27.33962264	14.85849057	26.74528302	0.846078999	0.838416716	688070	0.876744057
0	38653	64508	1	622	716155	741955	13	16	25	18	25	15.62264151	26.90566038	15.28301887	26.32075472	0.693381378	0.874759602	688070	0.876744057
0	38653	64508	1	623	741955	749161	13	15	26	18	25	15.18867925	27.33962264	14.85849057	26.74528302	0.846078999	0.838416716	688070	0.876744057
0	38653	64508	1	624	749161	754179	13	15	26	18	25	15.62264151	26.90566038	15.28301887	26.32075472	0.604593782	0.895379931	688070	0.876744057
0	38653	64508	1	625	754179	756718	13	14	27	18	25	15.18867925	27.33962264	14.85849057	26.74528302	0.875340559	0.831374249	688070	0.876744057
0	38653	64508	1	626	756718	767806	13	14	27	19	24	15.62264151	26.90566038	15.28301887	26.32075472	1.27749822	0.734483155	688070	0.876744057
0	38653	64508	1	627	767806	770262	13	14	27	21	22	16.49056604	26.03773585	16.13207547	25.47169811	2.353808669	0.502291052	688070	0.754962324
0	38653	64508	1	628	770262	779353	13	13	28	21	22	16.05660377	26.47169811	15.70754717	25.89622642	3.039533322	0.385569929	688070	0.585882463
0	38653	64508	1	629	779353	782068	13	13	28	21	22	16.49056604	26.03773585	16.13207547	25.47169811	2.828827739	0.41877633	688070	0.754962324
0	38653	64508	1	630	782068	785743	13	13	28	21	22	16.9245283	25.60377358	16.55660377	25.04716981	2.697507011	0.440651125	688070	0.754962324
0	38653	64508	1	631	785743	790602	13	13	28	22	21	17.35849057	25.16981132	16.98113208	24.62264151	3.428937874	0.330096223	688070	0.585882463
0	38653	64508	1	632	790602	806294	13	13	28	22	21	17.79245283	24.73584906	17.40566038	24.19811321	3.356981675	0.339790222	688070	0.585882463
0	38653	64508	1	633	806294	815381	13	13	28	22	21	18.22641509	24.30188679	17.83018868	23.77358491	3.360175311	0.339354743	688070	0.585882463
0	38653	64508	1	634	815381	843820	13	15	26	22	21	19.09433962	23.43396226	18.67924528	22.9245283	1.910841392	0.5911165	688070	0.876744057
0	38653	64508	1	635	843820	850978	13	16	25	22	21	19.52830189	23	19.10377358	22.5	1.350475901	0.71718338	688070	0.876744057
0	38653	64508	1	636	850978	854490	13	16	25	23	20	19.96226415	22.56603774	19.52830189	22.0754717	1.861307372	0.601685488	688070	0.876744057
0	38653	64508	1	637	854490	860054	13	17	24	24	19	20.83018868	21.69811321	20.37735849	21.22641509	1.826034409	0.609286012	688070	0.876744057
0	38653	64508	1	638	860054	870121	13	18	23	24	19	21.26415094	21.26415094	20.80188679	20.80188679	1.290529578	0.731383142	688070	0.876744057
0	38653	64508	1	639	870121	890730	13	18	23	25	18	21.69811321	20.83018868	21.22641509	20.37735849	1.804527163	0.613950271	688070	0.876744057
0	38653	64508	1	640	890730	897440	13	18	23	25	18	21.26415094	21.26415094	20.80188679	20.80188679	1.867400326	0.600378828	688070	0.876744057
0	38653	64508	1	641	897440	912507	13	18	23	24	19	20.83018868	21.69811321	20.37735849	21.22641509	1.340201076	0.719609785	688070	0.876744057
0	38653	64508	1	642	14503	20541	14	22	21	16	24	18.66037736	23	18.25471698	22.5	1.150090407	0.764997857	688070	0.876744057
0	38653	64508	1	643	20541	66398	14	22	21	16	24	19.09433962	22.56603774	18.67924528	22.0754717	1.102920764	0.776369049	688070	0.876744057
0	38653	64508	1	644	66398	69058	14	23	20	16	24	19.52830189	22.13207547	19.10377358	21.6509434	1.581714907	0.663542915	688070	0.876744057
0	38653	64508	1	645	69058	83354	14	22	21	16	24	19.09433962	22.56603774	18.67924528	22.0754717	1.102920764	0.776369049	688070	0.876744057
0	38653	64508	1	646	83354	86519	14	21	22	16	24	18.66037736	23	18.25471698	22.5	0.715307799	0.869597631	688070	0.876744057
0	38653	64508	1	647	86519	98316	14	21	22	17	23	19.09433962	22.56603774	18.67924528	22.0754717	0.394069712	0.941464811	688070	0.876744057
0	38653	64508	1	648	98316	116435	14	21	22	17	23	18.66037736	23	18.25471698	22.5	0.434170848	0.933096562	688070	0.876744057
0	38653	64508	1	649	116435	161606	14	22	21	17	23	19.09433962	22.56603774	18.67924528	22.0754717	0.740527602	0.86363254	688070	0.876744057
0	38653	64508	1	650	161606	172200	14	22	21	18	22	19.52830189	22.13207547	19.10377358	21.6509434	0.4401507	0.931828935	688070	0.876744057
0	38653	64508	1	651	172200	191987	14	22	21	19	21	19.96226415	21.69811321	19.52830189	21.22641509	0.247179196	0.969635904	688070	0.876744057
0	38653	64508	1	652	191987	194799	14	24	19	19	21	20.83018868	20.83018868	20.37735849	20.37735849	0.755291602	0.860128019	688070	0.876744057
0	38653	64508	1	653	194799	198319	14	24	19	18	22	20.39622642	21.26415094	19.95283019	20.80188679	1.137960335	0.767919104	688070	0.876744057
0	38653	64508	1	654	198319	202282	14	25	18	18	22	20.83018868	20.83018868	20.37735849	20.37735849	1.625823003	0.653548909	688070	0.876744057
0	38653	64508	1	655	202282	219865	14	24	19	18	22	20.39622642	21.26415094	19.95283019	20.80188679	1.137960335	0.767919104	688070	0.876744057
0	38653	64508	1	656	219865	259269	14	24	19	17	23	19.96226415	21.69811321	19.52830189	21.22641509	1.627739582	0.653116544	688070	0.876744057
0	38653	64508	1	657	259269	276774	14	24	19	17	23	19.52830189	22.13207547	19.10377358	21.6509434	1.782931162	0.618656333	688070	0.876744057
0	38653	64508	1	658	276774	279030	14	24	19	16	24	19.09433962	22.56603774	18.67924528	22.0754717	2.375952081	0.498126835	688070	0.754962324
0	38653	64508	1	659	279030	282653	14	25	18	16	24	19.52830189	22.13207547	19.10377358	21.6509434	3.063726843	0.381903678	688070	0.585882463
0	38653	64508	1	660	282653	305030	14	26	17	16	24	19.96226415	21.69811321	19.52830189	21.22641509	3.843297658	0.278889862	688070	0.585882463
0	38653	64508	1	661	305030	313029	14	25	18	16	24	19.52830189	22.13207547	19.10377358	21.6509434	3.063726843	0.381903678	688070	0.585882463
0	38653	64508	1	662	313029	356030	14	25	18	15	25	19.09433962	22.56603774	18.67924528	22.0754717	3.862587668	0.276689555	688070	0.585882463
0	38653	64508	1	663	356030	395473	14	25	18	14	26	18.66037736	23	18.25471698	22.5	4.776873915	0.188883843	688070	0.423659492
0	38653	64508	1	664	395473	399805	14	25	18	15	25	19.09433962	22.56603774	18.67924528	22.0754717	3.862587668	0.276689555	688070	0.585882463
0	38653	64508	1	665	399805	414977	14	25	18	15	25	19.52830189	22.13207547	19.10377358	21.6509434	3.704191621	0.295228607	688070	0.585882463
0	38653	64508	1	666	414977	431476	14	25	18	14	26	19.09433962	22.56603774	18.67924528	22.0754717	4.620318825	0.201805928	688070	0.423659492
0	38653	64508	1	667	431476	438838	14	25	18	13	27	18.66037736	23	18.25471698	22.5	5.653359703	0.129748374	688070	0.285552569
0	38653	64508	1	668	438838	445310	14	26	17	14	26	19.52830189	22.13207547	19.10377358	21.6509434	5.571901513	0.134400796	688070	0.285552569
0	38653	64508	1	669	445310	486284	14	26	17	15	25	19.96226415	21.69811321	19.52830189	21.22641509	4.564302489	0.20662585	688070	0.423659492
0	38653	64508	1	670	486284	495550	14	26	17	15	25	19.52830189	22.13207547	19.10377358	21.6509434	4.734370649	0.192313653	688070	0.423659492
0	38653	64508	1	671	495550	499671	14	25	18	15	25	19.09433962	22.56603774	18.67924528	22.0754717	3.862587668	0.276689555	688070	0.585882463
0	38653	64508	1	672	499671	516253	14	24	19	15	25	18.66037736	23	18.25471698	22.5	3.081648659	0.379207022	688070	0.585882463
0	38653	64508	1	673	516253	516824	14	24	19	16	24	19.09433962	22.56603774	18.67924528	22.0754717	2.375952081	0.498126835	688070	0.754962324
0	38653	64508	1	674	516824	518934	14	24	19	17	23	19.52830189	22.13207547	19.10377358	21.6509434	1.782931162	0.618656333	688070	0.876744057
0	38653	64508	1	675	518934	519632	14	23	20	17	23	19.09433962	22.56603774	18.67924528	22.0754717	1.280357337	0.733802622	688070	0.876744057
0	38653	64508	1	676	519632	521930	14	23	20	16	24	18.66037736	23	18.25471698	22.5	1.779008507	0.61951354	688070	0.876744057
0	38653	64508	1	677	521930	537458	14	23	20	17	23	19.09433962	22.56603774	18.67924528	22.0754717	1.280357337	0.733802622	688070	0.876744057
0	38653	64508	1	678	537458	579278	14	23	20	17	23	19.52830189	22.13207547	19.10377358	21.6509434	1.138316215	0.767833367	688070	0.876744057
0	38653	64508	1	679	579278	608936	14	23	20	18	22	19.96226415	21.69811321	19.52830189	21.22641509	0.742959074	0.863055988	688070	0.876744057
0	38653	64508	1	680	608936	641644	14	23	20	19	21	20.39622642	21.26415094	19.95283019	20.80188679	0.454938609	0.928673614	688070	0.876744057
0	38653	64508	1	681	641644	653591	14	22	21	19	21	19.96226415	21.69811321	19.52830189	21.22641509	0.247179196	0.969635904	688070	0.876744057
0	38653	64508	1	682	653591	656463	14	21	22	19	21	19.52830189	22.13207547	19.10377358	21.6509434	0.131833312	0.987761025	688070	0.876744057
0	38653	64508	1	683	656463	680359	14	20	23	19	21	19.09433962	22.56603774	18.67924528	22.0754717	0.109204336	0.990710442	688070	0.876744057
0	38653	64508	1	684	680359	686778	14	19	24	19	21	18.66037736	23	18.25471698	22.5	0.180087037	0.980738048	688070	0.876744057
0	38653	64508	1	685	686778	692548	14	19	24	19	21	18.66037736	23	18.25471698	22.5	0.180087037	0.980738048	688070	0.876744057
0	38653	64508	1	686	692548	704327	14	19	24	18	22	18.66037736	23	18.25471698	22.5	0.064324763	0.995743813	688070	0.876744057
0	38653	64508	1	687	704327	720108	14	19	24	18	22	18.22641509	23.43396226	17.83018868	22.9245283	0.085408477	0.993529025	688070	0.876744057
0	38653	64508	1	688	720108	731490	14	19	24	17	23	17.79245283	23.86792453	17.40566038	23.3490566	0.097357909	0.992152589	688070	0.876744057
0	38653	64508	1	689	731490	737068	14	18	25	17	23	17.35849057	24.30188679	16.98113208	23.77358491	0.068955623	0.995282554	688070	0.876744057
0	38653	64508	1	690	737068	742367	14	18	25	16	24	16.9245283	24.73584906	16.55660377	24.19811321	0.09149586	0.992838049	688070	0.876744057
0	38653	64508	1	691	742367	768418	14	19	24	16	24	17.35849057	24.30188679	16.98113208	23.77358491	0.217823808	0.974661897	688070	0.876744057
0	38653	64508	1	692	768418	787635	14	19	24	17	23	17.79245283	23.86792453	17.40566038	23.3490566	0.097357909	0.992152589	688070	0.876744057
0	38653	64508	1	693	15980	19943	15	23	19	29	15	26.47169811	17.35849057	25.89622642	16.98113208	1.213666992	0.749728308	688070	0.876744057
0	38653	64508	1	694	19943	27748	15	23	19	30	14	26.90566038	16.9245283	26.32075472	16.55660377	1.730551369	0.630163032	688070	0.876744057
0	38653	64508	1	695	27748	36549	15	22	20	30	14	26.47169811	17.35849057	25.89622642	16.98113208	2.331023847	0.506603643	688070	0.754962324
0	38653	64508	1	696	36549	42076	15	22	20	28	16	25.60377358	18.22641509	25.04716981	17.83018868	1.215794042	0.749218798	688070	0.876744057
0	38653	64508	1	697	42076	49925	15	23	19	28	16	26.03773585	17.79245283	25.47169811	17.40566038	0.800833765	0.849267598	688070	0.876744057
0	38653	64508	1	698	49925	53372	15	23	19	27	17	25.60377358	18.22641509	25.04716981	17.83018868	0.488532693	0.921403409	688070	0.876744057
0	38653	64508	1	699	53372	70530	15	23	19	26	18	25.16981132	18.66037736	24.62264151	18.25471698	0.273835731	0.964871742	688070	0.876744057
0	38653	64508	1	700	70530	72102	15	24	18	26	18	25.60377358	18.22641509	25.04716981	17.83018868	0.141134331	0.986480708	688070	0.876744057
0	38653	64508	1	701	72102	87088	15	24	18	27	17	26.03773585	17.79245283	25.47169811	17.40566038	0.263048525	0.966821327	688070	0.876744057
0	38653	64508	1	702	87088	87955	15	24	18	25	19	25.16981132	18.66037736	24.62264151	18.25471698	0.11395017	0.990112345	688070	0.876744057
0	38653	64508	1	703	87955	98328	15	23	19	24	20	24.30188679	19.52830189	23.77358491	19.10377358	0.128237684	0.988245727	688070	0.876744057
0	38653	64508	1	704	98328	126153	15	22	20	24	20	23.86792453	19.96226415	23.3490566	19.52830189	0.175797919	0.981398399	688070	0.876744057
0	38653	64508	1	705	126153	142002	15	23	19	24	20	24.30188679	19.52830189	23.77358491	19.10377358	0.128237684	0.988245727	688070	0.876744057
0	38653	64508	1	706	142002	151661	15	23	19	25	19	24.73584906	19.09433962	24.19811321	18.67924528	0.15436123	0.984597062	688070	0.876744057
0	38653	64508	1	707	151661	188065	15	23	19	26	18	25.16981132	18.66037736	24.62264151	18.25471698	0.273835731	0.964871742	688070	0.876744057
0	38653	64508	1	708	188065	194938	15	22	20	26	18	24.73584906	19.09433962	24.19811321	18.67924528	0.504423639	0.917918488	688070	0.876744057
0	38653	64508	1	709	194938	217527	15	22	20	26	18	25.16981132	18.66037736	24.62264151	18.25471698	0.575969548	0.901910877	688070	0.876744057
0	38653	64508	1	710	217527	219061	15	19	23	26	18	23.86792453	19.96226415	23.3490566	19.52830189	1.875671895	0.598607911	688070	0.876744057
0	38653	64508	1	711	219061	237259	15	19	23	25	19	23.43396226	20.39622642	22.9245283	19.95283019	1.404755211	0.704420464	688070	0.876744057
0	38653	64508	1	712	237259	241632	15	18	24	25	19	23	20.83018868	22.5	20.37735849	1.940196123	0.58491153	688070	0.876744057
0	38653	64508	1	713	241632	252234	15	17	25	25	19	22.56603774	21.26415094	22.0754717	20.80188679	2.57275584	0.462285835	688070	0.754962324
0	38653	64508	1	714	252234	266995	15	16	26	25	19	22.13207547	21.69811321	21.6509434	21.22641509	3.303465707	0.347160516	688070	0.585882463
0	38653	64508	1	715	266995	280000	15	16	26	24	20	21.69811321	22.13207547	21.22641509	21.6509434	2.660658091	0.4469545	688070	0.754962324
0	38653	64508	1	716	280000	290446	15	19	23	23	21	22.56603774	21.26415094	22.0754717	20.80188679	0.745837692	0.862373095	688070	0.876744057
0	38653	64508	1	717	290446	295399	15	19	23	22	22	22.13207547	21.69811321	21.6509434	21.22641509	0.555176989	0.906612401	688070	0.876744057
0	38653	64508	1	718	295399	300649	15	19	23	23	21	22.56603774	21.26415094	22.0754717	20.80188679	0.745837692	0.862373095	688070	0.876744057
0	38653	64508	1	719	300649	314880	15	19	23	24	20	23	20.83018868	22.5	20.37735849	1.028662307	0.794316987	688070	0.876744057
0	38653	64508	1	720	314880	353875	15	19	23	23	21	22.56603774	21.26415094	22.0754717	20.80188679	0.745837692	0.862373095	688070	0.876744057
0	38653	64508	1	721	353875	406204	15	19	23	24	20	23	20.83018868	22.5	20.37735849	1.028662307	0.794316987	688070	0.876744057
0	38653	64508	1	722	406204	408875	15	19	23	23	21	22.56603774	21.26415094	22.0754717	20.80188679	0.745837692	0.862373095	688070	0.876744057
0	38653	64508	1	723	408875	431428	15	19	23	23	21	22.13207547	21.69811321	21.6509434	21.22641509	0.607830584	0.894637424	688070	0.876744057
0	38653	64508	1	724	431428	448095	15	19	23	24	20	22.13207547	21.69811321	21.6509434	21.22641509	0.847081128	0.838175817	688070	0.876744057
0	38653	64508	1	725	448095	453238	15	20	22	24	20	22.56603774	21.26415094	22.0754717	20.80188679	0.515945535	0.915374539	688070	0.876744057
0	38653	64508	1	726	453238	467803	15	20	22	26	18	23.43396226	20.39622642	22.9245283	19.95283019	1.233033783	0.745092838	688070	0.876744057
0	38653	64508	1	727	467803	478805	15	20	22	25	19	23	20.83018868	22.5	20.37735849	0.827877283	0.842788188	688070	0.876744057
0	38653	64508	1	728	478805	484908	15	20	22	24	20	22.56603774	21.26415094	22.0754717	20.80188679	0.515945535	0.915374539	688070	0.876744057
0	38653	64508	1	729	484908	488430	15	19	23	24	20	22.13207547	21.69811321	21.6509434	21.22641509	0.847081128	0.838175817	688070	0.876744057
0	38653	64508	1	730	488430	488987	15	20	22	24	20	22.56603774	21.26415094	22.0754717	20.80188679	0.515945535	0.915374539	688070	0.876744057
0	38653	64508	1	731	488987	489980	15	20	22	23	21	22.13207547	21.69811321	21.6509434	21.22641509	0.296065878	0.960766677	688070	0.876744057
0	38653	64508	1	732	489980	521375	15	19	23	23	21	21.69811321	22.13207547	21.22641509	21.6509434	0.537304487	0.910622583	688070	0.876744057
0	38653	64508	1	733	521375	595801	15	19	23	24	20	22.13207547	21.69811321	21.6509434	21.22641509	0.847081128	0.838175817	688070	0.876744057
0	38653	64508	1	734	595801	599160	15	18	24	25	19	22.13207547	21.69811321	21.6509434	21.22641509	1.767233823	0.622091056	688070	0.876744057
0	38653	64508	1	735	599160	600224	15	17	25	25	19	21.69811321	22.13207547	21.22641509	21.6509434	2.384317086	0.496560671	688070	0.754962324
0	38653	64508	1	736	600224	640624	15	16	26	25	19	21.26415094	22.56603774	20.80188679	22.0754717	3.101453539	0.376245952	688070	0.585882463
0	38653	64508	1	737	640624	666569	15	16	26	24	20	20.83018868	23	20.37735849	22.5	2.433151035	0.487493405	688070	0.754962324
0	38653	64508	1	738	666569	728180	15	16	26	23	21	20.39622642	23.43396226	19.95283019	22.9245283	1.855476042	0.602937769	688070	0.876744057
0	38653	64508	1	739	728180	732062	15	16	26	23	21	19.96226415	23.86792453	19.52830189	23.3490566	1.830435028	0.608334435	688070	0.876744057
0	38653	64508	1	740	732062	740470	15	17	25	23	21	20.39622642	23.43396226	19.95283019	22.9245283	1.297093886	0.729823278	688070	0.876744057
0	38653	64508	1	741	740470	764482	15	18	24	23	21	20.83018868	23	20.37735849	22.5	0.865558442	0.833730372	688070	0.876744057
0	38653	64508	1	742	764482	791750	15	18	24	23	21	20.39622642	23.43396226	19.95283019	22.9245283	0.922115299	0.820087864	688070	0.876744057
0	38653	64508	1	743	791750	829077	15	18	24	24	20	20.83018868	23	20.37735849	22.5	1.349817701	0.717338718	688070	0.876744057
0	38653	64508	1	744	829077	832723	15	19	23	24	20	21.26415094	22.56603774	20.80188679	22.0754717	0.936238803	0.816674902	688070	0.876744057
0	38653	64508	1	745	832723	833840	15	19	23	23	21	20.83018868	23	20.37735849	22.5	0.598348297	0.896810389	688070	0.876744057
0	38653	64508	1	746	833840	842833	15	18	24	23	21	20.39622642	23.43396226	19.95283019	22.9245283	0.922115299	0.820087864	688070	0.876744057
0	38653	64508	1	747	842833	851457	15	19	23	23	21	20.83018868	23	20.37735849	22.5	0.598348297	0.896810389	688070	0.876744057
0	38653	64508	1	748	851457	855394	15	19	23	24	20	21.26415094	22.56603774	20.80188679	22.0754717	0.936238803	0.816674902	688070	0.876744057
0	38653	64508	1	749	855394	885026	15	19	23	25	19	21.69811321	22.13207547	21.22641509	21.6509434	1.364982047	0.713763266	688070	0.876744057
0	38653	64508	1	750	885026	905484	15	18	24	25	19	21.26415094	22.56603774	20.80188679	22.0754717	1.867885865	0.600274781	688070	0.876744057
0	38653	64508	1	751	905484	914073	15	18	24	26	18	21.69811321	22.13207547	21.22641509	21.6509434	2.477113524	0.479441387	688070	0.754962324
0	38653	64508	1	752	914073	929119	15	17	25	26	18	21.26415094	22.56603774	20.80188679	22.0754717	3.168960118	0.366301184	688070	0.585882463
0	38653	64508	1	753	929119	932511	15	18	24	26	18	21.69811321	22.13207547	21.22641509	21.6509434	2.477113524	0.479441387	688070	0.754962324
0	38653	64508	1	754	932511	943922	15	18	24	25	19	21.26415094	22.56603774	20.80188679	22.0754717	1.867885865	0.600274781	688070	0.876744057
0	38653	64508	1	755	943922	961440	15	19	23	25	19	21.69811321	22.13207547	21.22641509	21.6509434	1.364982047	0.713763266	688070	0.876744057
0	38653	64508	1	756	961440	986902	15	20	22	25	19	22.13207547	21.69811321	21.6509434	21.22641509	0.961163917	0.810647948	688070	0.876744057
0	38653	64508	1	757	986902	988697	15	21	21	25	19	22.56603774	21.26415094	22.0754717	20.80188679	0.655480568	0.883621962	688070	0.876744057
0	38653	64508	1	758	988697	990194	15	20	22	25	19	22.13207547	21.69811321	21.6509434	21.22641509	0.961163917	0.810647948	688070	0.876744057
0	38653	64508	1	759	990194	992230	15	20	22	24	20	21.69811321	22.13207547	21.22641509	21.6509434	0.621988015	0.891380784	688070	0.876744057
0	38653	64508	1	760	992230	1013417	15	19	23	24	20	21.26415094	22.56603774	20.80188679	22.0754717	0.936238803	0.816674902	688070	0.876744057
0	38653	64508	1	761	1013417	1018007	15	20	22	24	20	21.69811321	22.13207547	21.22641509	21.6509434	0.621988015	0.891380784	688070	0.876744057
0	38653	64508	1	762	1018007	1029892	15	20	22	23	21	21.26415094	22.56603774	20.80188679	22.0754717	0.374018931	0.945555702	688070	0.876744057
0	38653	64508	1	763	1029892	1073097	15	20	22	24	20	21.69811321	22.13207547	21.22641509	21.6509434	0.621988015	0.891380784	688070	0.876744057
0	38653	64508	1	764	1073097	1085884	15	20	21	24	20	21.69811321	21.69811321	21.22641509	21.22641509	0.588631483	0.899029933	688070	0.876744057
0	38653	64508	1	765	17178	43253	16	22	21	15	24	19.52830189	21.69811321	19.10377358	21.22641509	1.57927044	0.664099192	688070	0.876744057
0	38653	64508	1	766	43253	49780	16	23	20	15	24	19.96226415	21.26415094	19.52830189	20.80188679	2.079141484	0.5561441	688070	0.754962324
0	38653	64508	1	767	49780	56020	16	23	20	14	25	19.52830189	21.69811321	19.10377358	21.22641509	2.784472802	0.426062363	688070	0.754962324
0	38653	64508	1	768	56020	61694	16	24	19	14	25	19.96226415	21.26415094	19.52830189	20.80188679	3.47004247	0.32466831	688070	0.585882463
0	38653	64508	1	769	61694	73376	16	23	20	14	25	19.52830189	21.69811321	19.10377358	21.22641509	2.784472802	0.426062363	688070	0.754962324
0	38653	64508	1	770	73376	83789	16	22	21	14	25	19.09433962	22.13207547	18.67924528	21.6509434	2.190292752	0.533862934	688070	0.754962324
0	38653	64508	1	771	83789	118352	16	23	20	14	25	19.96226415	21.26415094	19.52830189	20.80188679	2.949672885	0.399449911	688070	0.754962324
0	38653	64508	1	772	118352	132554	16	23	20	13	26	19.52830189	21.69811321	19.10377358	21.22641509	3.773806135	0.286947613	688070	0.585882463
0	38653	64508	1	773	132554	210421	16	24	19	14	25	20.39622642	20.83018868	19.95283019	20.37735849	3.622201899	0.305255298	688070	0.585882463
0	38653	64508	1	774	210421	227840	16	23	20	14	25	19.96226415	21.26415094	19.52830189	20.80188679	2.949672885	0.399449911	688070	0.754962324
0	38653	64508	1	775	227840	272782	16	23	20	15	24	20.39622642	20.83018868	19.95283019	20.37735849	2.238934948	0.52432018	688070	0.754962324
0	38653	64508	1	776	272782	277283	16	23	20	15	24	19.96226415	21.26415094	19.52830189	20.80188679	2.079141484	0.5561441	688070	0.754962324
0	38653	64508	1	777	277283	289346	16	23	20	14	25	19.52830189	21.69811321	19.10377358	21.22641509	2.784472802	0.426062363	688070	0.754962324
0	38653	64508	1	778	289346	300924	16	22	21	13	25	18.66037736	22.13207547	18.25471698	21.6509434	2.686238358	0.442571016	688070	0.754962324
0	38653	64508	1	779	300924	303205	16	21	22	13	25	18.22641509	22.56603774	17.83018868	22.0754717	2.132198607	0.545426287	688070	0.754962324
0	38653	64508	1	780	303205	343031	16	22	21	13	25	18.66037736	22.13207547	18.25471698	21.6509434	2.686238358	0.442571016	688070	0.754962324
0	38653	64508	1	781	343031	369158	16	22	21	14	24	19.09433962	21.69811321	18.67924528	21.22641509	1.999216414	0.57256936	688070	0.876744057
0	38653	64508	1	782	369158	370964	16	23	20	14	24	19.52830189	21.26415094	19.10377358	20.80188679	2.547553763	0.466758322	688070	0.754962324
0	38653	64508	1	783	370964	383807	16	22	21	14	24	19.09433962	21.69811321	18.67924528	21.22641509	1.999216414	0.57256936	688070	0.876744057
0	38653	64508	1	784	383807	420232	16	22	21	13	25	18.66037736	22.13207547	18.25471698	21.6509434	2.686238358	0.442571016	688070	0.754962324
0	38653	64508	1	785	420232	429010	16	23	20	13	25	19.09433962	21.69811321	18.67924528	21.22641509	3.329360463	0.343577022	688070	0.585882463
0	38653	64508	1	786	429010	432005	16	23	20	12	26	18.66037736	22.13207547	18.25471698	21.6509434	4.231296745	0.237547072	688070	0.423659492
0	38653	64508	1	787	432005	434198	16	23	20	12	26	19.09433962	21.69811321	18.67924528	21.22641509	4.393643291	0.221975501	688070	0.423659492
0	38653	64508	1	788	434198	456343	16	23	20	11	27	18.66037736	22.13207547	18.25471698	21.6509434	5.419278708	0.143547147	688070	0.285552569
0	38653	64508	1	789	456343	458019	16	23	20	11	27	18.22641509	22.56603774	17.83018868	22.0754717	5.256995549	0.153917339	688070	0.285552569
0	38653	64508	1	790	458019	469068	16	23	20	12	26	18.66037736	22.13207547	18.25471698	21.6509434	4.231296745	0.237547072	688070	0.423659492
0	38653	64508	1	791	469068	489398	16	22	21	12	26	18.22641509	22.56603774	17.83018868	22.0754717	3.494033471	0.321536749	688070	0.585882463
0	38653	64508	1	792	489398	492582	16	21	22	13	25	18.22641509	22.56603774	17.83018868	22.0754717	2.132198607	0.545426287	688070	0.754962324
0	38653	64508	1	793	492582	505277	16	22	21	13	25	18.66037736	22.13207547	18.25471698	21.6509434	2.686238358	0.442571016	688070	0.754962324
0	38653	64508	1	794	505277	508062	16	22	21	15	23	19.52830189	21.26415094	19.10377358	20.80188679	1.42994797	0.69853002	688070	0.876744057
0	38653	64508	1	795	508062	579688	16	22	21	15	23	19.09433962	21.69811321	18.67924528	21.22641509	1.337519444	0.720243577	688070	0.876744057
0	38653	64508	1	796	579688	586167	16	22	21	14	24	18.66037736	22.13207547	18.25471698	21.6509434	1.902127297	0.592966881	688070	0.876744057
0	38653	64508	1	797	586167	587015	16	21	22	14	24	18.22641509	22.56603774	17.83018868	22.0754717	1.426826201	0.699258745	688070	0.876744057
0	38653	64508	1	798	587015	605324	16	20	23	14	24	17.79245283	23	17.40566038	22.5	1.04026002	0.791511502	688070	0.876744057
0	38653	64508	1	799	605324	621448	16	20	23	15	23	18.22641509	22.56603774	17.83018868	22.0754717	0.668886154	0.880496673	688070	0.876744057
0	38653	64508	1	800	621448	633004	16	21	22	15	23	18.66037736	22.13207547	18.25471698	21.6509434	0.958485362	0.811295811	688070	0.876744057
0	38653	64508	1	801	633004	643702	16	21	22	16	22	19.09433962	21.69811321	18.67924528	21.22641509	0.606878249	0.894855966	688070	0.876744057
0	38653	64508	1	802	643702	658069	16	21	22	17	21	19.52830189	21.26415094	19.10377358	20.80188679	0.369936359	0.946380462	688070	0.876744057
0	38653	64508	1	803	658069	661010	16	21	22	18	20	19.96226415	20.83018868	19.52830189	20.37735849	0.246236851	0.969800963	688070	0.876744057
0	38653	64508	1	804	661010	684181	16	20	23	18	20	19.52830189	21.26415094	19.10377358	20.80188679	0.247780959	0.969530376	688070	0.876744057
0	38653	64508	1	805	684181	689917	16	20	23	19	19	19.96226415	20.83018868	19.52830189	20.37735849	0.333484803	0.953612639	688070	0.876744057
0	38653	64508	1	806	689917	692202	16	20	23	18	20	19.52830189	21.26415094	19.10377358	20.80188679	0.247780959	0.969530376	688070	0.876744057
0	38653	64508	1	807	692202	694354	16	20	23	19	19	19.96226415	20.83018868	19.52830189	20.37735849	0.333484803	0.953612639	688070	0.876744057
0	38653	64508	1	808	694354	696753	16	21	22	19	19	20.39622642	20.39622642	19.95283019	19.95283019	0.234982362	0.97175364	688070	0.876744057
0	38653	64508	1	809	696753	697499	16	22	21	19	19	20.83018868	19.96226415	20.37735849	19.52830189	0.227033952	0.973111433	688070	0.876744057
0	38653	64508	1	810	697499	699627	16	23	20	19	19	21.26415094	19.52830189	20.80188679	19.10377358	0.30974115	0.958186143	688070	0.876744057
0	38653	64508	1	811	699627	702768	16	24	19	19	19	21.69811321	19.09433962	21.22641509	18.67924528	0.483700384	0.922457494	688070	0.876744057
0	38653	64508	1	812	702768	727083	16	24	19	20	18	22.13207547	18.66037736	21.6509434	18.25471698	0.29327524	0.961288225	688070	0.876744057
0	38653	64508	1	813	727083	749228	16	24	19	20	18	22.56603774	18.22641509	22.0754717	17.83018868	0.32070173	0.956089166	688070	0.876744057
0	38653	64508	1	814	749228	781927	16	25	18	20	18	23	17.79245283	22.5	17.40566038	0.474406362	0.924477151	688070	0.876744057
0	38653	64508	1	815	781927	806516	16	25	18	19	19	22.56603774	18.22641509	22.0754717	17.83018868	0.770551317	0.856497016	688070	0.876744057
0	38653	64508	1	816	806516	812805	16	25	18	20	18	23	17.79245283	22.5	17.40566038	0.474406362	0.924477151	688070	0.876744057
0	38653	64508	1	817	812805	819209	16	26	17	20	18	23.43396226	17.35849057	22.9245283	16.98113208	0.722606856	0.867874145	688070	0.876744057
0	38653	64508	1	818	819209	839673	16	27	16	20	18	23.86792453	16.9245283	23.3490566	16.55660377	1.067715586	0.784872824	688070	0.876744057
0	38653	64508	1	819	839673	863626	16	26	17	20	18	23.43396226	17.35849057	22.9245283	16.98113208	0.722606856	0.867874145	688070	0.876744057
0	38653	64508	1	820	863626	864219	16	26	17	19	19	23	17.79245283	22.5	17.40566038	1.117083397	0.772951768	688070	0.876744057
0	38653	64508	1	821	864219	867321	16	27	16	19	19	23.43396226	17.35849057	22.9245283	16.98113208	1.560848938	0.668299276	688070	0.876744057
0	38653	64508	1	822	867321	878424	16	26	17	19	19	23	17.79245283	22.5	17.40566038	1.117083397	0.772951768	688070	0.876744057
0	38653	64508	1	823	878424	879129	16	25	18	19	19	22.56603774	18.22641509	22.0754717	17.83018868	0.770551317	0.856497016	688070	0.876744057
0	38653	64508	1	824	879129	880051	16	25	18	19	18	22.56603774	17.79245283	22.0754717	17.40566038	0.713704722	0.869975825	688070	0.876744057
0	38653	64508	1	825	880051	882501	16	25	18	20	17	23	17.35849057	22.5	16.98113208	0.475419743	0.924257434	688070	0.876744057
0	38653	64508	1	826	882501	884487	16	25	18	20	17	22.56603774	17.79245283	22.0754717	17.40566038	0.46953128	0.925532414	688070	0.876744057
0	38653	64508	1	827	884487	899476	16	25	18	21	16	23	17.35849057	22.5	16.98113208	0.354308632	0.949510764	688070	0.876744057
0	38653	64508	1	828	899476	903317	16	26	17	21	16	23.43396226	16.9245283	22.9245283	16.55660377	0.461597124	0.927243621	688070	0.876744057
0	38653	64508	1	829	903317	918434	16	26	17	20	17	23	17.35849057	22.5	16.98113208	0.676506699	0.8787154	688070	0.876744057
1	64508	68249	1	2	68249	73093	1	44	0	1	46	18.67924528	19.09433962	19.95283019	20.39622642	103.561885	2.66377E-22	688070	0
1	64508	68249	1	3	73093	77250	1	44	0	3	44	19.50943396	18.26415094	20.83962264	19.50943396	95.02259624	1.82583E-20	688070	0
1	64508	68249	1	4	77250	79443	1	43	1	3	44	19.09433962	18.67924528	20.39622642	19.95283019	90.4812568	1.72658E-19	688070	0
1	64508	68249	1	5	79443	83088	1	42	2	3	44	18.67924528	19.09433962	19.95283019	20.39622642	86.13907411	1.47786E-18	688070	0
1	64508	68249	1	6	83088	121531	1	41	3	3	44	18.26415094	19.50943396	19.50943396	20.83962264	81.98344994	1.1522E-17	688070	0
1	64508	68249	1	7	121531	122287	1	41	3	4	43	18.67924528	19.09433962	19.95283019	20.39622642	78.04282998	8.06832E-17	688070	0
1	64508	68249	1	8	122287	136252	1	40	4	4	43	18.26415094	19.50943396	19.50943396	20.83962264	74.09139443	5.67322E-16	688070	0
1	64508	68249	1	9	136252	141013	1	41	3	6	41	19.50943396	18.26415094	20.83962264	19.50943396	70.66977448	3.06782E-15	688070	0
1	64508	68249	1	10	141013	142136	1	40	4	5	42	18.67924528	19.09433962	19.95283019	20.39622642	70.35669341	3.57995E-15	688070	0
1	64508	68249	1	11	142136	152856	1	40	4	6	41	19.09433962	18.67924528	20.39622642	19.95283019	66.78740571	2.07945E-14	688070	0
1	64508	68249	1	12	152856	172768	1	39	5	6	41	18.67924528	19.09433962	19.95283019	20.39622642	63.08066438	1.2907E-13	688070	0
1	64508	68249	1	13	172768	175227	1	38	6	7	40	18.67924528	19.09433962	19.95283019	20.39622642	56.21474291	3.78023E-12	688070	0
1	64508	68249	1	14	175227	203286	1	38	6	6	41	18.26415094	19.50943396	19.50943396	20.83962264	59.53879593	7.3752E-13	688070	0
1	64508	68249	1	15	203286	206464	1	38	6	5	42	17.8490566	19.9245283	19.06603774	21.28301887	63.02430473	1.32701E-13	688070	0
1	64508	68249	1	16	206464	207570	1	38	6	4	43	17.43396226	20.33962264	18.62264151	21.72641509	66.68237256	2.1899E-14	688070	0
1	64508	68249	1	17	207570	234229	1	38	6	4	43	17.43396226	20.75471698	18.62264151	22.16981132	65.80338868	3.37672E-14	688070	0
1	64508	68249	1	18	12252	48193	2	25	15	17	24	19.9245283	19.50943396	21.28301887	20.83962264	3.676413659	0.2985922	688070	0.585882463
1	64508	68249	1	19	48193	57919	2	25	15	18	23	20.33962264	19.09433962	21.72641509	20.39622642	2.917293731	0.404553438	688070	0.754962324
1	64508	68249	1	20	57919	59299	2	25	15	18	23	20.75471698	18.67924528	22.16981132	19.95283019	2.842692319	0.416520148	688070	0.754962324
1	64508	68249	1	21	59299	63005	2	25	15	19	22	21.16981132	18.26415094	22.61320755	19.50943396	2.171624012	0.537559167	688070	0.754962324
1	64508	68249	1	22	63005	82089	2	24	16	19	22	20.75471698	18.67924528	22.16981132	19.95283019	1.554996209	0.669636619	688070	0.876744057
1	64508	68249	1	23	82089	104429	2	24	16	18	23	20.33962264	19.09433962	21.72641509	20.39622642	2.131720609	0.545522177	688070	0.754962324
1	64508	68249	1	24	104429	107823	2	24	16	17	24	19.9245283	19.50943396	21.28301887	20.83962264	2.806108211	0.422495395	688070	0.754962324
1	64508	68249	1	25	107823	121963	2	24	16	16	25	19.50943396	19.9245283	20.83962264	21.28301887	3.579692858	0.310572296	688070	0.585882463
1	64508	68249	1	26	121963	130207	2	23	17	16	25	19.09433962	20.33962264	20.39622642	21.72641509	2.78803631	0.425473152	688070	0.754962324
1	64508	68249	1	27	130207	146359	2	23	17	17	24	19.50943396	19.9245283	20.83962264	21.28301887	2.10806894	0.550282092	688070	0.754962324
1	64508	68249	1	28	146359	156605	2	22	18	17	24	19.09433962	20.33962264	20.39622642	21.72641509	1.51472336	0.678876382	688070	0.876744057
1	64508	68249	1	29	156605	159534	2	23	17	17	24	19.50943396	19.9245283	20.83962264	21.28301887	2.10806894	0.550282092	688070	0.754962324
1	64508	68249	1	30	159534	173359	2	23	17	18	23	19.9245283	19.50943396	21.28301887	20.83962264	1.527880455	0.675850648	688070	0.876744057
1	64508	68249	1	31	173359	178383	2	24	16	18	23	20.33962264	19.09433962	21.72641509	20.39622642	2.131720609	0.545522177	688070	0.754962324
1	64508	68249	1	32	178383	187130	2	24	16	19	22	20.75471698	18.67924528	22.16981132	19.95283019	1.554996209	0.669636619	688070	0.876744057
1	64508	68249	1	33	187130	190576	2	24	16	18	23	20.33962264	19.09433962	21.72641509	20.39622642	2.131720609	0.545522177	688070	0.754962324
1	64508	68249	1	34	190576	192830	2	24	16	19	22	20.75471698	18.67924528	22.16981132	19.95283019	1.554996209	0.669636619	688070	0.876744057
1	64508	68249	1	35	192830	193594	2	23	17	19	22	20.33962264	19.09433962	21.72641509	20.39622642	1.045926431	0.790141016	688070	0.876744057
1	64508	68249	1	36	193594	211285	2	23	17	19	22	20.75471698	18.67924528	22.16981132	19.95283019	1.057117421	0.787434867	688070	0.876744057
1	64508	68249	1	37	211285	218406	2	22	18	19	22	20.33962264	19.09433962	21.72641509	20.39622642	0.666499956	0.881053752	688070	0.876744057
1	64508	68249	1	38	218406	259446	2	23	17	19	22	20.75471698	18.67924528	22.16981132	19.95283019	1.057117421	0.787434867	688070	0.876744057
1	64508	68249	1	39	259446	270078	2	23	17	20	21	21.16981132	18.26415094	22.61320755	19.50943396	0.66159081	0.882198788	688070	0.876744057
1	64508	68249	1	40	270078	272752	2	21	19	20	21	20.33962264	19.09433962	21.72641509	20.39622642	0.176963624	0.981219576	688070	0.876744057
1	64508	68249	1	41	272752	273602	2	20	20	19	22	19.50943396	19.9245283	20.83962264	21.28301887	0.199167939	0.977723509	688070	0.876744057
1	64508	68249	1	42	273602	309132	2	20	20	20	21	19.9245283	19.50943396	21.28301887	20.83962264	0.091200533	0.992872069	688070	0.876744057
1	64508	68249	1	43	309132	315566	2	20	20	19	22	19.50943396	19.9245283	20.83962264	21.28301887	0.199167939	0.977723509	688070	0.876744057
1	64508	68249	1	44	315566	322442	2	21	19	19	22	19.9245283	19.50943396	21.28301887	20.83962264	0.380863088	0.944166735	688070	0.876744057
1	64508	68249	1	45	322442	333051	2	21	19	19	22	19.50943396	19.9245283	20.83962264	21.28301887	0.343328965	0.951683701	688070	0.876744057
1	64508	68249	1	46	333051	342067	2	21	19	20	21	19.9245283	19.50943396	21.28301887	20.83962264	0.149932803	0.98523569	688070	0.876744057
1	64508	68249	1	47	342067	349713	2	22	18	20	21	20.33962264	19.09433962	21.72641509	20.39622642	0.353316774	0.949707969	688070	0.876744057
1	64508	68249	1	48	349713	352281	2	21	19	20	21	19.9245283	19.50943396	21.28301887	20.83962264	0.149932803	0.98523569	688070	0.876744057
1	64508	68249	1	49	352281	403658	2	21	19	21	20	20.33962264	19.09433962	21.72641509	20.39622642	0.053891638	0.996725913	688070	0.876744057
1	64508	68249	1	50	403658	429597	2	21	19	20	21	19.9245283	19.50943396	21.28301887	20.83962264	0.149932803	0.98523569	688070	0.876744057
1	64508	68249	1	51	429597	446277	2	21	19	19	22	19.50943396	19.9245283	20.83962264	21.28301887	0.343328965	0.951683701	688070	0.876744057
1	64508	68249	1	52	446277	459223	2	21	19	18	23	19.09433962	20.33962264	20.39622642	21.72641509	0.634594931	0.888468965	688070	0.876744057
1	64508	68249	1	53	459223	465716	2	20	20	18	23	18.67924528	20.75471698	19.95283019	22.16981132	0.343046929	0.951739222	688070	0.876744057
1	64508	68249	1	54	465716	483769	2	20	20	19	22	19.09433962	20.33962264	20.39622642	21.72641509	0.147651024	0.985561648	688070	0.876744057
1	64508	68249	1	55	483769	506201	2	20	20	18	23	18.67924528	20.75471698	19.95283019	22.16981132	0.343046929	0.951739222	688070	0.876744057
1	64508	68249	1	56	506201	510534	2	18	22	18	23	17.8490566	21.58490566	19.06603774	23.05660377	0.069003299	0.995277728	688070	0.876744057
1	64508	68249	1	57	510534	512807	2	16	24	15	26	15.77358491	23.66037736	16.8490566	25.27358491	0.231923601	0.972278279	688070	0.876744057
1	64508	68249	1	58	512807	569965	2	16	24	15	26	15.35849057	24.0754717	16.40566038	25.71698113	0.15058547	0.985142064	688070	0.876744057
1	64508	68249	1	59	569965	575803	2	17	23	15	26	15.77358491	23.66037736	16.8490566	25.27358491	0.337585483	0.952811379	688070	0.876744057
1	64508	68249	1	60	575803	576305	2	19	21	15	26	16.60377358	22.83018868	17.73584906	24.38679245	1.021270997	0.796105191	688070	0.876744057
1	64508	68249	1	61	576305	580305	2	19	21	14	27	16.18867925	23.24528302	17.29245283	24.83018868	1.521575415	0.677299765	688070	0.876744057
1	64508	68249	1	62	580305	600572	2	20	20	14	27	16.60377358	22.83018868	17.73584906	24.38679245	2.112468025	0.549394523	688070	0.754962324
1	64508	68249	1	63	600572	629553	2	20	20	15	26	17.01886792	22.41509434	18.17924528	23.94339623	1.515053519	0.678800372	688070	0.876744057
1	64508	68249	1	64	629553	655067	2	21	19	15	26	17.43396226	22	18.62264151	23.5	2.109173544	0.550059129	688070	0.754962324
1	64508	68249	1	65	655067	671348	2	22	18	15	26	17.8490566	21.58490566	19.06603774	23.05660377	2.80360986	0.422906025	688070	0.754962324
1	64508	68249	1	66	671348	682000	2	21	19	15	26	17.43396226	22	18.62264151	23.5	2.109173544	0.550059129	688070	0.754962324
1	64508	68249	1	67	682000	691799	2	21	19	14	27	17.01886792	22.41509434	18.17924528	23.94339623	2.802573678	0.42307643	688070	0.754962324
1	64508	68249	1	68	691799	718772	2	20	20	14	27	16.60377358	22.83018868	17.73584906	24.38679245	2.112468025	0.549394523	688070	0.754962324
1	64508	68249	1	69	718772	720649	2	20	20	15	26	17.43396226	22	18.62264151	23.5	1.530169215	0.675325002	688070	0.876744057
1	64508	68249	1	70	720649	724502	2	20	20	14	27	17.01886792	22.41509434	18.17924528	23.94339623	2.133381759	0.545188988	688070	0.754962324
1	64508	68249	1	71	724502	725839	2	19	21	15	26	17.01886792	22.41509434	18.17924528	23.94339623	1.052603819	0.788526234	688070	0.876744057
1	64508	68249	1	72	725839	744266	2	19	21	17	24	17.8490566	21.58490566	19.06603774	23.05660377	0.352545771	0.949861138	688070	0.876744057
1	64508	68249	1	73	744266	753051	2	19	21	18	23	18.26415094	21.16981132	19.50943396	22.61320755	0.154408967	0.984590134	688070	0.876744057
1	64508	68249	1	74	753051	756454	2	19	21	18	23	18.67924528	20.75471698	19.95283019	22.16981132	0.230622686	0.972500611	688070	0.876744057
1	64508	68249	1	75	756454	758480	2	20	20	18	23	19.09433962	20.33962264	20.39622642	21.72641509	0.404801433	0.939248855	688070	0.876744057
1	64508	68249	1	76	758480	761398	2	20	20	19	22	19.50943396	19.9245283	20.83962264	21.28301887	0.199167939	0.977723509	688070	0.876744057
1	64508	68249	1	77	761398	799213	2	21	19	20	21	20.33962264	19.09433962	21.72641509	20.39622642	0.176963624	0.981219576	688070	0.876744057
1	64508	68249	1	78	799213	810171	2	21	19	20	21	19.9245283	19.50943396	21.28301887	20.83962264	0.149932803	0.98523569	688070	0.876744057
1	64508	68249	1	79	810171	821182	2	22	18	20	21	20.33962264	19.09433962	21.72641509	20.39622642	0.353316774	0.949707969	688070	0.876744057
1	64508	68249	1	80	11671	43855	3	15	25	20	23	17.8490566	22.41509434	19.06603774	23.94339623	0.835777423	0.840891781	688070	0.876744057
1	64508	68249	1	81	43855	49815	3	16	24	20	23	18.26415094	22	19.50943396	23.5	0.485471665	0.922071432	688070	0.876744057
1	64508	68249	1	82	49815	51673	3	15	25	20	23	17.8490566	22.41509434	19.06603774	23.94339623	0.835777423	0.840891781	688070	0.876744057
1	64508	68249	1	83	51673	53872	3	15	25	19	24	17.43396226	22.83018868	18.62264151	24.38679245	0.559809545	0.905568182	688070	0.876744057
1	64508	68249	1	84	53872	59445	3	16	24	19	24	17.8490566	22.41509434	19.06603774	23.94339623	0.3039779	0.959278617	688070	0.876744057
1	64508	68249	1	85	59445	69588	3	16	24	20	23	18.26415094	22	19.50943396	23.5	0.485471665	0.922071432	688070	0.876744057
1	64508	68249	1	86	69588	72704	3	15	25	20	23	17.8490566	22.41509434	19.06603774	23.94339623	0.835777423	0.840891781	688070	0.876744057
1	64508	68249	1	87	72704	96422	3	14	26	20	23	17.43396226	22.83018868	18.62264151	24.38679245	1.297226126	0.729791866	688070	0.876744057
1	64508	68249	1	88	96422	104889	3	15	25	20	23	17.8490566	22.41509434	19.06603774	23.94339623	0.835777423	0.840891781	688070	0.876744057
1	64508	68249	1	89	104889	106163	3	15	25	21	22	18.26415094	22	19.50943396	23.5	1.202084114	0.752504503	688070	0.876744057
1	64508	68249	1	90	106163	139944	3	15	25	20	23	17.8490566	22.41509434	19.06603774	23.94339623	0.835777423	0.840891781	688070	0.876744057
1	64508	68249	1	91	139944	164637	3	16	24	20	23	18.26415094	22	19.50943396	23.5	0.485471665	0.922071432	688070	0.876744057
1	64508	68249	1	92	164637	210077	3	17	23	20	23	18.67924528	21.58490566	19.95283019	23.05660377	0.243985722	0.970194301	688070	0.876744057
1	64508	68249	1	93	210077	212002	3	18	22	20	23	19.09433962	21.16981132	20.39622642	22.61320755	0.109588738	0.99066242	688070	0.876744057
1	64508	68249	1	94	212002	220684	3	18	22	19	24	18.67924528	21.58490566	19.95283019	23.05660377	0.116784496	0.989749813	688070	0.876744057
1	64508	68249	1	95	220684	224392	3	19	21	19	24	19.09433962	21.16981132	20.39622642	22.61320755	0.182454441	0.980370781	688070	0.876744057
1	64508	68249	1	96	224392	230110	3	18	22	20	23	19.09433962	21.16981132	20.39622642	22.61320755	0.109588738	0.99066242	688070	0.876744057
1	64508	68249	1	97	230110	244383	3	18	22	21	22	19.9245283	20.33962264	21.28301887	21.72641509	0.328641551	0.954554771	688070	0.876744057
1	64508	68249	1	98	244383	250795	3	17	23	20	23	19.09433962	21.16981132	20.39622642	22.61320755	0.402253234	0.939776637	688070	0.876744057
1	64508	68249	1	99	250795	263816	3	18	22	20	23	19.50943396	20.75471698	20.83962264	22.16981132	0.256417121	0.968005389	688070	0.876744057
1	64508	68249	1	100	263816	277709	3	17	23	20	23	19.09433962	21.16981132	20.39622642	22.61320755	0.402253234	0.939776637	688070	0.876744057
1	64508	68249	1	101	277709	303668	3	16	24	20	23	18.67924528	21.58490566	19.95283019	23.05660377	0.654766608	0.883788107	688070	0.876744057
1	64508	68249	1	102	6893	37817	4	18	26	14	33	16.18867925	27.81132075	17.29245283	29.70754717	1.31241057	0.726188195	688070	0.876744057
1	64508	68249	1	103	37817	40905	4	18	26	15	32	16.60377358	27.39622642	17.73584906	29.26415094	0.866356017	0.833538333	688070	0.876744057
1	64508	68249	1	104	40905	42242	4	17	27	15	32	16.18867925	27.81132075	17.29245283	29.70754717	0.545140686	0.908867989	688070	0.876744057
1	64508	68249	1	105	42242	46014	4	17	27	14	33	15.77358491	28.22641509	16.8490566	30.1509434	0.899613602	0.825521055	688070	0.876744057
1	64508	68249	1	106	46014	52851	4	16	28	14	33	15.35849057	28.64150943	16.40566038	30.59433962	0.583079337	0.90029481	688070	0.876744057
1	64508	68249	1	107	52851	57243	4	14	30	14	33	14.52830189	29.47169811	15.51886792	31.48113208	0.250617049	0.969031733	688070	0.876744057
1	64508	68249	1	108	57243	61823	4	13	31	14	33	14.11320755	29.88679245	15.0754717	31.9245283	0.24222434	0.970501112	688070	0.876744057
1	64508	68249	1	109	61823	66883	4	12	32	14	33	13.69811321	30.30188679	14.63207547	32.36792453	0.345319334	0.951291455	688070	0.876744057
1	64508	68249	1	110	66883	110643	4	12	32	15	32	14.11320755	29.88679245	15.0754717	31.9245283	0.46639107	0.926210613	688070	0.876744057
1	64508	68249	1	111	110643	120173	4	12	32	16	31	14.52830189	29.47169811	15.51886792	31.48113208	0.679156564	0.878095238	688070	0.876744057
1	64508	68249	1	112	120173	121740	4	13	31	16	31	14.94339623	29.05660377	15.96226415	31.03773585	0.382855147	0.943760998	688070	0.876744057
1	64508	68249	1	113	121740	122598	4	13	31	15	32	14.52830189	29.47169811	15.51886792	31.48113208	0.265922031	0.966304804	688070	0.876744057
1	64508	68249	1	114	122598	126182	4	12	32	18	29	15.77358491	28.22641509	16.8490566	30.1509434	1.529815978	0.675406114	688070	0.876744057
1	64508	68249	1	115	126182	129334	4	13	31	17	30	15.35849057	28.22641509	16.40566038	30.1509434	0.657001388	0.88326795	688070	0.876744057
1	64508	68249	1	116	129334	130364	4	13	31	18	29	15.77358491	27.81132075	16.8490566	29.70754717	0.948766162	0.813646263	688070	0.876744057
1	64508	68249	1	117	130364	133398	4	12	32	18	29	15.35849057	28.22641509	16.40566038	30.1509434	1.437778111	0.696703713	688070	0.876744057
1	64508	68249	1	118	133398	133998	4	13	31	16	31	14.94339623	28.64150943	15.96226415	30.59433962	0.452418011	0.929213463	688070	0.876744057
1	64508	68249	1	119	133998	135098	4	13	31	15	32	14.52830189	29.05660377	15.51886792	31.03773585	0.337931097	0.952743699	688070	0.876744057
1	64508	68249	1	120	135098	159513	4	12	32	14	33	13.69811321	29.88679245	14.63207547	31.9245283	0.423463403	0.935353974	688070	0.876744057
1	64508	68249	1	121	159513	175256	4	12	32	15	32	14.11320755	29.47169811	15.0754717	31.48113208	0.542242424	0.909517614	688070	0.876744057
1	64508	68249	1	122	175256	196073	4	12	32	15	32	13.69811321	29.88679245	14.63207547	31.9245283	0.369358524	0.946496965	688070	0.876744057
1	64508	68249	1	123	196073	198334	4	12	32	14	33	13.28301887	30.30188679	14.18867925	32.36792453	0.233942067	0.971932367	688070	0.876744057
1	64508	68249	1	124	198334	201149	4	13	31	14	33	13.69811321	29.88679245	14.63207547	31.9245283	0.140577728	0.986558378	688070	0.876744057
1	64508	68249	1	125	201149	284129	4	12	32	14	33	13.28301887	30.30188679	14.18867925	32.36792453	0.233942067	0.971932367	688070	0.876744057
1	64508	68249	1	126	284129	286679	4	13	31	14	33	13.69811321	29.88679245	14.63207547	31.9245283	0.140577728	0.986558378	688070	0.876744057
1	64508	68249	1	127	286679	287538	4	13	31	13	34	13.28301887	30.30188679	14.18867925	32.36792453	0.203990804	0.976942489	688070	0.876744057
1	64508	68249	1	128	287538	295371	4	13	31	14	33	13.69811321	29.88679245	14.63207547	31.9245283	0.140577728	0.986558378	688070	0.876744057
1	64508	68249	1	129	295371	304164	4	12	32	14	33	13.28301887	30.30188679	14.18867925	32.36792453	0.233942067	0.971932367	688070	0.876744057
1	64508	68249	1	130	304164	306076	4	12	32	15	32	13.69811321	29.88679245	14.63207547	31.9245283	0.369358524	0.946496965	688070	0.876744057
1	64508	68249	1	131	306076	307172	4	12	32	15	32	14.11320755	29.47169811	15.0754717	31.48113208	0.542242424	0.909517614	688070	0.876744057
1	64508	68249	1	132	307172	310433	4	12	32	16	31	14.52830189	29.05660377	15.51886792	31.03773585	0.75311485	0.860645256	688070	0.876744057
1	64508	68249	1	133	310433	313323	4	12	32	16	31	14.11320755	29.47169811	15.0754717	31.48113208	0.597364144	0.897035527	688070	0.876744057
1	64508	68249	1	134	313323	315044	4	14	30	16	31	14.94339623	28.64150943	15.96226415	30.59433962	0.129460172	0.988081587	688070	0.876744057
1	64508	68249	1	135	315044	337016	4	13	31	16	31	14.52830189	29.05660377	15.51886792	31.03773585	0.305712252	0.958950604	688070	0.876744057
1	64508	68249	1	136	337016	340516	4	14	30	17	30	15.35849057	28.22641509	16.40566038	30.1509434	0.253890389	0.96845358	688070	0.876744057
1	64508	68249	1	137	340516	354621	4	13	31	17	30	14.94339623	28.64150943	15.96226415	30.59433962	0.525961027	0.91315197	688070	0.876744057
1	64508	68249	1	138	354621	372875	4	14	30	17	30	15.35849057	28.22641509	16.40566038	30.1509434	0.253890389	0.96845358	688070	0.876744057
1	64508	68249	1	139	372875	381715	4	14	30	16	31	14.94339623	28.64150943	15.96226415	30.59433962	0.129460172	0.988081587	688070	0.876744057
1	64508	68249	1	140	381715	423809	4	14	30	16	31	14.52830189	29.05660377	15.51886792	31.03773585	0.064803162	0.995696858	688070	0.876744057
1	64508	68249	1	141	423809	457123	4	13	31	16	31	14.11320755	29.47169811	15.0754717	31.48113208	0.231110472	0.972417303	688070	0.876744057
1	64508	68249	1	142	457123	466240	4	12	32	16	31	13.69811321	29.88679245	14.63207547	31.9245283	0.514587409	0.915675131	688070	0.876744057
1	64508	68249	1	143	466240	489088	4	11	33	16	31	13.28301887	30.30188679	14.18867925	32.36792453	0.92168012	0.820192995	688070	0.876744057
1	64508	68249	1	144	489088	514296	4	11	33	17	30	13.69811321	29.88679245	14.63207547	31.9245283	1.354960433	0.716125365	688070	0.876744057
1	64508	68249	1	145	514296	533057	4	12	32	16	31	13.28301887	30.30188679	14.18867925	32.36792453	0.508133265	0.91710097	688070	0.876744057
1	64508	68249	1	146	533057	533829	4	12	32	17	30	13.69811321	29.88679245	14.63207547	31.9245283	0.859150057	0.835272936	688070	0.876744057
1	64508	68249	1	147	533829	536669	4	12	32	17	30	13.69811321	29.88679245	14.63207547	31.9245283	0.859150057	0.835272936	688070	0.876744057
1	64508	68249	1	148	536669	542250	4	12	32	16	31	13.28301887	30.30188679	14.18867925	32.36792453	0.508133265	0.91710097	688070	0.876744057
1	64508	68249	1	149	542250	543863	4	11	33	16	31	12.86792453	30.71698113	13.74528302	32.81132075	0.91068063	0.822849592	688070	0.876744057
1	64508	68249	1	150	543863	545622	4	11	33	15	32	12.45283019	31.13207547	13.30188679	33.25471698	0.545693831	0.908743916	688070	0.876744057
1	64508	68249	1	151	545622	553533	4	10	34	15	32	12.03773585	31.54716981	12.85849057	33.69811321	0.977883953	0.806603173	688070	0.876744057
1	64508	68249	1	152	553533	584181	4	10	34	14	33	11.62264151	31.96226415	12.41509434	34.14150943	0.596946647	0.897131012	688070	0.876744057
1	64508	68249	1	153	584181	603906	4	10	34	14	33	12.45283019	31.13207547	13.30188679	33.25471698	0.785919492	0.852831858	688070	0.876744057
1	64508	68249	1	154	603906	621392	4	10	34	15	32	12.86792453	30.71698113	13.74528302	32.81132075	1.124669608	0.771122328	688070	0.876744057
1	64508	68249	1	155	621392	623697	4	11	33	15	32	13.28301887	30.30188679	14.18867925	32.36792453	0.683211015	0.877145603	688070	0.876744057
1	64508	68249	1	156	623697	626992	4	11	33	14	33	12.86792453	30.71698113	13.74528302	32.81132075	0.446639375	0.930447985	688070	0.876744057
1	64508	68249	1	157	626992	631935	4	12	32	15	32	13.69811321	29.88679245	14.63207547	31.9245283	0.369358524	0.946496965	688070	0.876744057
1	64508	68249	1	158	631935	678843	4	12	32	14	33	13.28301887	30.30188679	14.18867925	32.36792453	0.233942067	0.971932367	688070	0.876744057
1	64508	68249	1	159	678843	686252	4	11	33	14	33	12.86792453	30.71698113	13.74528302	32.81132075	0.446639375	0.930447985	688070	0.876744057
1	64508	68249	1	160	686252	687879	4	11	33	14	33	13.28301887	30.30188679	14.18867925	32.36792453	0.647488922	0.885479891	688070	0.876744057
1	64508	68249	1	161	687879	693232	4	11	33	15	32	13.69811321	29.88679245	14.63207547	31.9245283	0.865168901	0.833824161	688070	0.876744057
1	64508	68249	1	162	693232	714294	4	12	32	15	32	14.11320755	29.47169811	15.0754717	31.48113208	0.542242424	0.909517614	688070	0.876744057
1	64508	68249	1	163	714294	755864	4	12	32	14	33	13.69811321	29.88679245	14.63207547	31.9245283	0.423463403	0.935353974	688070	0.876744057
1	64508	68249	1	164	755864	758461	4	13	31	14	33	14.11320755	29.47169811	15.0754717	31.48113208	0.317062983	0.956788093	688070	0.876744057
1	64508	68249	1	165	758461	778021	4	13	31	14	33	13.69811321	29.88679245	14.63207547	31.9245283	0.140577728	0.986558378	688070	0.876744057
1	64508	68249	1	166	778021	801570	4	14	30	14	33	14.11320755	29.47169811	15.0754717	31.48113208	0.160382257	0.983716291	688070	0.876744057
1	64508	68249	1	167	801570	818554	4	15	29	14	33	14.52830189	29.05660377	15.51886792	31.03773585	0.288138337	0.962243681	688070	0.876744057
1	64508	68249	1	168	818554	820639	4	14	30	14	33	14.11320755	29.47169811	15.0754717	31.48113208	0.160382257	0.983716291	688070	0.876744057
1	64508	68249	1	169	820639	827730	4	15	29	14	33	14.52830189	29.05660377	15.51886792	31.03773585	0.288138337	0.962243681	688070	0.876744057
1	64508	68249	1	170	827730	829542	4	15	29	15	32	14.94339623	28.64150943	15.96226415	30.59433962	0.1272935	0.988372035	688070	0.876744057
1	64508	68249	1	171	829542	848305	4	15	29	16	31	15.35849057	28.22641509	16.40566038	30.1509434	0.063509216	0.995823481	688070	0.876744057
1	64508	68249	1	172	848305	858632	4	15	29	17	30	15.77358491	27.81132075	16.8490566	29.70754717	0.092975381	0.99266687	688070	0.876744057
1	64508	68249	1	173	858632	863699	4	16	28	17	30	16.18867925	27.39622642	17.29245283	29.26415094	0.038954349	0.997978922	688070	0.876744057
1	64508	68249	1	174	863699	868813	4	15	29	17	30	15.77358491	27.81132075	16.8490566	29.70754717	0.092975381	0.99266687	688070	0.876744057
1	64508	68249	1	175	868813	884174	4	16	28	17	30	16.18867925	27.39622642	17.29245283	29.26415094	0.038954349	0.997978922	688070	0.876744057
1	64508	68249	1	176	884174	891607	4	15	29	16	31	15.35849057	28.22641509	16.40566038	30.1509434	0.063509216	0.995823481	688070	0.876744057
1	64508	68249	1	177	891607	902304	4	15	29	17	30	15.77358491	27.81132075	16.8490566	29.70754717	0.092975381	0.99266687	688070	0.876744057
1	64508	68249	1	178	902304	903280	4	17	27	17	30	16.60377358	26.98113208	17.73584906	28.82075472	0.08824913	0.993209283	688070	0.876744057
1	64508	68249	1	179	903280	904824	4	16	28	17	30	16.18867925	27.39622642	17.29245283	29.26415094	0.038954349	0.997978922	688070	0.876744057
1	64508	68249	1	180	904824	907342	4	17	27	17	30	16.60377358	26.98113208	17.73584906	28.82075472	0.08824913	0.993209283	688070	0.876744057
1	64508	68249	1	181	907342	924544	4	16	28	17	30	16.18867925	27.39622642	17.29245283	29.26415094	0.038954349	0.997978922	688070	0.876744057
1	64508	68249	1	182	924544	969940	4	16	28	16	31	15.77358491	27.81132075	16.8490566	29.70754717	0.103544925	0.991408652	688070	0.876744057
1	64508	68249	1	183	969940	970769	4	16	28	17	30	16.18867925	27.39622642	17.29245283	29.26415094	0.038954349	0.997978922	688070	0.876744057
1	64508	68249	1	184	970769	983172	4	16	28	18	29	16.60377358	26.98113208	17.73584906	28.82075472	0.065479081	0.995630241	688070	0.876744057
1	64508	68249	1	185	983172	988977	4	16	28	19	28	17.01886792	26.56603774	18.17924528	28.37735849	0.180471315	0.980678567	688070	0.876744057
1	64508	68249	1	186	988977	995163	4	15	29	19	28	16.60377358	26.98113208	17.73584906	28.82075472	0.419449845	0.936195945	688070	0.876744057
1	64508	68249	1	187	995163	1119561	4	15	29	18	29	16.18867925	27.39622642	17.29245283	29.26415094	0.212500178	0.975546554	688070	0.876744057
1	64508	68249	1	188	1119561	1127262	4	15	29	19	28	16.60377358	26.98113208	17.73584906	28.82075472	0.419449845	0.936195945	688070	0.876744057
1	64508	68249	1	189	1127262	1130063	4	15	29	20	27	17.01886792	26.56603774	18.17924528	28.37735849	0.711698833	0.870448878	688070	0.876744057
1	64508	68249	1	190	1130063	1183040	4	15	29	18	29	16.60377358	26.98113208	17.73584906	28.82075472	0.311021039	0.957942568	688070	0.876744057
1	64508	68249	1	191	1183040	1201313	4	15	29	19	28	17.01886792	26.56603774	18.17924528	28.37735849	0.504560146	0.917888431	688070	0.876744057
1	64508	68249	1	192	1201313	1218844	4	15	29	20	27	17.43396226	26.1509434	18.62264151	27.93396226	0.783299677	0.85345722	688070	0.876744057
1	64508	68249	1	193	1218844	1227363	4	16	28	20	27	17.8490566	25.73584906	19.06603774	27.49056604	0.445248328	0.930744507	688070	0.876744057
1	64508	68249	1	194	1227363	1284727	4	16	28	19	28	17.43396226	26.1509434	18.62264151	27.93396226	0.256489017	0.967992612	688070	0.876744057
1	64508	68249	1	195	1284727	1300820	4	17	27	18	29	17.43396226	26.1509434	18.62264151	27.93396226	0.099869632	0.991853064	688070	0.876744057
1	64508	68249	1	196	1300820	1305729	4	16	28	18	29	17.01886792	26.56603774	18.17924528	28.37735849	0.15382692	0.984674532	688070	0.876744057
1	64508	68249	1	197	1305729	1357655	4	15	29	18	29	16.60377358	26.98113208	17.73584906	28.82075472	0.311021039	0.957942568	688070	0.876744057
1	64508	68249	1	198	1357655	1372692	4	15	29	19	28	17.01886792	26.56603774	18.17924528	28.37735849	0.504560146	0.917888431	688070	0.876744057
1	64508	68249	1	199	1372692	1377757	4	14	30	19	28	16.60377358	26.98113208	17.73584906	28.82075472	0.859572222	0.835171341	688070	0.876744057
1	64508	68249	1	200	1377757	1383089	4	15	29	20	27	17.43396226	26.1509434	18.62264151	27.93396226	0.783299677	0.85345722	688070	0.876744057
1	64508	68249	1	201	1383089	1383750	4	14	30	19	28	16.60377358	26.98113208	17.73584906	28.82075472	0.859572222	0.835171341	688070	0.876744057
1	64508	68249	1	202	1383750	1384325	4	14	30	19	28	16.60377358	26.98113208	17.73584906	28.82075472	0.859572222	0.835171341	688070	0.876744057
1	64508	68249	1	203	1384325	1415978	4	13	31	19	28	16.18867925	27.39622642	17.29245283	29.26415094	1.325344136	0.72312384	688070	0.876744057
1	64508	68249	1	204	1415978	1435430	4	12	32	19	28	15.35849057	28.22641509	16.40566038	30.1509434	1.80260915	0.614367321	688070	0.876744057
1	64508	68249	1	205	1435430	1438069	4	13	31	19	28	15.77358491	27.81132075	16.8490566	29.70754717	1.226030456	0.746768146	688070	0.876744057
1	64508	68249	1	206	1438069	1440160	4	13	31	18	29	15.35849057	28.22641509	16.40566038	30.1509434	0.833590367	0.841416929	688070	0.876744057
1	64508	68249	1	207	1440160	1456679	4	14	30	18	29	15.77358491	27.81132075	16.8490566	29.70754717	0.467137225	0.926049574	688070	0.876744057
1	64508	68249	1	208	1456679	1461913	4	13	31	18	29	15.35849057	28.22641509	16.40566038	30.1509434	0.833590367	0.841416929	688070	0.876744057
1	64508	68249	1	209	1461913	1474358	4	13	31	17	30	14.94339623	28.64150943	15.96226415	30.59433962	0.525961027	0.91315197	688070	0.876744057
1	64508	68249	1	210	24739	27327	5	21	21	25	16	21.58490566	17.43396226	23.05660377	18.62264151	1.278420312	0.734263654	688070	0.876744057
1	64508	68249	1	211	27327	42447	5	21	21	24	17	21.16981132	17.8490566	22.61320755	19.06603774	0.866534622	0.833495327	688070	0.876744057
1	64508	68249	1	212	42447	46625	5	21	21	25	16	21.58490566	17.43396226	23.05660377	18.62264151	1.278420312	0.734263654	688070	0.876744057
1	64508	68249	1	213	46625	59977	5	22	20	25	16	22	17.01886792	23.5	18.17924528	0.879176566	0.830449852	688070	0.876744057
1	64508	68249	1	214	59977	68983	5	22	20	25	16	22.41509434	16.60377358	23.94339623	17.73584906	0.918888335	0.820867392	688070	0.876744057
1	64508	68249	1	215	68983	86273	5	23	19	24	17	22.41509434	16.60377358	23.94339623	17.73584906	0.391745452	0.941942363	688070	0.876744057
1	64508	68249	1	216	86273	103473	5	23	19	23	18	22	17.01886792	23.5	18.17924528	0.288479769	0.962180361	688070	0.876744057
1	64508	68249	1	217	103473	118562	5	24	18	23	18	22	17.01886792	23.5	18.17924528	0.250785756	0.969002004	688070	0.876744057
1	64508	68249	1	218	118562	120188	5	24	18	22	19	21.58490566	17.43396226	23.05660377	18.62264151	0.344665237	0.951420441	688070	0.876744057
1	64508	68249	1	219	120188	126673	5	23	19	22	19	21.16981132	17.8490566	22.61320755	19.06603774	0.249297255	0.969264045	688070	0.876744057
1	64508	68249	1	220	126673	151340	5	23	19	21	20	20.75471698	18.26415094	22.16981132	19.50943396	0.346607141	0.95103727	688070	0.876744057
1	64508	68249	1	221	151340	160782	5	22	20	21	20	20.33962264	18.67924528	21.72641509	19.95283019	0.253326653	0.96855335	688070	0.876744057
1	64508	68249	1	222	160782	167709	5	21	21	21	20	19.9245283	19.09433962	21.28301887	20.39622642	0.259701278	0.967420389	688070	0.876744057
1	64508	68249	1	223	167709	182861	5	21	21	21	20	19.50943396	19.50943396	20.83962264	20.83962264	0.262827805	0.966860917	688070	0.876744057
1	64508	68249	1	224	182861	201471	5	21	21	22	19	19.9245283	19.09433962	21.28301887	20.39622642	0.36797294	0.946776094	688070	0.876744057
1	64508	68249	1	225	201471	210856	5	22	20	22	19	20.33962264	18.67924528	21.72641509	19.95283019	0.277874345	0.96413455	688070	0.876744057
1	64508	68249	1	226	210856	219941	5	22	20	23	18	20.75471698	18.26415094	22.16981132	19.50943396	0.387566346	0.94279885	688070	0.876744057
1	64508	68249	1	227	219941	223988	5	21	21	23	18	20.33962264	18.67924528	21.72641509	19.95283019	0.575561595	0.902003478	688070	0.876744057
1	64508	68249	1	228	223988	234703	5	21	21	22	19	19.9245283	19.09433962	21.28301887	20.39622642	0.36797294	0.946776094	688070	0.876744057
1	64508	68249	1	229	234703	243825	5	21	21	22	19	19.50943396	19.50943396	20.83962264	20.83962264	0.45476986	0.928709781	688070	0.876744057
1	64508	68249	1	230	243825	245403	5	21	21	21	20	19.09433962	19.9245283	20.39622642	21.28301887	0.343458602	0.951658176	688070	0.876744057
1	64508	68249	1	231	245403	260287	5	21	21	21	20	19.50943396	19.50943396	20.83962264	20.83962264	0.262827805	0.966860917	688070	0.876744057
1	64508	68249	1	232	260287	272744	5	20	22	21	20	19.09433962	19.9245283	20.39622642	21.28301887	0.35436934	0.949498688	688070	0.876744057
1	64508	68249	1	233	272744	316709	5	19	23	21	20	18.67924528	20.33962264	19.95283019	21.72641509	0.54562085	0.908760287	688070	0.876744057
1	64508	68249	1	234	316709	326806	5	20	22	21	20	19.09433962	19.9245283	20.39622642	21.28301887	0.35436934	0.949498688	688070	0.876744057
1	64508	68249	1	235	326806	336032	5	20	22	22	19	19.50943396	19.50943396	20.83962264	20.83962264	0.557284367	0.906137618	688070	0.876744057
1	64508	68249	1	236	336032	342653	5	20	22	21	20	19.09433962	19.9245283	20.39622642	21.28301887	0.35436934	0.949498688	688070	0.876744057
1	64508	68249	1	237	342653	344447	5	19	23	20	21	18.26415094	20.75471698	19.50943396	22.16981132	0.346607141	0.95103727	688070	0.876744057
1	64508	68249	1	238	344447	345015	5	20	22	20	21	18.67924528	20.33962264	19.95283019	21.72641509	0.253326653	0.96855335	688070	0.876744057
1	64508	68249	1	239	345015	345943	5	20	22	21	20	19.09433962	19.9245283	20.39622642	21.28301887	0.35436934	0.949498688	688070	0.876744057
1	64508	68249	1	240	345943	347631	5	22	20	21	20	19.9245283	19.09433962	21.28301887	20.39622642	0.270612016	0.965457362	688070	0.876744057
1	64508	68249	1	241	347631	350881	5	23	19	21	20	20.33962264	18.67924528	21.72641509	19.95283019	0.377878292	0.944773439	688070	0.876744057
1	64508	68249	1	242	350881	359839	5	24	18	21	20	20.75471698	18.26415094	22.16981132	19.50943396	0.585326149	0.899783246	688070	0.876744057
1	64508	68249	1	243	359839	365193	5	23	19	22	19	20.75471698	18.26415094	22.16981132	19.50943396	0.287148727	0.962427056	688070	0.876744057
1	64508	68249	1	244	365193	374700	5	24	18	22	19	21.16981132	17.8490566	22.61320755	19.06603774	0.396501168	0.94096432	688070	0.876744057
1	64508	68249	1	245	374700	407637	5	24	18	23	18	21.58490566	17.43396226	23.05660377	18.62264151	0.309554957	0.958221548	688070	0.876744057
1	64508	68249	1	246	407637	417543	5	23	19	23	18	21.16981132	17.8490566	22.61320755	19.06603774	0.298661285	0.96028006	688070	0.876744057
1	64508	68249	1	247	417543	420334	5	23	19	22	19	20.75471698	18.26415094	22.16981132	19.50943396	0.287148727	0.962427056	688070	0.876744057
1	64508	68249	1	248	420334	435260	5	22	20	22	19	20.33962264	18.67924528	21.72641509	19.95283019	0.277874345	0.96413455	688070	0.876744057
1	64508	68249	1	249	435260	444087	5	24	18	22	19	21.16981132	17.8490566	22.61320755	19.06603774	0.396501168	0.94096432	688070	0.876744057
1	64508	68249	1	250	444087	448987	5	23	19	22	19	20.75471698	18.26415094	22.16981132	19.50943396	0.287148727	0.962427056	688070	0.876744057
1	64508	68249	1	251	448987	463572	5	23	19	21	20	20.33962264	18.67924528	21.72641509	19.95283019	0.377878292	0.944773439	688070	0.876744057
1	64508	68249	1	252	463572	465687	5	24	18	21	20	20.75471698	18.26415094	22.16981132	19.50943396	0.585326149	0.899783246	688070	0.876744057
1	64508	68249	1	253	465687	487219	5	23	19	21	20	20.33962264	18.67924528	21.72641509	19.95283019	0.377878292	0.944773439	688070	0.876744057
1	64508	68249	1	254	487219	497716	5	23	19	22	19	21.16981132	17.8490566	22.61320755	19.06603774	0.249297255	0.969264045	688070	0.876744057
1	64508	68249	1	255	497716	520298	5	23	19	21	20	20.75471698	18.26415094	22.16981132	19.50943396	0.346607141	0.95103727	688070	0.876744057
1	64508	68249	1	256	520298	524207	5	24	18	21	20	21.16981132	17.8490566	22.61320755	19.06603774	0.54047959	0.909912353	688070	0.876744057
1	64508	68249	1	257	524207	544055	5	24	18	20	21	20.75471698	18.26415094	22.16981132	19.50943396	0.837511836	0.84047524	688070	0.876744057
1	64508	68249	1	258	544055	564206	5	24	18	21	20	21.16981132	17.8490566	22.61320755	19.06603774	0.54047959	0.909912353	688070	0.876744057
1	64508	68249	1	259	14643	86914	6	24	19	23	24	22.41509434	20.75471698	23.94339623	22.16981132	0.44867615	0.930013357	688070	0.876744057
1	64508	68249	1	260	86914	88538	6	23	20	23	24	22	21.16981132	23.5	22.61320755	0.205782171	0.976650504	688070	0.876744057
1	64508	68249	1	261	88538	95599	6	24	19	23	24	22.41509434	20.75471698	23.94339623	22.16981132	0.44867615	0.930013357	688070	0.876744057
1	64508	68249	1	262	95599	104069	6	23	20	23	24	22	21.16981132	23.5	22.61320755	0.205782171	0.976650504	688070	0.876744057
1	64508	68249	1	263	104069	108443	6	23	20	24	23	22	21.16981132	23.5	22.61320755	0.127350798	0.988364382	688070	0.876744057
1	64508	68249	1	264	108443	113566	6	22	21	24	23	21.58490566	21.58490566	23.05660377	23.05660377	0.062571762	0.995914468	688070	0.876744057
1	64508	68249	1	265	113566	127301	6	22	21	23	24	21.16981132	22	22.61320755	23.5	0.095265236	0.992399497	688070	0.876744057
1	64508	68249	1	266	127301	129405	6	23	20	23	24	21.58490566	21.58490566	23.05660377	23.05660377	0.247886447	0.969511867	688070	0.876744057
1	64508	68249	1	267	129405	162913	6	23	20	21	26	20.75471698	22.41509434	22.16981132	23.94339623	0.741487956	0.863404849	688070	0.876744057
1	64508	68249	1	268	162913	166064	6	23	20	21	26	21.16981132	22	22.61320755	23.5	0.72108539	0.868233602	688070	0.876744057
1	64508	68249	1	269	166064	198875	6	24	19	21	26	21.58490566	21.58490566	23.05660377	23.05660377	1.138974083	0.767674882	688070	0.876744057
1	64508	68249	1	270	198875	205559	6	23	20	21	26	21.16981132	22	22.61320755	23.5	0.72108539	0.868233602	688070	0.876744057
1	64508	68249	1	271	205559	207647	6	22	21	21	26	20.75471698	22.41509434	22.16981132	23.94339623	0.402430717	0.939739909	688070	0.876744057
1	64508	68249	1	272	207647	214901	6	23	20	21	26	21.16981132	22	22.61320755	23.5	0.72108539	0.868233602	688070	0.876744057
1	64508	68249	1	273	214901	231146	6	23	20	22	25	21.58490566	21.58490566	23.05660377	23.05660377	0.421372536	0.935792889	688070	0.876744057
1	64508	68249	1	274	231146	237343	6	23	20	21	26	21.16981132	22	22.61320755	23.5	0.72108539	0.868233602	688070	0.876744057
1	64508	68249	1	275	237343	247144	6	23	20	22	25	21.58490566	21.58490566	23.05660377	23.05660377	0.421372536	0.935792889	688070	0.876744057
1	64508	68249	1	276	247144	270694	6	23	20	21	26	21.16981132	22	22.61320755	23.5	0.72108539	0.868233602	688070	0.876744057
1	64508	68249	1	277	270694	274112	6	23	20	22	25	21.58490566	21.58490566	23.05660377	23.05660377	0.421372536	0.935792889	688070	0.876744057
1	64508	68249	1	278	274112	297569	6	23	20	22	25	21.16981132	22	22.61320755	23.5	0.452416221	0.929213846	688070	0.876744057
1	64508	68249	1	279	11511	42288	7	17	27	22	22	18.26415094	24.0754717	19.50943396	25.71698113	1.297925496	0.729625747	688070	0.876744057
1	64508	68249	1	280	42288	46599	7	17	27	23	21	18.67924528	23.66037736	19.95283019	25.27358491	1.810337395	0.612687992	688070	0.876744057
1	64508	68249	1	281	46599	65372	7	17	27	24	20	19.09433962	23.24528302	20.39622642	24.83018868	2.41255506	0.491301783	688070	0.754962324
1	64508	68249	1	282	65372	83609	7	18	26	24	20	19.9245283	22.41509434	21.28301887	23.94339623	1.755548088	0.624655614	688070	0.876744057
1	64508	68249	1	283	83609	84680	7	18	26	23	21	19.50943396	22.83018868	20.83962264	24.38679245	1.251200986	0.740752179	688070	0.876744057
1	64508	68249	1	284	84680	95915	7	18	26	22	22	19.09433962	23.24528302	20.39622642	24.83018868	0.83786697	0.840389941	688070	0.876744057
1	64508	68249	1	285	95915	96417	7	18	26	21	23	18.67924528	23.66037736	19.95283019	25.27358491	0.51553721	0.915464933	688070	0.876744057
1	64508	68249	1	286	96417	101118	7	19	25	21	23	19.09433962	23.24528302	20.39622642	24.83018868	0.285697412	0.962695578	688070	0.876744057
1	64508	68249	1	287	101118	102231	7	19	25	21	23	19.50943396	22.83018868	20.83962264	24.38679245	0.299620487	0.960099841	688070	0.876744057
1	64508	68249	1	288	102231	143463	7	19	25	22	22	19.9245283	22.41509434	21.28301887	23.94339623	0.522882334	0.913836259	688070	0.876744057
1	64508	68249	1	289	143463	145807	7	20	24	22	22	20.33962264	22	21.72641509	23.5	0.286678797	0.962514055	688070	0.876744057
1	64508	68249	1	290	145807	162468	7	20	24	21	23	19.9245283	22.41509434	21.28301887	23.94339623	0.153284315	0.984753088	688070	0.876744057
1	64508	68249	1	291	162468	167651	7	20	24	20	24	19.50943396	22.83018868	20.83962264	24.38679245	0.112239039	0.990329293	688070	0.876744057
1	64508	68249	1	292	167651	218270	7	21	23	20	24	19.9245283	22.41509434	21.28301887	23.94339623	0.150792643	0.985112309	688070	0.876744057
1	64508	68249	1	293	218270	234399	7	22	22	19	25	19.9245283	22.41509434	21.28301887	23.94339623	0.515407318	0.915493685	688070	0.876744057
1	64508	68249	1	294	234399	234953	7	22	22	20	24	20.33962264	22	21.72641509	23.5	0.283362964	0.963126474	688070	0.876744057
1	64508	68249	1	295	234953	251414	7	21	23	19	25	19.09433962	23.24528302	20.39622642	24.83018868	0.289517829	0.961987686	688070	0.876744057
1	64508	68249	1	296	251414	274545	7	22	22	19	25	19.50943396	22.83018868	20.83962264	24.38679245	0.525945551	0.913155412	688070	0.876744057
1	64508	68249	1	297	274545	276432	7	21	23	19	25	19.09433962	23.24528302	20.39622642	24.83018868	0.289517829	0.961987686	688070	0.876744057
1	64508	68249	1	298	276432	276986	7	20	24	19	25	18.67924528	23.66037736	19.95283019	25.27358491	0.146724786	0.985693355	688070	0.876744057
1	64508	68249	1	299	276986	278278	7	20	24	19	25	18.67924528	23.66037736	19.95283019	25.27358491	0.146724786	0.985693355	688070	0.876744057
1	64508	68249	1	300	278278	280712	7	20	24	18	26	18.26415094	24.0754717	19.50943396	25.71698113	0.285112698	0.962803624	688070	0.876744057
1	64508	68249	1	301	280712	294993	7	19	25	17	27	17.43396226	24.90566038	18.62264151	26.60377358	0.28831599	0.962210738	688070	0.876744057
1	64508	68249	1	302	294993	390408	7	19	25	18	26	17.8490566	24.49056604	19.06603774	26.16037736	0.145400498	0.985881046	688070	0.876744057
1	64508	68249	1	303	390408	398807	7	19	25	19	25	18.67924528	23.66037736	19.95283019	25.27358491	0.129818884	0.988033295	688070	0.876744057
1	64508	68249	1	304	398807	404290	7	18	26	19	25	18.26415094	24.0754717	19.50943396	25.71698113	0.190953606	0.979036312	688070	0.876744057
1	64508	68249	1	305	404290	439935	7	18	26	18	26	17.8490566	24.49056604	19.06603774	26.16037736	0.154896323	0.984519364	688070	0.876744057
1	64508	68249	1	306	439935	457325	7	18	26	17	27	17.43396226	24.90566038	18.62264151	26.60377358	0.21374889	0.975339821	688070	0.876744057
1	64508	68249	1	307	457325	462302	7	18	26	18	26	17.8490566	24.49056604	19.06603774	26.16037736	0.154896323	0.984519364	688070	0.876744057
1	64508	68249	1	308	462302	464076	7	18	26	17	27	17.43396226	24.90566038	18.62264151	26.60377358	0.21374889	0.975339821	688070	0.876744057
1	64508	68249	1	309	464076	478280	7	18	26	18	26	17.8490566	24.49056604	19.06603774	26.16037736	0.154896323	0.984519364	688070	0.876744057
1	64508	68249	1	310	478280	485101	7	19	25	18	26	18.26415094	24.0754717	19.50943396	25.71698113	0.185048577	0.979966097	688070	0.876744057
1	64508	68249	1	311	485101	517173	7	19	25	18	26	18.26415094	24.0754717	19.50943396	25.71698113	0.185048577	0.979966097	688070	0.876744057
1	64508	68249	1	312	517173	520170	7	18	26	18	26	17.8490566	24.49056604	19.06603774	26.16037736	0.154896323	0.984519364	688070	0.876744057
1	64508	68249	1	313	520170	579794	7	18	26	18	26	18.26415094	24.0754717	19.50943396	25.71698113	0.277560689	0.964191943	688070	0.876744057
1	64508	68249	1	314	579794	589716	7	18	26	19	25	18.67924528	23.66037736	19.95283019	25.27358491	0.304513196	0.959177447	688070	0.876744057
1	64508	68249	1	315	589716	592032	7	17	27	19	25	18.26415094	24.0754717	19.50943396	25.71698113	0.47604195	0.924122468	688070	0.876744057
1	64508	68249	1	316	592032	596186	7	17	27	20	24	18.67924528	23.66037736	19.95283019	25.27358491	0.686634521	0.876343052	688070	0.876744057
1	64508	68249	1	317	596186	599649	7	17	27	21	23	19.09433962	23.24528302	20.39622642	24.83018868	0.988972398	0.803920287	688070	0.876744057
1	64508	68249	1	318	599649	600830	7	16	28	20	24	18.26415094	24.0754717	19.50943396	25.71698113	1.047383576	0.789788615	688070	0.876744057
1	64508	68249	1	319	600830	604248	7	16	28	20	24	18.67924528	23.66037736	19.95283019	25.27358491	1.244529258	0.742345347	688070	0.876744057
1	64508	68249	1	320	604248	616886	7	15	29	19	25	17.8490566	24.49056604	19.06603774	26.16037736	1.336783122	0.720417642	688070	0.876744057
1	64508	68249	1	321	616886	660906	7	14	30	19	25	17.43396226	24.90566038	18.62264151	26.60377358	1.822738482	0.609999334	688070	0.876744057
1	64508	68249	1	322	660906	663574	7	14	30	19	25	17.8490566	24.49056604	19.06603774	26.16037736	2.121138302	0.547648198	688070	0.754962324
1	64508	68249	1	323	663574	666770	7	15	29	19	25	18.26415094	24.0754717	19.50943396	25.71698113	1.623947336	0.653972199	688070	0.876744057
1	64508	68249	1	324	666770	668895	7	16	28	19	25	18.67924528	23.66037736	19.95283019	25.27358491	1.228702457	0.746128832	688070	0.876744057
1	64508	68249	1	325	668895	704370	7	15	29	19	25	18.26415094	24.0754717	19.50943396	25.71698113	1.623947336	0.653972199	688070	0.876744057
1	64508	68249	1	326	704370	717108	7	15	29	19	25	17.8490566	24.49056604	19.06603774	26.16037736	1.336783122	0.720417642	688070	0.876744057
1	64508	68249	1	327	717108	727126	7	15	29	18	26	17.43396226	24.90566038	18.62264151	26.60377358	1.047411504	0.789781861	688070	0.876744057
1	64508	68249	1	328	727126	733511	7	16	28	18	26	17.8490566	24.49056604	19.06603774	26.16037736	0.75503249	0.860189598	688070	0.876744057
1	64508	68249	1	329	733511	756723	7	16	28	17	27	17.43396226	24.90566038	18.62264151	26.60377358	0.649679626	0.884970984	688070	0.876744057
1	64508	68249	1	330	756723	772798	7	17	27	17	27	17.8490566	24.49056604	19.06603774	26.16037736	0.548346758	0.908148455	688070	0.876744057
1	64508	68249	1	331	772798	794427	7	16	28	17	27	17.43396226	24.90566038	18.62264151	26.60377358	0.649679626	0.884970984	688070	0.876744057
1	64508	68249	1	332	794427	821556	7	17	27	17	27	17.8490566	24.49056604	19.06603774	26.16037736	0.548346758	0.908148455	688070	0.876744057
1	64508	68249	1	333	821556	823091	7	18	26	17	27	18.26415094	24.0754717	19.50943396	25.71698113	0.544451905	0.909022446	688070	0.876744057
1	64508	68249	1	334	823091	823981	7	18	26	16	28	17.8490566	24.49056604	19.06603774	26.16037736	0.716725926	0.86926297	688070	0.876744057
1	64508	68249	1	335	823981	825669	7	19	25	16	28	18.26415094	24.0754717	19.50943396	25.71698113	0.899115142	0.825641341	688070	0.876744057
1	64508	68249	1	336	825669	879834	7	18	26	15	29	17.43396226	24.90566038	18.62264151	26.60377358	0.98700117	0.804397249	688070	0.876744057
1	64508	68249	1	337	879834	926617	7	18	26	16	28	17.8490566	24.49056604	19.06603774	26.16037736	0.716725926	0.86926297	688070	0.876744057
1	64508	68249	1	338	926617	930780	7	18	26	15	29	17.43396226	24.90566038	18.62264151	26.60377358	0.98700117	0.804397249	688070	0.876744057
1	64508	68249	1	339	930780	945923	7	17	27	15	29	17.01886792	25.32075472	18.17924528	27.04716981	0.808379484	0.84746174	688070	0.876744057
1	64508	68249	1	340	945923	946943	7	17	27	16	28	17.43396226	24.90566038	18.62264151	26.60377358	0.629542848	0.889637146	688070	0.876744057
1	64508	68249	1	341	946943	970402	7	17	27	15	29	17.01886792	25.32075472	18.17924528	27.04716981	0.808379484	0.84746174	688070	0.876744057
1	64508	68249	1	342	970402	971940	7	17	27	15	29	16.60377358	25.73584906	17.73584906	27.49056604	0.576449073	0.901802012	688070	0.876744057
1	64508	68249	1	343	971940	991911	7	17	27	15	29	16.60377358	25.73584906	17.73584906	27.49056604	0.576449073	0.901802012	688070	0.876744057
1	64508	68249	1	344	991911	1037103	7	18	26	14	30	16.60377358	25.73584906	17.73584906	27.49056604	1.136103874	0.768366383	688070	0.876744057
1	64508	68249	1	345	1037103	1040838	7	18	26	15	29	17.01886792	25.32075472	18.17924528	27.04716981	0.771775943	0.856205252	688070	0.876744057
1	64508	68249	1	346	1040838	1077582	7	17	27	15	29	16.60377358	25.73584906	17.73584906	27.49056604	0.576449073	0.901802012	688070	0.876744057
1	64508	68249	1	347	19038	55786	8	17	23	19	25	15.77358491	24.0754717	16.8490566	25.71698113	0.437975193	0.93229067	688070	0.876744057
1	64508	68249	1	348	55786	62183	8	17	23	20	24	16.60377358	23.24528302	17.73584906	24.83018868	0.328841231	0.954516019	688070	0.876744057
1	64508	68249	1	349	62183	72835	8	17	23	20	24	17.01886792	22.83018868	18.17924528	24.38679245	0.189777721	0.979222406	688070	0.876744057
1	64508	68249	1	350	72835	73840	8	16	24	21	23	17.01886792	22.83018868	18.17924528	24.38679245	0.637477438	0.887801686	688070	0.876744057
1	64508	68249	1	351	73840	83564	8	17	23	21	23	17.43396226	22.41509434	18.62264151	23.94339623	0.366728206	0.947026565	688070	0.876744057
1	64508	68249	1	352	83564	124717	8	17	23	22	22	17.8490566	22	19.06603774	23.5	0.633078236	0.888819847	688070	0.876744057
1	64508	68249	1	353	124717	128863	8	15	25	23	21	17.43396226	22.41509434	18.62264151	23.94339623	2.028656506	0.566480297	688070	0.754962324
1	64508	68249	1	354	128863	144904	8	15	25	22	22	17.01886792	22.83018868	18.17924528	24.38679245	1.482324265	0.68635585	688070	0.876744057
1	64508	68249	1	355	144904	147469	8	15	25	23	21	17.43396226	22.41509434	18.62264151	23.94339623	2.028656506	0.566480297	688070	0.754962324
1	64508	68249	1	356	147469	159914	8	14	26	23	21	17.01886792	22.83018868	18.17924528	24.38679245	2.724318201	0.436110485	688070	0.754962324
1	64508	68249	1	357	159914	172316	8	14	26	24	20	17.43396226	22.41509434	18.62264151	23.94339623	3.451926696	0.327050759	688070	0.585882463
1	64508	68249	1	358	172316	188366	8	15	25	24	20	17.8490566	22	19.06603774	23.5	2.661956829	0.4467311	688070	0.754962324
1	64508	68249	1	359	188366	192242	8	16	24	24	20	18.26415094	21.58490566	19.50943396	23.05660377	1.989724738	0.574542113	688070	0.876744057
1	64508	68249	1	360	192242	195906	8	18	22	25	19	19.50943396	20.33962264	20.83962264	21.72641509	1.425027561	0.699678762	688070	0.876744057
1	64508	68249	1	361	195906	229380	8	18	22	26	18	19.9245283	19.9245283	21.28301887	21.28301887	1.953940245	0.582021403	688070	0.876744057
1	64508	68249	1	362	229380	235031	8	18	22	25	19	19.50943396	20.33962264	20.83962264	21.72641509	1.425027561	0.699678762	688070	0.876744057
1	64508	68249	1	363	235031	272880	8	17	23	25	19	19.09433962	20.75471698	20.39622642	22.16981132	1.964979126	0.579707145	688070	0.876744057
1	64508	68249	1	364	272880	278265	8	18	22	25	19	19.50943396	20.33962264	20.83962264	21.72641509	1.425027561	0.699678762	688070	0.876744057
1	64508	68249	1	365	278265	281629	8	18	22	25	19	19.9245283	19.9245283	21.28301887	21.28301887	1.296138827	0.730050154	688070	0.876744057
1	64508	68249	1	366	281629	324593	8	18	22	24	20	19.50943396	20.33962264	20.83962264	21.72641509	0.868787319	0.832952854	688070	0.876744057
1	64508	68249	1	367	324593	329876	8	18	22	24	20	19.09433962	20.75471698	20.39622642	22.16981132	0.986545017	0.80450762	688070	0.876744057
1	64508	68249	1	368	329876	337298	8	17	23	24	20	18.67924528	21.16981132	19.95283019	22.61320755	1.432087804	0.69803071	688070	0.876744057
1	64508	68249	1	369	337298	341211	8	17	23	24	20	18.26415094	21.58490566	19.50943396	23.05660377	1.619095368	0.65506787	688070	0.876744057
1	64508	68249	1	370	341211	347021	8	17	23	23	21	17.8490566	22	19.06603774	23.5	1.163508716	0.761769067	688070	0.876744057
1	64508	68249	1	371	347021	363412	8	18	22	23	21	18.26415094	21.58490566	19.50943396	23.05660377	0.819768969	0.844732948	688070	0.876744057
1	64508	68249	1	372	363412	397653	8	17	23	23	21	17.8490566	22	19.06603774	23.5	1.163508716	0.761769067	688070	0.876744057
1	64508	68249	1	373	397653	421437	8	17	23	22	22	17.43396226	22.41509434	18.62264151	23.94339623	0.796312806	0.850348757	688070	0.876744057
1	64508	68249	1	374	421437	446891	8	18	22	22	22	17.8490566	22	19.06603774	23.5	0.54851164	0.908111425	688070	0.876744057
1	64508	68249	1	375	446891	452443	8	19	21	22	22	18.26415094	21.58490566	19.50943396	23.05660377	0.411861596	0.937781413	688070	0.876744057
1	64508	68249	1	376	452443	462634	8	18	22	22	22	17.8490566	22	19.06603774	23.5	0.54851164	0.908111425	688070	0.876744057
1	64508	68249	1	377	462634	469432	8	18	22	21	23	17.43396226	22.41509434	18.62264151	23.94339623	0.366728206	0.947026565	688070	0.876744057
1	64508	68249	1	378	469432	478736	8	17	23	21	23	17.01886792	22.83018868	18.17924528	24.38679245	0.517824143	0.914958434	688070	0.876744057
1	64508	68249	1	379	478736	488256	8	17	23	22	22	17.43396226	22.41509434	18.62264151	23.94339623	0.796312806	0.850348757	688070	0.876744057
1	64508	68249	1	380	488256	493264	8	17	23	23	21	18.26415094	21.58490566	19.50943396	23.05660377	0.988236864	0.804098259	688070	0.876744057
1	64508	68249	1	381	493264	510859	8	17	23	23	21	18.67924528	21.16981132	19.95283019	22.61320755	0.889631956	0.827929109	688070	0.876744057
1	64508	68249	1	382	510859	511675	8	17	23	24	20	19.09433962	20.75471698	20.39622642	22.16981132	1.321722882	0.723981341	688070	0.876744057
1	64508	68249	1	383	511675	547921	8	17	23	25	19	19.50943396	20.33962264	20.83962264	21.72641509	1.843454119	0.605524793	688070	0.876744057
1	64508	68249	1	384	21659	45845	9	12	23	22	18	17.01886792	19.9245283	18.17924528	21.28301887	3.26421888	0.352653774	688070	0.585882463
1	64508	68249	1	385	45845	47985	9	12	23	23	17	17.43396226	19.50943396	18.62264151	20.83962264	4.05458283	0.25563015	688070	0.423659492
1	64508	68249	1	386	47985	49525	9	13	22	23	17	17.8490566	19.09433962	19.06603774	20.39622642	3.136732147	0.371020327	688070	0.585882463
1	64508	68249	1	387	49525	51085	9	14	21	23	17	18.26415094	18.67924528	19.50943396	19.95283019	2.345404042	0.503878558	688070	0.754962324
1	64508	68249	1	388	51085	57364	9	14	21	22	18	17.8490566	19.09433962	19.06603774	20.39622642	1.753226839	0.625165806	688070	0.876744057
1	64508	68249	1	389	57364	85507	9	15	20	22	18	18.26415094	18.67924528	19.50943396	19.95283019	1.185825178	0.756405992	688070	0.876744057
1	64508	68249	1	390	85507	87313	9	15	20	21	19	17.8490566	19.09433962	19.06603774	20.39622642	0.789471272	0.851983674	688070	0.876744057
1	64508	68249	1	391	87313	99498	9	15	20	20	20	17.43396226	19.50943396	18.62264151	20.83962264	0.4878414	0.921554367	688070	0.876744057
1	64508	68249	1	392	99498	103210	9	15	20	19	21	17.01886792	19.9245283	18.17924528	21.28301887	0.280593544	0.963636011	688070	0.876744057
1	64508	68249	1	393	103210	131879	9	16	19	19	21	17.43396226	19.50943396	18.62264151	20.83962264	0.140128188	0.986621013	688070	0.876744057
1	64508	68249	1	394	131879	166552	9	16	19	20	20	17.8490566	19.09433962	19.06603774	20.39622642	0.245465448	0.969935903	688070	0.876744057
1	64508	68249	1	395	166552	175639	9	17	18	20	20	18.26415094	18.67924528	19.50943396	19.95283019	0.124644708	0.98872419	688070	0.876744057
1	64508	68249	1	396	175639	191368	9	17	18	20	21	18.26415094	19.09433962	19.50943396	20.39622642	0.180425475	0.980685665	688070	0.876744057
1	64508	68249	1	397	191368	242629	9	17	18	20	21	18.26415094	19.09433962	19.50943396	20.39622642	0.180425475	0.980685665	688070	0.876744057
1	64508	68249	1	398	242629	247285	9	17	18	21	20	18.67924528	18.67924528	19.95283019	19.95283019	0.230731644	0.972482008	688070	0.876744057
1	64508	68249	1	399	247285	252417	9	17	18	20	21	18.26415094	19.09433962	19.50943396	20.39622642	0.180425475	0.980685665	688070	0.876744057
1	64508	68249	1	400	252417	257473	9	16	19	20	21	17.8490566	19.50943396	19.06603774	20.83962264	0.251838732	0.968816282	688070	0.876744057
1	64508	68249	1	401	257473	265574	9	16	19	20	21	17.8490566	19.50943396	19.06603774	20.83962264	0.251838732	0.968816282	688070	0.876744057
1	64508	68249	1	402	265574	270494	9	16	19	20	21	17.8490566	19.50943396	19.06603774	20.83962264	0.251838732	0.968816282	688070	0.876744057
1	64508	68249	1	403	270494	315310	9	15	20	20	21	17.43396226	19.9245283	18.62264151	21.28301887	0.445727346	0.930642426	688070	0.876744057
1	64508	68249	1	404	315310	321198	9	16	19	20	21	17.8490566	19.50943396	19.06603774	20.83962264	0.251838732	0.968816282	688070	0.876744057
1	64508	68249	1	405	321198	331665	9	15	20	20	21	17.43396226	19.9245283	18.62264151	21.28301887	0.445727346	0.930642426	688070	0.876744057
1	64508	68249	1	406	331665	339748	9	16	19	20	21	17.8490566	19.50943396	19.06603774	20.83962264	0.251838732	0.968816282	688070	0.876744057
1	64508	68249	1	407	339748	366508	9	16	19	21	20	18.26415094	19.09433962	19.50943396	20.39622642	0.402725954	0.939678803	688070	0.876744057
1	64508	68249	1	408	366508	376796	9	15	20	20	21	17.43396226	19.9245283	18.62264151	21.28301887	0.445727346	0.930642426	688070	0.876744057
1	64508	68249	1	409	376796	381759	9	15	20	19	22	17.01886792	20.33962264	18.17924528	21.72641509	0.285660052	0.962702484	688070	0.876744057
1	64508	68249	1	410	381759	386356	9	15	20	18	23	16.60377358	20.75471698	17.73584906	22.16981132	0.217376282	0.974736594	688070	0.876744057
1	64508	68249	1	411	386356	410107	9	15	19	18	23	16.60377358	20.33962264	17.73584906	21.72641509	0.321731806	0.955890818	688070	0.876744057
1	64508	68249	1	412	410107	418164	9	15	19	17	24	16.18867925	20.75471698	17.29245283	22.16981132	0.391667916	0.941958279	688070	0.876744057
1	64508	68249	1	413	418164	430903	9	15	19	17	24	16.60377358	20.33962264	17.73584906	21.72641509	0.511592857	0.916337229	688070	0.876744057
1	64508	68249	1	414	24955	46859	10	21	19	21	22	19.50943396	21.16981132	20.83962264	22.61320755	0.354141416	0.949544023	688070	0.876744057
1	64508	68249	1	415	46859	54017	10	20	20	20	23	18.67924528	22	19.95283019	23.5	0.285954689	0.962648012	688070	0.876744057
1	64508	68249	1	416	54017	74100	10	21	19	20	23	19.09433962	21.58490566	20.39622642	23.05660377	0.507581672	0.917222622	688070	0.876744057
1	64508	68249	1	417	74100	78582	10	21	19	20	23	19.50943396	21.16981132	20.83962264	22.61320755	0.376722835	0.945007904	688070	0.876744057
1	64508	68249	1	418	78582	81859	10	21	19	21	22	19.9245283	20.75471698	21.28301887	22.16981132	0.211468605	0.975716978	688070	0.876744057
1	64508	68249	1	419	81859	101050	10	22	18	21	22	20.75471698	19.9245283	22.16981132	21.28301887	0.346488753	0.95106065	688070	0.876744057
1	64508	68249	1	420	101050	115443	10	22	18	20	23	20.33962264	20.33962264	21.72641509	21.72641509	0.616502898	0.892644237	688070	0.876744057
1	64508	68249	1	421	115443	118721	10	22	18	22	21	21.16981132	19.50943396	22.61320755	20.83962264	0.167203198	0.982701622	688070	0.876744057
1	64508	68249	1	422	118721	158046	10	22	18	21	22	20.75471698	19.9245283	22.16981132	21.28301887	0.346488753	0.95106065	688070	0.876744057
1	64508	68249	1	423	158046	202399	10	22	18	21	22	20.33962264	20.33962264	21.72641509	21.72641509	0.432395213	0.933472021	688070	0.876744057
1	64508	68249	1	424	202399	207096	10	22	18	22	21	20.75471698	19.9245283	22.16981132	21.28301887	0.265673151	0.966349622	688070	0.876744057
1	64508	68249	1	425	207096	241438	10	23	17	22	21	21.16981132	19.50943396	22.61320755	20.83962264	0.498867779	0.919140085	688070	0.876744057
1	64508	68249	1	426	241438	242572	10	24	16	22	21	21.58490566	19.09433962	23.05660377	20.39622642	0.837968099	0.840365651	688070	0.876744057
1	64508	68249	1	427	242572	244654	10	23	17	22	21	21.16981132	19.50943396	22.61320755	20.83962264	0.498867779	0.919140085	688070	0.876744057
1	64508	68249	1	428	244654	275393	10	23	17	21	22	20.75471698	19.9245283	22.16981132	21.28301887	0.758041784	0.859474263	688070	0.876744057
1	64508	68249	1	429	275393	284058	10	22	18	21	22	20.33962264	20.33962264	21.72641509	21.72641509	0.432395213	0.933472021	688070	0.876744057
1	64508	68249	1	430	284058	294678	10	23	17	21	22	20.75471698	19.9245283	22.16981132	21.28301887	0.758041784	0.859474263	688070	0.876744057
1	64508	68249	1	431	294678	300868	10	25	15	21	22	21.58490566	19.09433962	23.05660377	20.39622642	1.727812875	0.630768171	688070	0.876744057
1	64508	68249	1	432	300868	306174	10	25	15	20	23	21.16981132	19.50943396	22.61320755	20.83962264	2.261244832	0.519986008	688070	0.754962324
1	64508	68249	1	433	306174	309108	10	25	15	21	22	21.58490566	19.09433962	23.05660377	20.39622642	1.727812875	0.630768171	688070	0.876744057
1	64508	68249	1	434	309108	322296	10	25	15	21	22	21.16981132	19.50943396	22.61320755	20.83962264	1.914996418	0.590235559	688070	0.876744057
1	64508	68249	1	435	322296	323029	10	26	14	21	22	21.58490566	19.09433962	23.05660377	20.39622642	2.571800409	0.462454765	688070	0.754962324
1	64508	68249	1	436	323029	370592	10	26	14	22	21	22	18.67924528	23.5	19.95283019	2.050149832	0.562063434	688070	0.754962324
1	64508	68249	1	437	370592	400628	10	25	15	22	21	21.58490566	19.09433962	23.05660377	20.39622642	1.484555208	0.685839542	688070	0.876744057
1	64508	68249	1	438	400628	405886	10	25	15	21	22	21.16981132	19.50943396	22.61320755	20.83962264	1.914996418	0.590235559	688070	0.876744057
1	64508	68249	1	439	405886	409230	10	26	14	21	22	21.58490566	19.09433962	23.05660377	20.39622642	2.571800409	0.462454765	688070	0.754962324
1	64508	68249	1	440	409230	410108	10	25	15	20	23	21.16981132	19.50943396	22.61320755	20.83962264	2.261244832	0.519986008	688070	0.754962324
1	64508	68249	1	441	410108	472630	10	24	16	19	24	20.33962264	20.33962264	21.72641509	21.72641509	2.164681164	0.538938548	688070	0.754962324
1	64508	68249	1	442	472630	480439	10	25	15	19	24	20.75471698	19.9245283	22.16981132	21.28301887	2.885559514	0.409608279	688070	0.754962324
1	64508	68249	1	443	480439	485968	10	24	16	19	24	20.33962264	20.33962264	21.72641509	21.72641509	2.164681164	0.538938548	688070	0.754962324
1	64508	68249	1	444	485968	487641	10	24	16	18	25	19.9245283	20.75471698	21.28301887	22.16981132	2.790605452	0.425048773	688070	0.754962324
1	64508	68249	1	445	487641	546874	10	23	17	18	25	19.50943396	21.16981132	20.83962264	22.61320755	2.084699198	0.555014421	688070	0.754962324
1	64508	68249	1	446	546874	574658	10	23	17	17	26	19.09433962	21.58490566	20.39622642	23.05660377	2.714043573	0.437846017	688070	0.754962324
1	64508	68249	1	447	574658	587524	10	24	16	16	27	19.09433962	21.58490566	20.39622642	23.05660377	4.327404195	0.228211809	688070	0.423659492
1	64508	68249	1	448	587524	588363	10	23	17	16	27	18.26415094	22.41509434	19.50943396	23.94339623	3.557681467	0.313357657	688070	0.585882463
1	64508	68249	1	449	588363	617064	10	25	15	16	27	19.09433962	21.58490566	20.39622642	23.05660377	5.457420917	0.141207606	688070	0.285552569
1	64508	68249	1	450	617064	628771	10	26	14	16	27	19.50943396	21.16981132	20.83962264	22.61320755	6.562534564	0.087228648	688070	0.181903828
1	64508	68249	1	451	628771	635388	10	26	14	16	27	19.09433962	21.58490566	20.39622642	23.05660377	6.784838065	0.079081264	688070	0.181903828
1	64508	68249	1	452	635388	641044	10	26	14	15	28	18.67924528	22	19.95283019	23.5	7.869363243	0.048790152	688070	0.111658054
1	64508	68249	1	453	641044	648209	10	26	14	16	27	19.09433962	21.58490566	20.39622642	23.05660377	6.784838065	0.079081264	688070	0.181903828
1	64508	68249	1	454	648209	669441	10	26	14	17	26	19.50943396	21.16981132	20.83962264	22.61320755	5.802293483	0.121635427	688070	0.285552569
1	64508	68249	1	455	669441	675513	10	25	15	17	26	19.09433962	21.58490566	20.39622642	23.05660377	4.776676592	0.188899634	688070	0.423659492
1	64508	68249	1	456	675513	679040	10	25	15	18	25	19.50943396	21.16981132	20.83962264	22.61320755	3.982222617	0.263390151	688070	0.585882463
1	64508	68249	1	457	679040	693616	10	26	14	18	25	19.9245283	20.75471698	21.28301887	22.16981132	4.918635755	0.177852887	688070	0.423659492
1	64508	68249	1	458	693616	700736	10	26	14	17	26	19.50943396	21.16981132	20.83962264	22.61320755	5.802293483	0.121635427	688070	0.285552569
1	64508	68249	1	459	700736	705380	10	26	14	18	25	20.33962264	20.33962264	21.72641509	21.72641509	4.683609045	0.196485911	688070	0.423659492
1	64508	68249	1	460	705380	709053	10	25	15	18	25	19.9245283	20.75471698	21.28301887	22.16981132	3.756249392	0.289016196	688070	0.585882463
1	64508	68249	1	461	709053	710649	10	26	14	18	25	20.33962264	20.33962264	21.72641509	21.72641509	4.683609045	0.196485911	688070	0.423659492
1	64508	68249	1	462	710649	731950	10	26	14	19	24	20.75471698	19.9245283	22.16981132	21.28301887	3.887339817	0.273889156	688070	0.585882463
1	64508	68249	1	463	4835	36001	11	20	21	17	20	18.67924528	19.09433962	19.95283019	20.39622642	0.728264343	0.866536607	688070	0.876744057
1	64508	68249	1	464	36001	40862	11	19	22	18	19	18.67924528	19.09433962	19.95283019	20.39622642	0.734380546	0.865089031	688070	0.876744057
1	64508	68249	1	465	40862	52270	11	20	21	18	19	19.09433962	18.67924528	20.39622642	19.95283019	0.658311811	0.8829628	688070	0.876744057
1	64508	68249	1	466	52270	54563	11	21	20	18	19	19.50943396	18.26415094	20.83962264	19.50943396	0.679091644	0.878110436	688070	0.876744057
1	64508	68249	1	467	54563	55840	11	23	18	18	19	20.33962264	17.43396226	21.72641509	18.62264151	1.01313349	0.798074083	688070	0.876744057
1	64508	68249	1	468	55840	81052	11	23	18	19	18	20.75471698	17.01886792	22.16981132	18.17924528	0.754443651	0.86032953	688070	0.876744057
1	64508	68249	1	469	81052	85250	11	23	18	19	17	20.75471698	16.60377358	22.16981132	17.73584906	0.844054232	0.838903377	688070	0.876744057
1	64508	68249	1	470	85250	100083	11	22	19	19	17	20.33962264	17.01886792	21.72641509	18.17924528	0.784789212	0.853101688	688070	0.876744057
1	64508	68249	1	471	100083	106320	11	22	19	20	16	20.75471698	16.60377358	22.16981132	17.73584906	0.802792143	0.848799074	688070	0.876744057
1	64508	68249	1	472	106320	111293	11	22	19	20	16	21.16981132	16.18867925	22.61320755	17.29245283	0.919353688	0.820754985	688070	0.876744057
1	64508	68249	1	473	111293	113361	11	21	20	20	16	20.75471698	16.60377358	22.16981132	17.73584906	1.079837597	0.781943463	688070	0.876744057
1	64508	68249	1	474	113361	121435	11	20	21	20	16	20.33962264	17.01886792	21.72641509	18.17924528	1.33537733	0.720750011	688070	0.876744057
1	64508	68249	1	475	121435	134140	11	20	21	20	16	19.9245283	17.43396226	21.28301887	18.62264151	1.176396499	0.758670796	688070	0.876744057
1	64508	68249	1	476	134140	173379	11	20	21	20	16	19.50943396	17.8490566	20.83962264	19.06603774	1.095462309	0.778169613	688070	0.876744057
1	64508	68249	1	477	173379	176604	11	20	21	18	18	18.67924528	18.67924528	19.95283019	19.95283019	0.763979011	0.85806193	688070	0.876744057
1	64508	68249	1	478	176604	219356	11	20	21	17	19	18.26415094	19.09433962	19.50943396	20.39622642	0.773525872	0.855788246	688070	0.876744057
1	64508	68249	1	479	219356	228006	11	20	21	16	20	17.8490566	19.50943396	19.06603774	20.83962264	0.899969529	0.825435163	688070	0.876744057
1	64508	68249	1	480	228006	231215	11	21	20	16	20	18.26415094	19.09433962	19.50943396	20.39622642	1.091756428	0.77906448	688070	0.876744057
1	64508	68249	1	481	231215	239242	11	21	20	15	21	17.8490566	19.50943396	19.06603774	20.83962264	1.436940617	0.696898948	688070	0.876744057
1	64508	68249	1	482	239242	259456	11	21	20	17	19	18.67924528	18.67924528	19.95283019	19.95283019	0.864215418	0.834053716	688070	0.876744057
1	64508	68249	1	483	259456	290617	11	21	20	17	20	18.67924528	19.09433962	19.95283019	20.39622642	0.775980636	0.855203098	688070	0.876744057
1	64508	68249	1	484	290617	292673	11	21	20	16	21	18.26415094	19.50943396	19.50943396	20.83962264	1.054672476	0.788026027	688070	0.876744057
1	64508	68249	1	485	292673	335391	11	22	19	16	21	18.67924528	19.09433962	19.95283019	20.39622642	1.391785774	0.707461317	688070	0.876744057
1	64508	68249	1	486	335391	342837	11	23	18	17	20	19.50943396	18.26415094	20.83962264	19.50943396	1.348112816	0.71774114	688070	0.876744057
1	64508	68249	1	487	342837	364941	11	22	19	17	20	19.09433962	18.67924528	20.39622642	19.95283019	1.013299243	0.798033977	688070	0.876744057
1	64508	68249	1	488	364941	374651	11	22	19	16	21	18.67924528	19.09433962	19.95283019	20.39622642	1.391785774	0.707461317	688070	0.876744057
1	64508	68249	1	489	374651	439427	11	21	20	15	21	17.8490566	19.50943396	19.06603774	20.83962264	1.436940617	0.696898948	688070	0.876744057
1	64508	68249	1	490	439427	500394	11	21	20	15	21	17.43396226	19.9245283	18.62264151	21.28301887	1.438174615	0.69661129	688070	0.876744057
1	64508	68249	1	491	500394	517236	11	20	21	15	21	17.01886792	20.33962264	18.17924528	21.72641509	1.123918835	0.771303346	688070	0.876744057
1	64508	68249	1	492	517236	531105	11	20	21	16	20	17.43396226	19.9245283	18.62264151	21.28301887	0.882430049	0.829665639	688070	0.876744057
1	64508	68249	1	493	531105	536537	11	19	22	17	19	17.43396226	19.9245283	18.62264151	21.28301887	0.743150667	0.863010547	688070	0.876744057
1	64508	68249	1	494	536537	539061	11	19	22	17	19	17.8490566	19.50943396	19.06603774	20.83962264	0.778433281	0.854618248	688070	0.876744057
1	64508	68249	1	495	539061	547113	11	20	21	18	18	18.67924528	18.67924528	19.95283019	19.95283019	0.763979011	0.85806193	688070	0.876744057
1	64508	68249	1	496	547113	566962	11	19	22	18	18	18.26415094	19.09433962	19.50943396	20.39622642	0.870114392	0.832633238	688070	0.876744057
1	64508	68249	1	497	566962	586766	11	19	22	17	19	17.8490566	19.50943396	19.06603774	20.83962264	0.778433281	0.854618248	688070	0.876744057
1	64508	68249	1	498	586766	627458	11	19	22	18	18	18.26415094	19.09433962	19.50943396	20.39622642	0.870114392	0.832633238	688070	0.876744057
1	64508	68249	1	499	627458	642384	11	19	22	18	18	18.67924528	18.67924528	19.95283019	19.95283019	0.978120425	0.80654596	688070	0.876744057
1	64508	68249	1	500	642384	675267	11	19	22	19	17	19.09433962	18.26415094	20.39622642	19.50943396	1.182976105	0.757090177	688070	0.876744057
1	64508	68249	1	501	17907	33341	12	18	19	27	16	22.41509434	16.18867925	23.94339623	17.29245283	1.844656615	0.605265704	688070	0.876744057
1	64508	68249	1	502	33341	49251	12	18	19	28	15	22.83018868	15.77358491	24.38679245	16.8490566	2.42013452	0.489897596	688070	0.754962324
1	64508	68249	1	503	49251	51715	12	19	18	28	15	23.24528302	15.35849057	24.83018868	16.40566038	1.754724898	0.624836515	688070	0.876744057
1	64508	68249	1	504	51715	98404	12	21	17	28	15	24.0754717	14.94339623	25.71698113	15.96226415	0.936595796	0.816588611	688070	0.876744057
1	64508	68249	1	505	98404	102441	12	21	17	28	15	24.0754717	14.94339623	25.71698113	15.96226415	0.936595796	0.816588611	688070	0.876744057
1	64508	68249	1	506	102441	103163	12	21	17	29	14	24.49056604	14.52830189	26.16037736	15.51886792	1.374896287	0.711429587	688070	0.876744057
1	64508	68249	1	507	103163	130509	12	21	17	28	15	24.0754717	14.94339623	25.71698113	15.96226415	0.936595796	0.816588611	688070	0.876744057
1	64508	68249	1	508	130509	131221	12	22	16	29	14	24.90566038	14.11320755	26.60377358	15.0754717	0.883792276	0.82933724	688070	0.876744057
1	64508	68249	1	509	131221	137099	12	22	16	28	15	24.49056604	14.52830189	26.16037736	15.51886792	0.549071193	0.90798574	688070	0.876744057
1	64508	68249	1	510	137099	153798	12	22	16	27	16	24.0754717	14.94339623	25.71698113	15.96226415	0.317728287	0.956660505	688070	0.876744057
1	64508	68249	1	511	153798	184694	12	23	15	27	16	24.49056604	14.52830189	26.16037736	15.51886792	0.147899411	0.985526269	688070	0.876744057
1	64508	68249	1	512	184694	199954	12	23	15	26	17	24.0754717	14.94339623	25.71698113	15.96226415	0.118836397	0.989484918	688070	0.876744057
1	64508	68249	1	513	199954	206482	12	24	14	26	17	24.49056604	14.52830189	26.16037736	15.51886792	0.171380942	0.982071529	688070	0.876744057
1	64508	68249	1	514	206482	232757	12	24	14	25	18	24.0754717	14.94339623	25.71698113	15.96226415	0.339920125	0.952353752	688070	0.876744057
1	64508	68249	1	515	232757	246179	12	24	14	26	17	24.49056604	14.52830189	26.16037736	15.51886792	0.171380942	0.982071529	688070	0.876744057
1	64508	68249	1	516	246179	251941	12	24	14	27	16	24.49056604	14.52830189	26.16037736	15.51886792	0.070901833	0.995084292	688070	0.876744057
1	64508	68249	1	517	251941	252929	12	24	14	26	17	24.0754717	14.94339623	25.71698113	15.96226415	0.130374189	0.987958422	688070	0.876744057
1	64508	68249	1	518	252929	255563	12	23	15	26	17	23.66037736	15.35849057	25.27358491	16.40566038	0.069209541	0.995256833	688070	0.876744057
1	64508	68249	1	519	255563	258878	12	24	14	26	17	24.0754717	14.94339623	25.71698113	15.96226415	0.130374189	0.987958422	688070	0.876744057
1	64508	68249	1	520	258878	261108	12	22	16	26	17	23.24528302	15.77358491	24.83018868	16.8490566	0.126426496	0.988487658	688070	0.876744057
1	64508	68249	1	521	261108	263623	12	22	16	25	18	22.83018868	16.18867925	24.38679245	17.29245283	0.076757259	0.994472619	688070	0.876744057
1	64508	68249	1	522	263623	267251	12	21	17	25	18	22.41509434	16.60377358	23.94339623	17.73584906	0.149353447	0.985318654	688070	0.876744057
1	64508	68249	1	523	267251	273576	12	21	17	24	19	22	17.01886792	23.5	18.17924528	0.093169112	0.992644364	688070	0.876744057
1	64508	68249	1	524	273576	280981	12	20	18	24	19	21.58490566	17.43396226	23.05660377	18.62264151	0.180999116	0.980596786	688070	0.876744057
1	64508	68249	1	525	280981	291137	12	20	18	23	20	21.16981132	17.8490566	22.61320755	19.06603774	0.118285181	0.989556278	688070	0.876744057
1	64508	68249	1	526	291137	333138	12	20	18	24	19	21.58490566	17.43396226	23.05660377	18.62264151	0.180999116	0.980596786	688070	0.876744057
1	64508	68249	1	527	333138	338571	12	20	18	25	18	22	17.01886792	23.5	18.17924528	0.335892139	0.953142647	688070	0.876744057
1	64508	68249	1	528	338571	342771	12	20	18	26	17	22.41509434	16.60377358	23.94339623	17.73584906	0.584802798	0.899902441	688070	0.876744057
1	64508	68249	1	529	342771	362581	12	21	17	26	17	22.83018868	16.18867925	24.38679245	17.29245283	0.299039296	0.960209061	688070	0.876744057
1	64508	68249	1	530	362581	391350	12	22	16	26	17	23.24528302	15.77358491	24.83018868	16.8490566	0.126426496	0.988487658	688070	0.876744057
1	64508	68249	1	531	391350	415276	12	22	16	26	17	23.66037736	15.35849057	25.27358491	16.40566038	0.185723183	0.979860478	688070	0.876744057
1	64508	68249	1	532	415276	495418	12	21	17	25	18	22.83018868	16.18867925	24.38679245	17.29245283	0.231747723	0.972308366	688070	0.876744057
1	64508	68249	1	533	495418	510601	12	20	18	25	18	22.41509434	16.60377358	23.94339623	17.73584906	0.428183413	0.934360857	688070	0.876744057
1	64508	68249	1	534	510601	517821	12	20	18	24	19	22	17.01886792	23.5	18.17924528	0.286073768	0.962625991	688070	0.876744057
1	64508	68249	1	535	517821	539450	12	20	18	25	18	22.41509434	16.60377358	23.94339623	17.73584906	0.428183413	0.934360857	688070	0.876744057
1	64508	68249	1	536	539450	562760	12	19	19	25	18	21.58490566	17.43396226	23.05660377	18.62264151	0.634851115	0.888409683	688070	0.876744057
1	64508	68249	1	537	562760	573766	12	19	19	26	17	21.58490566	17.43396226	23.05660377	18.62264151	0.967366118	0.809147689	688070	0.876744057
1	64508	68249	1	538	573766	575458	12	19	19	26	17	22	17.01886792	23.5	18.17924528	0.982162837	0.805567913	688070	0.876744057
1	64508	68249	1	539	575458	577834	12	19	19	27	16	22.41509434	16.60377358	23.94339623	17.73584906	1.426228581	0.699398288	688070	0.876744057
1	64508	68249	1	540	577834	594972	12	19	19	28	15	22.83018868	16.18867925	24.38679245	17.29245283	1.970049653	0.578646227	688070	0.876744057
1	64508	68249	1	541	594972	602696	12	20	18	28	15	23.24528302	15.77358491	24.83018868	16.8490566	1.374906739	0.711427129	688070	0.876744057
1	64508	68249	1	542	602696	616998	12	20	18	28	15	23.24528302	15.77358491	24.83018868	16.8490566	1.374906739	0.711427129	688070	0.876744057
1	64508	68249	1	543	616998	623475	12	20	18	26	17	22.41509434	16.60377358	23.94339623	17.73584906	0.584802798	0.899902441	688070	0.876744057
1	64508	68249	1	544	623475	635003	12	20	18	25	18	21.58490566	17.43396226	23.05660377	18.62264151	0.319374925	0.956344332	688070	0.876744057
1	64508	68249	1	545	635003	646027	12	21	17	26	17	22.41509434	16.60377358	23.94339623	17.73584906	0.305972832	0.958901266	688070	0.876744057
1	64508	68249	1	546	646027	648552	12	21	17	25	18	22	17.01886792	23.5	18.17924528	0.142987482	0.986221165	688070	0.876744057
1	64508	68249	1	547	648552	652050	12	21	17	24	19	21.58490566	17.43396226	23.05660377	18.62264151	0.072898883	0.994878207	688070	0.876744057
1	64508	68249	1	548	652050	654500	12	21	17	24	19	22	17.01886792	23.5	18.17924528	0.093169112	0.992644364	688070	0.876744057
1	64508	68249	1	549	654500	672281	12	21	17	23	20	21.58490566	17.43396226	23.05660377	18.62264151	0.128662268	0.988188796	688070	0.876744057
1	64508	68249	1	550	672281	676782	12	20	18	23	20	21.16981132	17.8490566	22.61320755	19.06603774	0.118285181	0.989556278	688070	0.876744057
1	64508	68249	1	551	676782	688272	12	21	17	24	19	22	17.01886792	23.5	18.17924528	0.093169112	0.992644364	688070	0.876744057
1	64508	68249	1	552	688272	741961	12	21	17	24	19	22.41509434	16.60377358	23.94339623	17.73584906	0.189030358	0.97934044	688070	0.876744057
1	64508	68249	1	553	741961	758788	12	21	17	23	20	22	17.01886792	23.5	18.17924528	0.238472692	0.971151781	688070	0.876744057
1	64508	68249	1	554	758788	778394	12	22	16	23	20	22.41509434	16.60377358	23.94339623	17.73584906	0.355853733	0.949203207	688070	0.876744057
1	64508	68249	1	555	778394	802134	12	22	16	23	20	22.83018868	16.18867925	24.38679245	17.29245283	0.535181104	0.911097017	688070	0.876744057
1	64508	68249	1	556	802134	824629	12	22	16	24	19	23.24528302	15.77358491	24.83018868	16.8490566	0.372307155	0.94590186	688070	0.876744057
1	64508	68249	1	557	824629	826862	12	23	15	24	19	23.66037736	15.35849057	25.27358491	16.40566038	0.501238434	0.918619249	688070	0.876744057
1	64508	68249	1	558	826862	829157	12	22	16	24	19	23.24528302	15.77358491	24.83018868	16.8490566	0.372307155	0.94590186	688070	0.876744057
1	64508	68249	1	559	829157	835925	12	23	15	24	19	23.66037736	15.35849057	25.27358491	16.40566038	0.501238434	0.918619249	688070	0.876744057
1	64508	68249	1	560	835925	837894	12	24	14	24	19	24.0754717	14.94339623	25.71698113	15.96226415	0.752531195	0.860783912	688070	0.876744057
1	64508	68249	1	561	837894	862785	12	25	14	23	20	24.0754717	15.35849057	25.71698113	16.40566038	1.230200551	0.745770461	688070	0.876744057
1	64508	68249	1	562	862785	868895	12	25	14	24	19	24.49056604	14.94339623	26.16037736	15.96226415	0.826666463	0.843078707	688070	0.876744057
1	64508	68249	1	563	868895	873706	12	25	14	25	18	24.90566038	14.52830189	26.60377358	15.51886792	0.512929186	0.916041882	688070	0.876744057
1	64508	68249	1	564	873706	898890	12	24	15	25	18	24.49056604	14.94339623	26.16037736	15.96226415	0.321647376	0.955907084	688070	0.876744057
1	64508	68249	1	565	898890	901064	12	23	16	26	17	24.49056604	14.94339623	26.16037736	15.96226415	0.233877776	0.971943403	688070	0.876744057
1	64508	68249	1	566	901064	902401	12	22	17	26	17	24.0754717	15.35849057	25.71698113	16.40566038	0.379010086	0.944543559	688070	0.876744057
1	64508	68249	1	567	902401	944557	12	23	16	26	17	24.49056604	14.94339623	26.16037736	15.96226415	0.233877776	0.971943403	688070	0.876744057
1	64508	68249	1	568	944557	983425	12	23	16	25	18	24.0754717	15.35849057	25.71698113	16.40566038	0.249768241	0.969181194	688070	0.876744057
1	64508	68249	1	569	983425	1047157	12	24	15	25	18	24.49056604	14.94339623	26.16037736	15.96226415	0.321647376	0.955907084	688070	0.876744057
1	64508	68249	1	570	11588	22829	13	18	20	26	18	19.50943396	20.33962264	20.83962264	21.72641509	2.039422543	0.564264861	688070	0.754962324
1	64508	68249	1	571	22829	24906	13	18	20	25	19	19.09433962	20.75471698	20.39622642	22.16981132	1.582528534	0.663357817	688070	0.876744057
1	64508	68249	1	572	24906	29317	13	19	19	24	21	19.09433962	21.16981132	20.39622642	22.61320755	0.974691444	0.807375556	688070	0.876744057
1	64508	68249	1	573	29317	31127	13	19	19	25	20	19.50943396	20.75471698	20.83962264	22.16981132	1.204589062	0.751903881	688070	0.876744057
1	64508	68249	1	574	31127	34078	13	18	20	25	20	19.09433962	21.16981132	20.39622642	22.61320755	1.46849587	0.689560321	688070	0.876744057
1	64508	68249	1	575	34078	34830	13	17	21	25	21	18.67924528	22	19.95283019	23.5	1.739081704	0.628280285	688070	0.876744057
1	64508	68249	1	576	34830	58473	13	18	20	25	21	19.09433962	21.58490566	20.39622642	23.05660377	1.401687913	0.705139124	688070	0.876744057
1	64508	68249	1	577	58473	63346	13	18	20	24	22	18.67924528	22	19.95283019	23.5	1.123177986	0.771481979	688070	0.876744057
1	64508	68249	1	578	63346	109743	13	18	20	25	21	19.09433962	21.58490566	20.39622642	23.05660377	1.401687913	0.705139124	688070	0.876744057
1	64508	68249	1	579	109743	113539	13	18	20	25	20	19.09433962	21.16981132	20.39622642	22.61320755	1.46849587	0.689560321	688070	0.876744057
1	64508	68249	1	580	113539	120585	13	19	19	25	20	19.50943396	20.75471698	20.83962264	22.16981132	1.204589062	0.751903881	688070	0.876744057
1	64508	68249	1	581	120585	155778	13	19	19	24	21	19.09433962	21.16981132	20.39622642	22.61320755	0.974691444	0.807375556	688070	0.876744057
1	64508	68249	1	582	155778	166648	13	19	19	23	22	18.67924528	21.58490566	19.95283019	23.05660377	0.828844126	0.842556182	688070	0.876744057
1	64508	68249	1	583	166648	176435	13	19	19	23	22	19.09433962	21.16981132	20.39622642	22.61320755	0.571887214	0.902836896	688070	0.876744057
1	64508	68249	1	584	176435	191459	13	19	19	24	21	19.50943396	20.75471698	20.83962264	22.16981132	0.702660588	0.872577975	688070	0.876744057
1	64508	68249	1	585	191459	201901	13	19	19	25	20	19.9245283	20.33962264	21.28301887	21.72641509	0.917467967	0.821210471	688070	0.876744057
1	64508	68249	1	586	201901	210373	13	19	19	26	19	20.33962264	19.9245283	21.72641509	21.28301887	1.216642956	0.749015478	688070	0.876744057
1	64508	68249	1	587	210373	214778	13	18	20	26	19	19.9245283	20.33962264	21.28301887	21.72641509	1.579126755	0.664131898	688070	0.876744057
1	64508	68249	1	588	214778	219664	13	19	19	26	19	20.33962264	19.9245283	21.72641509	21.28301887	1.216642956	0.749015478	688070	0.876744057
1	64508	68249	1	589	219664	226153	13	18	20	26	19	19.9245283	20.33962264	21.28301887	21.72641509	1.579126755	0.664131898	688070	0.876744057
1	64508	68249	1	590	226153	232023	13	18	20	25	20	19.50943396	20.75471698	20.83962264	22.16981132	1.187161596	0.756085113	688070	0.876744057
1	64508	68249	1	591	232023	245739	13	19	19	25	20	19.9245283	20.33962264	21.28301887	21.72641509	0.917467967	0.821210471	688070	0.876744057
1	64508	68249	1	592	245739	291384	13	18	20	24	21	19.09433962	21.16981132	20.39622642	22.61320755	0.879190397	0.830446518	688070	0.876744057
1	64508	68249	1	593	291384	298986	13	18	20	25	20	19.50943396	20.75471698	20.83962264	22.16981132	1.187161596	0.756085113	688070	0.876744057
1	64508	68249	1	594	298986	302061	13	18	20	26	19	19.9245283	20.33962264	21.28301887	21.72641509	1.579126755	0.664131898	688070	0.876744057
1	64508	68249	1	595	302061	305408	13	17	21	26	19	19.50943396	20.75471698	20.83962264	22.16981132	2.056724541	0.560717174	688070	0.754962324
1	64508	68249	1	596	305408	324481	13	17	21	25	20	19.09433962	21.16981132	20.39622642	22.61320755	1.57221206	0.665706835	688070	0.876744057
1	64508	68249	1	597	324481	335965	13	17	21	24	21	18.67924528	21.58490566	19.95283019	23.05660377	1.171172484	0.759926319	688070	0.876744057
1	64508	68249	1	598	335965	343167	13	17	21	24	21	18.26415094	22	19.50943396	23.5	1.432521955	0.697929424	688070	0.876744057
1	64508	68249	1	599	343167	367032	13	17	21	24	21	18.26415094	22	19.50943396	23.5	1.432521955	0.697929424	688070	0.876744057
1	64508	68249	1	600	367032	379199	13	17	21	25	20	18.67924528	21.58490566	19.95283019	23.05660377	1.84873204	0.604388146	688070	0.876744057
1	64508	68249	1	601	379199	381436	13	16	22	26	19	18.67924528	21.58490566	19.95283019	23.05660377	2.938737247	0.401167472	688070	0.754962324
1	64508	68249	1	602	381436	381950	13	17	21	26	19	19.09433962	21.16981132	20.39622642	22.61320755	2.348018775	0.503384265	688070	0.754962324
1	64508	68249	1	603	381950	415396	13	17	21	25	20	18.67924528	21.58490566	19.95283019	23.05660377	1.84873204	0.604388146	688070	0.876744057
1	64508	68249	1	604	415396	502304	13	16	22	25	20	18.26415094	22	19.50943396	23.5	2.347173793	0.503543961	688070	0.754962324
1	64508	68249	1	605	502304	503885	13	15	23	25	20	17.8490566	22.41509434	19.06603774	23.94339623	2.966330854	0.396845501	688070	0.754962324
1	64508	68249	1	606	503885	531285	13	15	23	24	21	17.43396226	22.83018868	18.62264151	24.38679245	2.364153621	0.50034231	688070	0.754962324
1	64508	68249	1	607	531285	533799	13	14	24	23	22	16.60377358	23.66037736	17.73584906	25.27358491	2.399652977	0.493699226	688070	0.754962324
1	64508	68249	1	608	533799	549780	13	13	25	23	22	16.18867925	24.0754717	17.29245283	25.71698113	3.084639894	0.378758524	688070	0.585882463
1	64508	68249	1	609	549780	553555	13	13	25	22	23	15.77358491	24.49056604	16.8490566	26.16037736	2.454795296	0.483516007	688070	0.754962324
1	64508	68249	1	610	553555	570749	13	14	25	21	24	15.77358491	24.90566038	16.8490566	26.60377358	1.47724582	0.687531854	688070	0.876744057
1	64508	68249	1	611	570749	582494	13	13	26	20	25	14.94339623	25.73584906	15.96226415	27.49056604	1.502454797	0.681703883	688070	0.876744057
1	64508	68249	1	612	582494	599496	13	14	25	20	25	15.35849057	25.32075472	16.40566038	27.04716981	1.066661531	0.785127599	688070	0.876744057
1	64508	68249	1	613	599496	612740	13	14	25	19	26	14.94339623	25.73584906	15.96226415	27.49056604	0.739520894	0.863871179	688070	0.876744057
1	64508	68249	1	614	612740	613420	13	13	26	19	26	14.52830189	26.1509434	15.51886792	27.93396226	1.076409388	0.782771786	688070	0.876744057
1	64508	68249	1	615	613420	616372	13	13	26	20	25	15.35849057	25.32075472	16.40566038	27.04716981	1.322834246	0.723718133	688070	0.876744057
1	64508	68249	1	616	616372	620687	13	12	27	20	25	14.94339623	25.73584906	15.96226415	27.49056604	1.888859163	0.595791628	688070	0.876744057
1	64508	68249	1	617	620687	623389	13	12	27	20	25	14.52830189	26.1509434	15.51886792	27.93396226	2.069661054	0.558074885	688070	0.754962324
1	64508	68249	1	618	623389	662709	13	12	27	19	26	14.11320755	26.56603774	15.0754717	28.37735849	1.544326403	0.672078249	688070	0.876744057
1	64508	68249	1	619	662709	668020	13	13	26	19	26	14.52830189	26.1509434	15.51886792	27.93396226	1.076409388	0.782771786	688070	0.876744057
1	64508	68249	1	620	668020	694923	13	14	25	19	26	14.94339623	25.73584906	15.96226415	27.49056604	0.739520894	0.863871179	688070	0.876744057
1	64508	68249	1	621	694923	716155	13	14	25	19	26	14.52830189	26.1509434	15.51886792	27.93396226	0.984634497	0.804969886	688070	0.876744057
1	64508	68249	1	622	716155	741955	13	15	24	19	26	14.94339623	25.73584906	15.96226415	27.49056604	0.776218515	0.855146383	688070	0.876744057
1	64508	68249	1	623	741955	749161	13	14	25	19	26	14.52830189	26.1509434	15.51886792	27.93396226	0.984634497	0.804969886	688070	0.876744057
1	64508	68249	1	624	749161	754179	13	14	25	19	26	14.94339623	25.73584906	15.96226415	27.49056604	0.739520894	0.863871179	688070	0.876744057
1	64508	68249	1	625	754179	756718	13	13	26	19	26	14.52830189	26.1509434	15.51886792	27.93396226	1.076409388	0.782771786	688070	0.876744057
1	64508	68249	1	626	756718	767806	13	13	26	20	25	14.94339623	25.73584906	15.96226415	27.49056604	1.502454797	0.681703883	688070	0.876744057
1	64508	68249	1	627	767806	770262	13	13	26	22	23	15.77358491	24.90566038	16.8490566	26.60377358	2.598655607	0.45772529	688070	0.754962324
1	64508	68249	1	628	770262	779353	13	12	27	22	23	15.35849057	25.32075472	16.40566038	27.04716981	3.359043966	0.339508955	688070	0.585882463
1	64508	68249	1	629	779353	782068	13	12	27	22	23	15.77358491	24.90566038	16.8490566	26.60377358	3.14175768	0.370281018	688070	0.585882463
1	64508	68249	1	630	782068	785743	13	12	27	22	23	16.18867925	24.49056604	17.29245283	26.16037736	3.00425408	0.390969681	688070	0.585882463
1	64508	68249	1	631	785743	790602	13	12	27	23	22	16.60377358	24.0754717	17.73584906	25.71698113	3.731428503	0.291963483	688070	0.585882463
1	64508	68249	1	632	790602	806294	13	12	27	23	22	17.01886792	23.66037736	18.17924528	25.27358491	3.65382466	0.301352657	688070	0.585882463
1	64508	68249	1	633	806294	815381	13	12	27	23	22	17.43396226	23.24528302	18.62264151	24.83018868	3.651699908	0.301613477	688070	0.585882463
1	64508	68249	1	634	815381	843820	13	14	25	23	22	18.26415094	22.41509434	19.50943396	23.94339623	2.075906106	0.556802484	688070	0.754962324
1	64508	68249	1	635	843820	850978	13	15	24	23	22	18.67924528	22	19.95283019	23.5	1.467622431	0.689762963	688070	0.876744057
1	64508	68249	1	636	850978	854490	13	15	24	24	21	19.09433962	21.58490566	20.39622642	23.05660377	1.968346278	0.57900248	688070	0.876744057
1	64508	68249	1	637	854490	860054	13	16	23	25	20	19.9245283	20.75471698	21.28301887	22.16981132	1.877430082	0.598231929	688070	0.876744057
1	64508	68249	1	638	860054	870121	13	17	22	25	20	20.33962264	20.33962264	21.72641509	21.72641509	1.314308133	0.725738306	688070	0.876744057
1	64508	68249	1	639	870121	890730	13	17	22	26	19	20.75471698	19.9245283	22.16981132	21.28301887	1.802081919	0.614481993	688070	0.876744057
1	64508	68249	1	640	890730	897440	13	17	22	26	19	20.33962264	20.33962264	21.72641509	21.72641509	1.86663119	0.60054367	688070	0.876744057
1	64508	68249	1	641	897440	912507	13	17	22	25	20	19.9245283	20.75471698	21.28301887	22.16981132	1.365498263	0.713641679	688070	0.876744057
1	64508	68249	1	642	14503	20541	14	21	20	17	25	17.8490566	22	19.06603774	23.5	1.057688015	0.78729691	688070	0.876744057
1	64508	68249	1	643	20541	66398	14	21	20	17	25	18.26415094	21.58490566	19.50943396	23.05660377	1.012771566	0.798161654	688070	0.876744057
1	64508	68249	1	644	66398	69058	14	22	19	17	25	18.67924528	21.16981132	19.95283019	22.61320755	1.501665938	0.681885888	688070	0.876744057
1	64508	68249	1	645	69058	83354	14	21	20	17	25	18.26415094	21.58490566	19.50943396	23.05660377	1.012771566	0.798161654	688070	0.876744057
1	64508	68249	1	646	83354	86519	14	20	21	17	25	17.8490566	22	19.06603774	23.5	0.62428421	0.890851245	688070	0.876744057
1	64508	68249	1	647	86519	98316	14	20	21	18	24	18.26415094	21.58490566	19.50943396	23.05660377	0.336211665	0.953080181	688070	0.876744057
1	64508	68249	1	648	98316	116435	14	20	21	18	24	17.8490566	22	19.06603774	23.5	0.374902715	0.945376787	688070	0.876744057
1	64508	68249	1	649	116435	161606	14	21	20	18	24	18.26415094	21.58490566	19.50943396	23.05660377	0.681570852	0.877529871	688070	0.876744057
1	64508	68249	1	650	161606	172200	14	21	20	19	23	18.67924528	21.16981132	19.95283019	22.61320755	0.40509573	0.939187837	688070	0.876744057
1	64508	68249	1	651	172200	191987	14	21	20	20	22	19.09433962	20.75471698	20.39622642	22.16981132	0.226631637	0.973179679	688070	0.876744057
1	64508	68249	1	652	191987	194799	14	23	18	20	22	19.9245283	19.9245283	21.28301887	21.28301887	0.762108363	0.858507057	688070	0.876744057
1	64508	68249	1	653	194799	198319	14	23	18	19	23	19.50943396	20.33962264	20.83962264	21.72641509	1.130692361	0.769670467	688070	0.876744057
1	64508	68249	1	654	198319	202282	14	24	17	19	23	19.9245283	19.9245283	21.28301887	21.28301887	1.646295984	0.648938667	688070	0.876744057
1	64508	68249	1	655	202282	219865	14	23	18	19	23	19.50943396	20.33962264	20.83962264	21.72641509	1.130692361	0.769670467	688070	0.876744057
1	64508	68249	1	656	219865	259269	14	23	18	18	24	19.09433962	20.75471698	20.39622642	22.16981132	1.597116878	0.660043729	688070	0.876744057
1	64508	68249	1	657	259269	276774	14	23	18	18	24	18.67924528	21.16981132	19.95283019	22.61320755	1.750246866	0.625821154	688070	0.876744057
1	64508	68249	1	658	276774	279030	14	23	18	17	25	18.26415094	21.58490566	19.50943396	23.05660377	2.309974363	0.510612791	688070	0.754962324
1	64508	68249	1	659	279030	282653	14	24	17	17	25	18.67924528	21.16981132	19.95283019	22.61320755	3.025848944	0.387656862	688070	0.585882463
1	64508	68249	1	660	282653	305030	14	25	16	17	25	19.09433962	20.75471698	20.39622642	22.16981132	3.842630291	0.278966267	688070	0.585882463
1	64508	68249	1	661	305030	313029	14	24	17	17	25	18.67924528	21.16981132	19.95283019	22.61320755	3.025848944	0.387656862	688070	0.585882463
1	64508	68249	1	662	313029	356030	14	24	17	16	26	18.26415094	21.58490566	19.50943396	23.05660377	3.782276239	0.285954404	688070	0.585882463
1	64508	68249	1	663	356030	395473	14	24	17	15	27	17.8490566	22	19.06603774	23.5	4.64443625	0.19976308	688070	0.423659492
1	64508	68249	1	664	395473	399805	14	24	17	16	26	18.26415094	21.58490566	19.50943396	23.05660377	3.782276239	0.285954404	688070	0.585882463
1	64508	68249	1	665	399805	414977	14	24	17	16	26	18.67924528	21.16981132	19.95283019	22.61320755	3.627267384	0.304627142	688070	0.585882463
1	64508	68249	1	666	414977	431476	14	24	17	15	27	18.26415094	21.58490566	19.50943396	23.05660377	4.491992055	0.213005671	688070	0.423659492
1	64508	68249	1	667	431476	438838	14	24	17	14	28	17.8490566	22	19.06603774	23.5	5.463832588	0.140817895	688070	0.285552569
1	64508	68249	1	668	438838	445310	14	25	16	15	27	18.67924528	21.16981132	19.95283019	22.61320755	5.481774913	0.139732744	688070	0.285552569
1	64508	68249	1	669	445310	486284	14	25	16	16	26	19.09433962	20.75471698	20.39622642	22.16981132	4.525109477	0.210061466	688070	0.423659492
1	64508	68249	1	670	486284	495550	14	25	16	16	26	18.67924528	21.16981132	19.95283019	22.61320755	4.691676178	0.195817263	688070	0.423659492
1	64508	68249	1	671	495550	499671	14	24	17	16	26	18.26415094	21.58490566	19.50943396	23.05660377	3.782276239	0.285954404	688070	0.585882463
1	64508	68249	1	672	499671	516253	14	23	18	16	26	17.8490566	22	19.06603774	23.5	2.972761561	0.395843923	688070	0.754962324
1	64508	68249	1	673	516253	516824	14	23	18	17	25	18.26415094	21.58490566	19.50943396	23.05660377	2.309974363	0.510612791	688070	0.754962324
1	64508	68249	1	674	516824	518934	14	23	18	18	24	18.67924528	21.16981132	19.95283019	22.61320755	1.750246866	0.625821154	688070	0.876744057
1	64508	68249	1	675	518934	519632	14	22	19	18	24	18.26415094	21.58490566	19.50943396	23.05660377	1.229091513	0.746035758	688070	0.876744057
1	64508	68249	1	676	519632	521930	14	22	19	17	25	17.8490566	22	19.06603774	23.5	1.694051651	0.638257065	688070	0.876744057
1	64508	68249	1	677	521930	537458	14	22	19	18	24	18.26415094	21.58490566	19.50943396	23.05660377	1.229091513	0.746035758	688070	0.876744057
1	64508	68249	1	678	537458	579278	14	22	19	18	24	18.67924528	21.16981132	19.95283019	22.61320755	1.088927793	0.77974761	688070	0.876744057
1	64508	68249	1	679	579278	608936	14	22	19	19	23	19.09433962	20.75471698	20.39622642	22.16981132	0.717185837	0.869154416	688070	0.876744057
1	64508	68249	1	680	608936	641644	14	22	19	20	22	19.50943396	20.33962264	20.83962264	21.72641509	0.443448996	0.931127679	688070	0.876744057
1	64508	68249	1	681	641644	653591	14	21	20	20	22	19.09433962	20.75471698	20.39622642	22.16981132	0.226631637	0.973179679	688070	0.876744057
1	64508	68249	1	682	653591	656463	14	20	21	20	22	18.67924528	21.16981132	19.95283019	22.61320755	0.111488823	0.990423949	688070	0.876744057
1	64508	68249	1	683	656463	680359	14	19	22	20	22	18.26415094	21.58490566	19.50943396	23.05660377	0.098385178	0.992030502	688070	0.876744057
1	64508	68249	1	684	680359	686778	14	18	23	20	22	17.8490566	22	19.06603774	23.5	0.188226452	0.979467193	688070	0.876744057
1	64508	68249	1	685	686778	692548	14	18	23	20	22	17.8490566	22	19.06603774	23.5	0.188226452	0.979467193	688070	0.876744057
1	64508	68249	1	686	692548	704327	14	18	23	19	23	17.8490566	22	19.06603774	23.5	0.057598051	0.996386413	688070	0.876744057
1	64508	68249	1	687	704327	720108	14	18	23	19	23	17.43396226	22.41509434	18.62264151	23.94339623	0.078457966	0.994290801	688070	0.876744057
1	64508	68249	1	688	720108	731490	14	18	23	18	24	17.01886792	22.83018868	18.17924528	24.38679245	0.065727148	0.995605711	688070	0.876744057
1	64508	68249	1	689	731490	737068	14	17	24	18	24	16.60377358	23.24528302	17.73584906	24.83018868	0.065650432	0.995613302	688070	0.876744057
1	64508	68249	1	690	737068	742367	14	17	24	17	25	16.18867925	23.66037736	17.29245283	25.27358491	0.053443113	0.996766268	688070	0.876744057
1	64508	68249	1	691	742367	768418	14	18	23	17	25	16.60377358	23.24528302	17.73584906	24.83018868	0.151689394	0.984983314	688070	0.876744057
1	64508	68249	1	692	768418	787635	14	18	23	18	24	17.01886792	22.83018868	18.17924528	24.38679245	0.065727148	0.995605711	688070	0.876744057
1	64508	68249	1	693	15980	19943	15	22	18	30	16	25.32075472	16.60377358	27.04716981	17.73584906	1.045180743	0.790321359	688070	0.876744057
1	64508	68249	1	694	19943	27748	15	22	18	31	15	25.73584906	16.18867925	27.49056604	17.29245283	1.496888234	0.682988712	688070	0.876744057
1	64508	68249	1	695	27748	36549	15	21	19	31	15	25.32075472	16.60377358	27.04716981	17.73584906	2.082825018	0.555395191	688070	0.754962324
1	64508	68249	1	696	36549	42076	15	21	19	29	17	24.49056604	17.43396226	26.16037736	18.62264151	1.087788848	0.780022694	688070	0.876744057
1	64508	68249	1	697	42076	49925	15	22	18	29	17	24.90566038	17.01886792	26.60377358	18.17924528	0.687880865	0.876050723	688070	0.876744057
1	64508	68249	1	698	49925	53372	15	22	18	28	18	24.49056604	17.43396226	26.16037736	18.62264151	0.421837567	0.935695324	688070	0.876744057
1	64508	68249	1	699	53372	70530	15	22	18	27	19	24.0754717	17.8490566	25.71698113	19.06603774	0.244434927	0.970115921	688070	0.876744057
1	64508	68249	1	700	70530	72102	15	23	17	27	19	24.49056604	17.43396226	26.16037736	18.62264151	0.136116647	0.987176093	688070	0.876744057
1	64508	68249	1	701	72102	87088	15	23	17	28	18	24.90566038	17.01886792	26.60377358	18.17924528	0.220877279	0.974150638	688070	0.876744057
1	64508	68249	1	702	87088	87955	15	23	17	26	20	24.0754717	17.8490566	25.71698113	19.06603774	0.137296169	0.987013604	688070	0.876744057
1	64508	68249	1	703	87955	98328	15	22	18	25	21	23.24528302	18.67924528	24.83018868	19.95283019	0.147530591	0.985578793	688070	0.876744057
1	64508	68249	1	704	98328	126153	15	21	19	25	21	22.83018868	19.09433962	24.38679245	20.39622642	0.180475894	0.980677858	688070	0.876744057
1	64508	68249	1	705	126153	142002	15	22	18	25	21	23.24528302	18.67924528	24.83018868	19.95283019	0.147530591	0.985578793	688070	0.876744057
1	64508	68249	1	706	142002	151661	15	22	18	26	20	23.66037736	18.26415094	25.27358491	19.50943396	0.153552062	0.984714339	688070	0.876744057
1	64508	68249	1	707	151661	188065	15	22	18	27	19	24.0754717	17.8490566	25.71698113	19.06603774	0.244434927	0.970115921	688070	0.876744057
1	64508	68249	1	708	188065	194938	15	22	18	26	20	23.66037736	18.26415094	25.27358491	19.50943396	0.153552062	0.984714339	688070	0.876744057
1	64508	68249	1	709	194938	217527	15	22	18	26	20	24.0754717	17.8490566	25.71698113	19.06603774	0.229061861	0.972766726	688070	0.876744057
1	64508	68249	1	710	217527	219061	15	19	21	26	20	22.83018868	19.09433962	24.38679245	20.39622642	0.947187157	0.814028069	688070	0.876744057
1	64508	68249	1	711	219061	237259	15	19	21	25	21	22.41509434	19.50943396	23.94339623	20.83962264	0.682057247	0.877415931	688070	0.876744057
1	64508	68249	1	712	237259	241632	15	18	22	25	21	22	19.9245283	23.5	21.28301887	1.042975925	0.790854609	688070	0.876744057
1	64508	68249	1	713	241632	252234	15	17	23	25	21	21.58490566	20.33962264	23.05660377	21.72641509	1.509955628	0.679974492	688070	0.876744057
1	64508	68249	1	714	252234	266995	15	16	24	25	21	21.16981132	20.75471698	22.61320755	22.16981132	2.083596019	0.555238527	688070	0.754962324
1	64508	68249	1	715	266995	280000	15	16	24	24	22	20.75471698	21.16981132	22.16981132	22.61320755	1.635346313	0.651402105	688070	0.876744057
1	64508	68249	1	716	280000	290446	15	19	21	23	23	21.58490566	20.33962264	23.05660377	21.72641509	0.405792314	0.939043357	688070	0.876744057
1	64508	68249	1	717	290446	295399	15	19	21	22	24	21.16981132	20.75471698	22.61320755	22.16981132	0.393011197	0.941682404	688070	0.876744057
1	64508	68249	1	718	295399	300649	15	19	21	23	23	21.58490566	20.33962264	23.05660377	21.72641509	0.405792314	0.939043357	688070	0.876744057
1	64508	68249	1	719	300649	314880	15	19	21	24	22	22	19.9245283	23.5	21.28301887	0.501933856	0.918466347	688070	0.876744057
1	64508	68249	1	720	314880	353875	15	19	21	23	23	21.58490566	20.33962264	23.05660377	21.72641509	0.405792314	0.939043357	688070	0.876744057
1	64508	68249	1	721	353875	406204	15	19	21	24	22	22	19.9245283	23.5	21.28301887	0.501933856	0.918466347	688070	0.876744057
1	64508	68249	1	722	406204	408875	15	19	21	23	23	21.58490566	20.33962264	23.05660377	21.72641509	0.405792314	0.939043357	688070	0.876744057
1	64508	68249	1	723	408875	431428	15	19	21	23	23	21.16981132	20.75471698	22.61320755	22.16981132	0.262998681	0.966830268	688070	0.876744057
1	64508	68249	1	724	431428	448095	15	19	21	24	22	21.16981132	20.75471698	22.61320755	22.16981132	0.31164282	0.957824113	688070	0.876744057
1	64508	68249	1	725	448095	453238	15	20	20	24	22	21.58490566	20.33962264	23.05660377	21.72641509	0.164090626	0.983166833	688070	0.876744057
1	64508	68249	1	726	453238	467803	15	20	20	26	20	22.41509434	19.50943396	23.94339623	20.83962264	0.483026423	0.922604292	688070	0.876744057
1	64508	68249	1	727	467803	478805	15	20	20	25	21	22	19.9245283	23.5	21.28301887	0.281612289	0.963448784	688070	0.876744057
1	64508	68249	1	728	478805	484908	15	20	20	24	22	21.58490566	20.33962264	23.05660377	21.72641509	0.164090626	0.983166833	688070	0.876744057
1	64508	68249	1	729	484908	488430	15	19	21	24	22	21.16981132	20.75471698	22.61320755	22.16981132	0.31164282	0.957824113	688070	0.876744057
1	64508	68249	1	730	488430	488987	15	20	20	24	22	21.58490566	20.33962264	23.05660377	21.72641509	0.164090626	0.983166833	688070	0.876744057
1	64508	68249	1	731	488987	489980	15	20	20	23	23	21.16981132	20.75471698	22.61320755	22.16981132	0.129790125	0.988037169	688070	0.876744057
1	64508	68249	1	732	489980	521375	15	19	21	23	23	20.75471698	21.16981132	22.16981132	22.61320755	0.187419359	0.979594228	688070	0.876744057
1	64508	68249	1	733	521375	595801	15	19	21	24	22	21.16981132	20.75471698	22.61320755	22.16981132	0.31164282	0.957824113	688070	0.876744057
1	64508	68249	1	734	595801	599160	15	18	22	25	21	21.16981132	20.75471698	22.61320755	22.16981132	0.862989958	0.834348727	688070	0.876744057
1	64508	68249	1	735	599160	600224	15	17	23	25	21	20.75471698	21.16981132	22.16981132	22.61320755	1.31387288	0.72584149	688070	0.876744057
1	64508	68249	1	736	600224	640624	15	16	24	25	21	20.33962264	21.58490566	21.72641509	23.05660377	1.87279985	0.59922242	688070	0.876744057
1	64508	68249	1	737	640624	666569	15	16	24	24	22	19.9245283	22	21.28301887	23.5	1.397424668	0.706138515	688070	0.876744057
1	64508	68249	1	738	666569	728180	15	16	24	23	23	19.50943396	22.41509434	20.83962264	23.94339623	1.004485163	0.800166681	688070	0.876744057
1	64508	68249	1	739	728180	732062	15	16	24	23	23	19.09433962	22.83018868	20.39622642	24.38679245	0.972653706	0.807868542	688070	0.876744057
1	64508	68249	1	740	732062	740470	15	17	23	23	23	19.50943396	22.41509434	20.83962264	23.94339623	0.599173178	0.896621629	688070	0.876744057
1	64508	68249	1	741	740470	764482	15	18	22	23	23	19.9245283	22	21.28301887	23.5	0.335045558	0.953308056	688070	0.876744057
1	64508	68249	1	742	764482	791750	15	18	22	23	23	19.50943396	22.41509434	20.83962264	23.94339623	0.385601289	0.943200605	688070	0.876744057
1	64508	68249	1	743	791750	829077	15	18	22	24	22	19.9245283	22	21.28301887	23.5	0.628485274	0.889881468	688070	0.876744057
1	64508	68249	1	744	829077	832723	15	19	21	24	22	20.33962264	21.58490566	21.72641509	23.05660377	0.390423184	0.942213658	688070	0.876744057
1	64508	68249	1	745	832723	833840	15	19	21	23	23	19.9245283	22	21.28301887	23.5	0.237507679	0.971318523	688070	0.876744057
1	64508	68249	1	746	833840	842833	15	18	22	23	23	19.50943396	22.41509434	20.83962264	23.94339623	0.385601289	0.943200605	688070	0.876744057
1	64508	68249	1	747	842833	851457	15	19	21	23	23	19.9245283	22	21.28301887	23.5	0.237507679	0.971318523	688070	0.876744057
1	64508	68249	1	748	851457	855394	15	19	21	24	22	20.33962264	21.58490566	21.72641509	23.05660377	0.390423184	0.942213658	688070	0.876744057
1	64508	68249	1	749	855394	885026	15	19	21	25	21	20.75471698	21.16981132	22.16981132	22.61320755	0.626101044	0.890431995	688070	0.876744057
1	64508	68249	1	750	885026	905484	15	18	22	25	21	20.33962264	21.58490566	21.72641509	23.05660377	0.953790288	0.812431318	688070	0.876744057
1	64508	68249	1	751	905484	914073	15	18	22	26	20	20.75471698	21.16981132	22.16981132	22.61320755	1.361893891	0.714490812	688070	0.876744057
1	64508	68249	1	752	914073	929119	15	17	23	26	20	20.33962264	21.58490566	21.72641509	23.05660377	1.886941863	0.596200547	688070	0.876744057
1	64508	68249	1	753	929119	932511	15	18	22	26	20	20.75471698	21.16981132	22.16981132	22.61320755	1.361893891	0.714490812	688070	0.876744057
1	64508	68249	1	754	932511	943922	15	18	22	25	21	20.33962264	21.58490566	21.72641509	23.05660377	0.953790288	0.812431318	688070	0.876744057
1	64508	68249	1	755	943922	961440	15	19	21	25	21	20.75471698	21.16981132	22.16981132	22.61320755	0.626101044	0.890431995	688070	0.876744057
1	64508	68249	1	756	961440	986902	15	19	21	26	20	21.16981132	20.75471698	22.61320755	22.16981132	0.944901059	0.81458082	688070	0.876744057
1	64508	68249	1	757	986902	988697	15	20	20	26	20	21.58490566	20.33962264	23.05660377	21.72641509	0.634981438	0.888379524	688070	0.876744057
1	64508	68249	1	758	988697	990194	15	19	21	26	20	21.16981132	20.75471698	22.61320755	22.16981132	0.944901059	0.81458082	688070	0.876744057
1	64508	68249	1	759	990194	992230	15	19	21	25	21	20.75471698	21.16981132	22.16981132	22.61320755	0.626101044	0.890431995	688070	0.876744057
1	64508	68249	1	760	992230	1013417	15	18	22	25	21	20.33962264	21.58490566	21.72641509	23.05660377	0.953790288	0.812431318	688070	0.876744057
1	64508	68249	1	761	1013417	1018007	15	19	21	25	21	20.75471698	21.16981132	22.16981132	22.61320755	0.626101044	0.890431995	688070	0.876744057
1	64508	68249	1	762	1018007	1029892	15	19	21	24	22	20.33962264	21.58490566	21.72641509	23.05660377	0.390423184	0.942213658	688070	0.876744057
1	64508	68249	1	763	1029892	1073097	15	19	21	25	21	20.75471698	21.16981132	22.16981132	22.61320755	0.626101044	0.890431995	688070	0.876744057
1	64508	68249	1	764	1073097	1085884	15	19	20	25	21	20.75471698	20.75471698	22.16981132	22.16981132	0.598824495	0.896701426	688070	0.876744057
1	64508	68249	1	765	17178	43253	16	21	20	16	25	18.67924528	20.75471698	19.95283019	22.16981132	1.460171364	0.691492788	688070	0.876744057
1	64508	68249	1	766	43253	49780	16	22	19	16	25	19.09433962	20.33962264	20.39622642	21.72641509	1.971205625	0.578404545	688070	0.876744057
1	64508	68249	1	767	49780	56020	16	22	19	15	26	18.67924528	20.75471698	19.95283019	22.16981132	2.629861887	0.452278412	688070	0.754962324
1	64508	68249	1	768	56020	61694	16	23	18	15	26	19.09433962	20.33962264	20.39622642	21.72641509	3.33629953	0.342622243	688070	0.585882463
1	64508	68249	1	769	61694	73376	16	22	19	15	26	18.67924528	20.75471698	19.95283019	22.16981132	2.629861887	0.452278412	688070	0.754962324
1	64508	68249	1	770	73376	83789	16	21	20	15	26	18.26415094	21.16981132	19.50943396	22.61320755	2.024011811	0.567437954	688070	0.754962324
1	64508	68249	1	771	83789	118352	16	22	19	15	26	19.09433962	20.33962264	20.39622642	21.72641509	2.798689625	0.423715684	688070	0.754962324
1	64508	68249	1	772	118352	132554	16	22	19	14	27	18.67924528	20.75471698	19.95283019	22.16981132	3.567072289	0.312166626	688070	0.585882463
1	64508	68249	1	773	132554	210421	16	22	19	16	25	19.50943396	19.9245283	20.83962264	21.28301887	2.13391191	0.545082682	688070	0.754962324
1	64508	68249	1	774	210421	227840	16	21	20	16	25	19.09433962	20.33962264	20.39622642	21.72641509	1.636669043	0.65110424	688070	0.876744057
1	64508	68249	1	775	227840	272782	16	21	20	17	24	19.50943396	19.9245283	20.83962264	21.28301887	1.16845337	0.760580012	688070	0.876744057
1	64508	68249	1	776	272782	277283	16	21	20	17	24	19.09433962	20.33962264	20.39622642	21.72641509	0.99929624	0.801422247	688070	0.876744057
1	64508	68249	1	777	277283	289346	16	21	20	16	25	18.67924528	20.75471698	19.95283019	22.16981132	1.460171364	0.691492788	688070	0.876744057
1	64508	68249	1	778	289346	300924	16	20	21	15	25	17.8490566	21.16981132	19.06603774	22.61320755	1.379615632	0.710319821	688070	0.876744057
1	64508	68249	1	779	300924	303205	16	19	22	15	25	17.43396226	21.58490566	18.62264151	23.05660377	1.017168266	0.797097841	688070	0.876744057
1	64508	68249	1	780	303205	343031	16	20	21	15	25	17.8490566	21.16981132	19.06603774	22.61320755	1.379615632	0.710319821	688070	0.876744057
1	64508	68249	1	781	343031	369158	16	20	21	16	24	18.26415094	20.75471698	19.50943396	22.16981132	0.950254934	0.813286262	688070	0.876744057
1	64508	68249	1	782	369158	370964	16	21	20	16	24	18.67924528	20.33962264	19.95283019	21.72641509	1.315019132	0.725569763	688070	0.876744057
1	64508	68249	1	783	370964	383807	16	20	21	16	24	18.26415094	20.75471698	19.50943396	22.16981132	0.950254934	0.813286262	688070	0.876744057
1	64508	68249	1	784	383807	420232	16	20	21	15	25	17.8490566	21.16981132	19.06603774	22.61320755	1.379615632	0.710319821	688070	0.876744057
1	64508	68249	1	785	420232	429010	16	21	20	15	25	18.26415094	20.75471698	19.50943396	22.16981132	1.840873011	0.606081158	688070	0.876744057
1	64508	68249	1	786	429010	432005	16	21	20	14	26	17.8490566	21.16981132	19.06603774	22.61320755	2.474225614	0.479967108	688070	0.754962324
1	64508	68249	1	787	432005	434198	16	21	20	14	26	18.26415094	20.75471698	19.50943396	22.16981132	2.654838194	0.447956712	688070	0.754962324
1	64508	68249	1	788	434198	456343	16	21	20	13	27	17.8490566	21.16981132	19.06603774	22.61320755	3.401858022	0.333715597	688070	0.585882463
1	64508	68249	1	789	456343	458019	16	21	20	13	27	17.43396226	21.58490566	18.62264151	23.05660377	3.217850562	0.359240866	688070	0.585882463
1	64508	68249	1	790	458019	469068	16	21	20	14	26	17.8490566	21.16981132	19.06603774	22.61320755	2.474225614	0.479967108	688070	0.754962324
1	64508	68249	1	791	469068	489398	16	20	21	14	26	17.43396226	21.58490566	18.62264151	23.05660377	1.916751838	0.589863641	688070	0.876744057
1	64508	68249	1	792	489398	492582	16	19	22	15	25	17.43396226	21.58490566	18.62264151	23.05660377	1.017168266	0.797097841	688070	0.876744057
1	64508	68249	1	793	492582	505277	16	20	21	15	25	17.8490566	21.16981132	19.06603774	22.61320755	1.379615632	0.710319821	688070	0.876744057
1	64508	68249	1	794	505277	508062	16	20	21	17	23	18.67924528	20.33962264	19.95283019	21.72641509	0.626474984	0.890345677	688070	0.876744057
1	64508	68249	1	795	508062	579688	16	20	21	17	23	18.26415094	20.75471698	19.50943396	22.16981132	0.521744296	0.914088964	688070	0.876744057
1	64508	68249	1	796	579688	586167	16	20	21	16	24	17.8490566	21.16981132	19.06603774	22.61320755	0.83866813	0.840197502	688070	0.876744057
1	64508	68249	1	797	586167	587015	16	20	21	15	25	17.43396226	21.58490566	18.62264151	23.05660377	1.262048386	0.738164173	688070	0.876744057
1	64508	68249	1	798	587015	605324	16	19	22	15	25	17.01886792	22	18.17924528	23.5	0.882360978	0.829682289	688070	0.876744057
1	64508	68249	1	799	605324	621448	16	19	22	16	24	17.43396226	21.58490566	18.62264151	23.05660377	0.556604008	0.906290943	688070	0.876744057
1	64508	68249	1	800	621448	633004	16	20	21	16	24	17.8490566	21.16981132	19.06603774	22.61320755	0.83866813	0.840197502	688070	0.876744057
1	64508	68249	1	801	633004	643702	16	20	21	17	23	18.26415094	20.75471698	19.50943396	22.16981132	0.521744296	0.914088964	688070	0.876744057
1	64508	68249	1	802	643702	658069	16	20	21	18	22	18.67924528	20.33962264	19.95283019	21.72641509	0.309400637	0.958250887	688070	0.876744057
1	64508	68249	1	803	658069	661010	16	20	21	19	21	19.09433962	19.9245283	20.39622642	21.28301887	0.200349668	0.97753283	688070	0.876744057
1	64508	68249	1	804	661010	684181	16	20	21	18	22	18.67924528	20.33962264	19.95283019	21.72641509	0.309400637	0.958250887	688070	0.876744057
1	64508	68249	1	805	684181	689917	16	20	21	19	21	19.09433962	19.9245283	20.39622642	21.28301887	0.200349668	0.97753283	688070	0.876744057
1	64508	68249	1	806	689917	692202	16	20	21	18	22	18.67924528	20.33962264	19.95283019	21.72641509	0.309400637	0.958250887	688070	0.876744057
1	64508	68249	1	807	692202	694354	16	20	21	19	21	19.09433962	19.9245283	20.39622642	21.28301887	0.200349668	0.97753283	688070	0.876744057
1	64508	68249	1	808	694354	696753	16	21	20	19	21	19.50943396	19.50943396	20.83962264	20.83962264	0.289845378	0.961926839	688070	0.876744057
1	64508	68249	1	809	696753	697499	16	22	19	19	21	19.9245283	19.09433962	21.28301887	20.39622642	0.479432413	0.923386221	688070	0.876744057
1	64508	68249	1	810	697499	699627	16	23	18	19	21	20.33962264	18.67924528	21.72641509	19.95283019	0.769762835	0.856684841	688070	0.876744057
1	64508	68249	1	811	699627	702768	16	24	17	19	21	20.75471698	18.26415094	22.16981132	19.50943396	1.162040586	0.762122192	688070	0.876744057
1	64508	68249	1	812	702768	727083	16	24	17	20	20	21.16981132	17.8490566	22.61320755	19.06603774	0.766491933	0.857463769	688070	0.876744057
1	64508	68249	1	813	727083	749228	16	24	17	20	20	21.58490566	17.43396226	23.05660377	18.62264151	0.788106548	0.852309624	688070	0.876744057
1	64508	68249	1	814	749228	781927	16	25	16	20	20	22	17.01886792	23.5	18.17924528	1.173722964	0.759313284	688070	0.876744057
1	64508	68249	1	815	781927	806516	16	25	16	19	21	21.58490566	17.43396226	23.05660377	18.62264151	1.675486012	0.642397504	688070	0.876744057
1	64508	68249	1	816	806516	812805	16	25	16	20	20	22	17.01886792	23.5	18.17924528	1.173722964	0.759313284	688070	0.876744057
1	64508	68249	1	817	812805	819209	16	26	15	20	20	22.41509434	16.60377358	23.94339623	17.73584906	1.666757989	0.644349371	688070	0.876744057
1	64508	68249	1	818	819209	839673	16	26	15	21	19	22.83018868	16.18867925	24.38679245	17.29245283	1.166350257	0.761085702	688070	0.876744057
1	64508	68249	1	819	839673	863626	16	25	16	21	19	22.41509434	16.60377358	23.94339623	17.73584906	0.771986694	0.856155036	688070	0.876744057
1	64508	68249	1	820	863626	864219	16	25	16	20	20	22	17.01886792	23.5	18.17924528	1.173722964	0.759313284	688070	0.876744057
1	64508	68249	1	821	864219	867321	16	26	15	20	20	22.41509434	16.60377358	23.94339623	17.73584906	1.666757989	0.644349371	688070	0.876744057
1	64508	68249	1	822	867321	878424	16	25	16	20	20	22	17.01886792	23.5	18.17924528	1.173722964	0.759313284	688070	0.876744057
1	64508	68249	1	823	878424	879129	16	24	17	20	20	21.58490566	17.43396226	23.05660377	18.62264151	0.788106548	0.852309624	688070	0.876744057
1	64508	68249	1	824	879129	880051	16	24	17	20	19	21.58490566	17.01886792	23.05660377	18.17924528	0.712509226	0.870257784	688070	0.876744057
1	64508	68249	1	825	880051	882501	16	24	17	21	18	22	16.60377358	23.5	17.73584906	0.461165195	0.927336553	688070	0.876744057
1	64508	68249	1	826	882501	884487	16	24	17	21	18	21.58490566	17.01886792	23.05660377	18.17924528	0.455453619	0.928563211	688070	0.876744057
1	64508	68249	1	827	884487	899476	16	24	17	22	17	22	16.60377358	23.5	17.73584906	0.317548173	0.956695055	688070	0.876744057
1	64508	68249	1	828	899476	903317	16	24	17	23	16	22.41509434	16.18867925	23.94339623	17.29245283	0.286494525	0.962548156	688070	0.876744057
1	64508	68249	1	829	903317	918434	16	24	17	22	17	22	16.60377358	23.5	17.73584906	0.317548173	0.956695055	688070	0.876744057
2	68249	73093	1	3	73093	77250	1	45	0	2	44	19.95283019	18.67924528	20.39622642	19.09433962	99.19942227	2.31008E-21	688070	0
2	68249	73093	1	4	77250	79443	1	44	1	2	44	19.52830189	19.10377358	19.96226415	19.52830189	94.65169376	2.19365E-20	688070	0
2	68249	73093	1	5	79443	83088	1	43	2	2	44	19.10377358	19.52830189	19.52830189	19.96226415	90.30245061	1.88623E-19	688070	0
2	68249	73093	1	6	83088	121531	1	42	3	2	44	18.67924528	19.95283019	19.09433962	20.39622642	86.13907411	1.47786E-18	688070	0
2	68249	73093	1	7	121531	122287	1	42	3	3	43	19.10377358	19.52830189	19.52830189	19.96226415	82.00692212	1.13891E-17	688070	0
2	68249	73093	1	8	122287	136252	1	41	4	3	43	18.67924528	19.95283019	19.09433962	20.39622642	78.04282998	8.06832E-17	688070	0
2	68249	73093	1	9	136252	141013	1	42	3	5	41	19.95283019	18.67924528	20.39622642	19.09433962	74.27524852	5.1812E-16	688070	0
2	68249	73093	1	10	141013	142136	1	41	4	4	42	19.10377358	19.52830189	19.52830189	19.96226415	74.12110495	5.59065E-16	688070	0
2	68249	73093	1	11	142136	152856	1	41	4	5	41	19.52830189	19.10377358	19.96226415	19.52830189	70.3729218	3.55142E-15	688070	0
2	68249	73093	1	12	152856	172768	1	40	5	5	41	19.10377358	19.52830189	19.52830189	19.96226415	66.64499909	2.2306E-14	688070	0
2	68249	73093	1	13	172768	175227	1	39	6	6	40	19.10377358	19.52830189	19.52830189	19.96226415	59.57860454	7.23219E-13	688070	0
2	68249	73093	1	14	175227	203286	1	39	6	5	41	18.67924528	19.95283019	19.09433962	20.39622642	63.08066438	1.2907E-13	688070	0
2	68249	73093	1	15	203286	206464	1	39	6	4	42	18.25471698	20.37735849	18.66037736	20.83018868	66.75245277	2.11558E-14	688070	0
2	68249	73093	1	16	206464	207570	1	38	7	4	42	17.83018868	20.80188679	18.22641509	21.26415094	63.29880898	1.15926E-13	688070	0
2	68249	73093	1	17	207570	234229	1	38	7	4	42	17.83018868	21.22641509	18.22641509	21.69811321	62.451058	1.75966E-13	688070	0
2	68249	73093	1	18	12252	48193	2	25	16	17	23	20.37735849	19.95283019	20.83018868	20.39622642	2.868424533	0.412359543	688070	0.754962324
2	68249	73093	1	19	48193	57919	2	25	16	18	22	20.80188679	19.52830189	21.26415094	19.96226415	2.19379284	0.533172031	688070	0.754962324
2	68249	73093	1	20	57919	59299	2	25	16	18	22	21.22641509	19.10377358	21.69811321	19.52830189	2.118257021	0.548228088	688070	0.754962324
2	68249	73093	1	21	59299	63005	2	25	16	19	21	21.6509434	18.67924528	22.13207547	19.09433962	1.535774423	0.674038566	688070	0.876744057
2	68249	73093	1	22	63005	82089	2	24	17	19	21	21.22641509	19.10377358	21.69811321	19.52830189	1.040505008	0.791452245	688070	0.876744057
2	68249	73093	1	23	82089	104429	2	24	17	18	22	20.80188679	19.52830189	21.26415094	19.96226415	1.528092356	0.675801973	688070	0.876744057
2	68249	73093	1	24	104429	107823	2	24	17	17	23	20.37735849	19.95283019	20.83018868	20.39622642	2.117695612	0.54834113	688070	0.754962324
2	68249	73093	1	25	107823	121963	2	24	17	16	24	19.95283019	20.37735849	20.39622642	20.83018868	2.810611551	0.421756056	688070	0.754962324
2	68249	73093	1	26	121963	130207	2	23	18	16	24	19.52830189	20.80188679	19.96226415	21.26415094	2.133043297	0.545256864	688070	0.754962324
2	68249	73093	1	27	130207	146359	2	23	18	17	23	19.95283019	20.37735849	20.39622642	20.83018868	1.534254354	0.674387309	688070	0.876744057
2	68249	73093	1	28	146359	156605	2	22	19	17	23	19.52830189	20.80188679	19.96226415	21.26415094	1.050206558	0.78910593	688070	0.876744057
2	68249	73093	1	29	156605	159534	2	23	18	17	23	19.95283019	20.37735849	20.39622642	20.83018868	1.534254354	0.674387309	688070	0.876744057
2	68249	73093	1	30	159534	173359	2	23	18	18	22	20.37735849	19.95283019	20.83018868	20.39622642	1.039314398	0.791740226	688070	0.876744057
2	68249	73093	1	31	173359	178383	2	24	17	18	22	20.80188679	19.52830189	21.26415094	19.96226415	1.528092356	0.675801973	688070	0.876744057
2	68249	73093	1	32	178383	187130	2	25	16	18	22	21.22641509	19.10377358	21.69811321	19.52830189	2.118257021	0.548228088	688070	0.754962324
2	68249	73093	1	33	187130	190576	2	25	16	17	23	20.80188679	19.52830189	21.26415094	19.96226415	2.802083415	0.423157076	688070	0.754962324
2	68249	73093	1	34	190576	192830	2	25	16	18	22	21.22641509	19.10377358	21.69811321	19.52830189	2.118257021	0.548228088	688070	0.754962324
2	68249	73093	1	35	192830	193594	2	24	17	18	22	20.80188679	19.52830189	21.26415094	19.96226415	1.528092356	0.675801973	688070	0.876744057
2	68249	73093	1	36	193594	211285	2	24	17	18	22	21.22641509	19.10377358	21.69811321	19.52830189	1.537219984	0.673707003	688070	0.876744057
2	68249	73093	1	37	211285	218406	2	23	18	18	22	20.80188679	19.52830189	21.26415094	19.96226415	1.060952457	0.786507679	688070	0.876744057
2	68249	73093	1	38	218406	259446	2	24	17	18	22	21.22641509	19.10377358	21.69811321	19.52830189	1.537219984	0.673707003	688070	0.876744057
2	68249	73093	1	39	259446	270078	2	24	17	19	21	21.6509434	18.67924528	22.13207547	19.09433962	1.039260262	0.791753321	688070	0.876744057
2	68249	73093	1	40	270078	272752	2	22	19	19	21	20.80188679	19.52830189	21.26415094	19.96226415	0.378326615	0.944682405	688070	0.876744057
2	68249	73093	1	41	272752	273602	2	21	20	18	22	19.95283019	20.37735849	20.39622642	20.83018868	0.409159706	0.938343882	688070	0.876744057
2	68249	73093	1	42	273602	309132	2	21	20	19	21	20.37735849	19.95283019	20.83018868	20.39622642	0.19781433	0.977941366	688070	0.876744057
2	68249	73093	1	43	309132	315566	2	21	20	18	22	19.95283019	20.37735849	20.39622642	20.83018868	0.409159706	0.938343882	688070	0.876744057
2	68249	73093	1	44	315566	322442	2	22	19	18	22	20.37735849	19.95283019	20.83018868	20.39622642	0.685354587	0.876643173	688070	0.876744057
2	68249	73093	1	45	322442	333051	2	22	19	18	22	19.95283019	20.37735849	20.39622642	20.83018868	0.650353559	0.884814366	688070	0.876744057
2	68249	73093	1	46	333051	342067	2	22	19	19	21	20.37735849	19.95283019	20.83018868	20.39622642	0.353389586	0.949693498	688070	0.876744057
2	68249	73093	1	47	342067	349713	2	23	18	19	21	20.80188679	19.52830189	21.26415094	19.96226415	0.646905931	0.88561527	688070	0.876744057
2	68249	73093	1	48	349713	352281	2	22	19	19	21	20.37735849	19.95283019	20.83018868	20.39622642	0.353389586	0.949693498	688070	0.876744057
2	68249	73093	1	49	352281	403658	2	22	19	20	20	20.80188679	19.52830189	21.26415094	19.96226415	0.158524138	0.983989613	688070	0.876744057
2	68249	73093	1	50	403658	429597	2	22	19	19	21	20.37735849	19.95283019	20.83018868	20.39622642	0.353389586	0.949693498	688070	0.876744057
2	68249	73093	1	51	429597	446277	2	22	19	18	22	19.95283019	20.37735849	20.39622642	20.83018868	0.650353559	0.884814366	688070	0.876744057
2	68249	73093	1	52	446277	459223	2	22	19	17	23	19.52830189	20.80188679	19.96226415	21.26415094	1.050206558	0.78910593	688070	0.876744057
2	68249	73093	1	53	459223	465716	2	21	20	17	23	19.10377358	21.22641509	19.52830189	21.69811321	0.664526479	0.881514227	688070	0.876744057
2	68249	73093	1	54	465716	483769	2	21	20	18	22	19.52830189	20.80188679	19.96226415	21.26415094	0.360174452	0.948340877	688070	0.876744057
2	68249	73093	1	55	483769	506201	2	21	20	17	23	19.10377358	21.22641509	19.52830189	21.69811321	0.664526479	0.881514227	688070	0.876744057
2	68249	73093	1	56	506201	510534	2	19	22	17	23	18.25471698	22.0754717	18.66037736	22.56603774	0.186769356	0.979696376	688070	0.876744057
2	68249	73093	1	57	510534	512807	2	17	24	14	26	16.13207547	24.19811321	16.49056604	24.73584906	0.489072627	0.921285465	688070	0.876744057
2	68249	73093	1	58	512807	569965	2	17	24	14	26	15.70754717	24.62264151	16.05660377	25.16981132	0.412892746	0.937566466	688070	0.876744057
2	68249	73093	1	59	569965	575803	2	18	23	14	26	16.13207547	24.19811321	16.49056604	24.73584906	0.716363075	0.869348607	688070	0.876744057
2	68249	73093	1	60	575803	576305	2	20	21	14	26	16.98113208	23.3490566	17.35849057	23.86792453	1.613266049	0.656385591	688070	0.876744057
2	68249	73093	1	61	576305	580305	2	19	22	14	26	16.55660377	23.77358491	16.9245283	24.30188679	1.116917695	0.772991736	688070	0.876744057
2	68249	73093	1	62	580305	600572	2	20	21	14	26	16.98113208	23.3490566	17.35849057	23.86792453	1.613266049	0.656385591	688070	0.876744057
2	68249	73093	1	63	600572	629553	2	20	21	15	25	17.40566038	22.9245283	17.79245283	23.43396226	1.091174293	0.779205062	688070	0.876744057
2	68249	73093	1	64	629553	655067	2	21	20	15	25	17.83018868	22.5	18.22641509	23	1.586348425	0.662489173	688070	0.876744057
2	68249	73093	1	65	655067	671348	2	22	19	15	25	18.25471698	22.0754717	18.66037736	22.56603774	2.177412585	0.536411087	688070	0.754962324
2	68249	73093	1	66	671348	682000	2	21	20	15	25	17.83018868	22.5	18.22641509	23	1.586348425	0.662489173	688070	0.876744057
2	68249	73093	1	67	682000	691799	2	21	20	14	26	17.40566038	22.9245283	17.79245283	23.43396226	2.204676425	0.531027857	688070	0.754962324
2	68249	73093	1	68	691799	718772	2	20	21	14	26	16.98113208	23.3490566	17.35849057	23.86792453	1.613266049	0.656385591	688070	0.876744057
2	68249	73093	1	69	718772	720649	2	20	21	15	25	17.83018868	22.5	18.22641509	23	1.109099748	0.774877837	688070	0.876744057
2	68249	73093	1	70	720649	724502	2	20	21	14	26	17.40566038	22.9245283	17.79245283	23.43396226	1.637598236	0.650895041	688070	0.876744057
2	68249	73093	1	71	724502	725839	2	19	22	15	25	17.40566038	22.9245283	17.79245283	23.43396226	0.726244051	0.867014406	688070	0.876744057
2	68249	73093	1	72	725839	744266	2	19	22	17	23	18.25471698	22.0754717	18.66037736	22.56603774	0.186769356	0.979696376	688070	0.876744057
2	68249	73093	1	73	744266	753051	2	19	22	18	22	18.67924528	21.6509434	19.09433962	22.13207547	0.074642645	0.994696104	688070	0.876744057
2	68249	73093	1	74	753051	756454	2	19	22	18	22	19.10377358	21.22641509	19.52830189	21.69811321	0.152562979	0.984857339	688070	0.876744057
2	68249	73093	1	75	756454	758480	2	20	21	18	22	19.52830189	20.80188679	19.96226415	21.26415094	0.2316326	0.972328054	688070	0.876744057
2	68249	73093	1	76	758480	761398	2	20	21	19	21	19.95283019	20.37735849	20.39622642	20.83018868	0.116099868	0.989837742	688070	0.876744057
2	68249	73093	1	77	761398	799213	2	21	20	20	20	20.80188679	19.52830189	21.26415094	19.96226415	0.088505406	0.993180202	688070	0.876744057
2	68249	73093	1	78	799213	810171	2	21	20	20	20	20.37735849	19.95283019	20.83018868	20.39622642	0.059921175	0.996168263	688070	0.876744057
2	68249	73093	1	79	810171	821182	2	22	19	20	20	20.80188679	19.52830189	21.26415094	19.96226415	0.158524138	0.983989613	688070	0.876744057
2	68249	73093	1	80	11671	43855	3	15	26	20	22	18.25471698	22.9245283	18.66037736	23.43396226	1.176810095	0.758571415	688070	0.876744057
2	68249	73093	1	81	43855	49815	3	16	25	20	22	18.67924528	22.5	19.09433962	23	0.74850805	0.861739308	688070	0.876744057
2	68249	73093	1	82	49815	51673	3	15	26	20	22	18.25471698	22.9245283	18.66037736	23.43396226	1.176810095	0.758571415	688070	0.876744057
2	68249	73093	1	83	51673	53872	3	15	26	19	23	17.83018868	23.3490566	18.22641509	23.86792453	0.8146063	0.845970304	688070	0.876744057
2	68249	73093	1	84	53872	59445	3	16	25	19	23	18.25471698	22.9245283	18.66037736	23.43396226	0.480609917	0.923130204	688070	0.876744057
2	68249	73093	1	85	59445	69588	3	16	25	20	22	18.67924528	22.5	19.09433962	23	0.74850805	0.861739308	688070	0.876744057
2	68249	73093	1	86	69588	72704	3	15	26	20	22	18.25471698	22.9245283	18.66037736	23.43396226	1.176810095	0.758571415	688070	0.876744057
2	68249	73093	1	87	72704	96422	3	14	27	20	22	17.83018868	23.3490566	18.22641509	23.86792453	1.712426322	0.63417469	688070	0.876744057
2	68249	73093	1	88	96422	104889	3	15	26	20	22	18.25471698	22.9245283	18.66037736	23.43396226	1.176810095	0.758571415	688070	0.876744057
2	68249	73093	1	89	104889	106163	3	15	26	21	21	18.67924528	22.5	19.09433962	23	1.633246741	0.651875063	688070	0.876744057
2	68249	73093	1	90	106163	139944	3	15	26	20	22	18.25471698	22.9245283	18.66037736	23.43396226	1.176810095	0.758571415	688070	0.876744057
2	68249	73093	1	91	139944	164637	3	16	25	20	22	18.67924528	22.5	19.09433962	23	0.74850805	0.861739308	688070	0.876744057
2	68249	73093	1	92	164637	210077	3	17	24	20	22	19.10377358	22.0754717	19.52830189	22.56603774	0.425046155	0.935021306	688070	0.876744057
2	68249	73093	1	93	210077	212002	3	18	23	20	22	19.52830189	21.6509434	19.96226415	22.13207547	0.204524608	0.976855587	688070	0.876744057
2	68249	73093	1	94	212002	220684	3	18	23	19	23	19.10377358	22.0754717	19.52830189	22.56603774	0.125130799	0.988659807	688070	0.876744057
2	68249	73093	1	95	220684	224392	3	19	22	19	23	19.52830189	21.6509434	19.96226415	22.13207547	0.100341107	0.991796458	688070	0.876744057
2	68249	73093	1	96	224392	230110	3	18	23	20	22	19.52830189	21.6509434	19.96226415	22.13207547	0.204524608	0.976855587	688070	0.876744057
2	68249	73093	1	97	230110	244383	3	18	23	21	21	20.37735849	20.80188679	20.83018868	21.26415094	0.51429648	0.915739497	688070	0.876744057
2	68249	73093	1	98	244383	250795	3	17	24	20	22	19.52830189	21.6509434	19.96226415	22.13207547	0.583060177	0.900299171	688070	0.876744057
2	68249	73093	1	99	250795	263816	3	18	23	20	22	19.95283019	21.22641509	20.39622642	21.69811321	0.351218373	0.950124589	688070	0.876744057
2	68249	73093	1	100	263816	277709	3	17	24	20	22	19.52830189	21.6509434	19.96226415	22.13207547	0.583060177	0.900299171	688070	0.876744057
2	68249	73093	1	101	277709	303668	3	16	25	20	22	19.10377358	22.0754717	19.52830189	22.56603774	0.917296867	0.821251798	688070	0.876744057
2	68249	73093	1	102	6893	37817	4	18	27	14	32	16.55660377	28.44339623	16.9245283	29.0754717	0.998595651	0.801591769	688070	0.876744057
2	68249	73093	1	103	37817	40905	4	18	27	15	31	16.98113208	28.01886792	17.35849057	28.64150943	0.612839262	0.89348693	688070	0.876744057
2	68249	73093	1	104	40905	42242	4	17	28	15	31	16.55660377	28.44339623	16.9245283	29.0754717	0.365015132	0.947370838	688070	0.876744057
2	68249	73093	1	105	42242	46014	4	17	28	14	32	16.13207547	28.86792453	16.49056604	29.50943396	0.659140605	0.882769751	688070	0.876744057
2	68249	73093	1	106	46014	52851	4	16	29	14	32	15.70754717	29.29245283	16.05660377	29.94339623	0.413037991	0.937536176	688070	0.876744057
2	68249	73093	1	107	52851	57243	4	14	31	14	32	14.85849057	30.14150943	15.18867925	30.81132075	0.212938695	0.975474009	688070	0.876744057
2	68249	73093	1	108	57243	61823	4	13	32	14	32	14.43396226	30.56603774	14.75471698	31.24528302	0.266565628	0.966188833	688070	0.876744057
2	68249	73093	1	109	61823	66883	4	12	33	14	32	14.00943396	30.99056604	14.32075472	31.67924528	0.428945801	0.934200151	688070	0.876744057
2	68249	73093	1	110	66883	110643	4	12	33	15	31	14.43396226	30.56603774	14.75471698	31.24528302	0.610251492	0.894081571	688070	0.876744057
2	68249	73093	1	111	110643	120173	4	12	33	16	30	14.85849057	30.14150943	15.18867925	30.81132075	0.885707287	0.828875528	688070	0.876744057
2	68249	73093	1	112	120173	121740	4	13	32	16	30	15.28301887	29.71698113	15.62264151	30.37735849	0.530240012	0.912199321	688070	0.876744057
2	68249	73093	1	113	121740	122598	4	13	32	15	31	14.85849057	30.14150943	15.18867925	30.81132075	0.350550452	0.95025703	688070	0.876744057
2	68249	73093	1	114	122598	126182	4	12	33	18	28	16.13207547	28.86792453	16.49056604	29.50943396	1.865217391	0.600846755	688070	0.876744057
2	68249	73093	1	115	126182	129334	4	13	32	17	29	15.70754717	28.86792453	16.05660377	29.50943396	0.870749544	0.832480255	688070	0.876744057
2	68249	73093	1	116	129334	130364	4	13	32	18	28	16.13207547	28.44339623	16.49056604	29.0754717	1.23076567	0.745635287	688070	0.876744057
2	68249	73093	1	117	130364	133398	4	12	33	18	28	15.70754717	28.86792453	16.05660377	29.50943396	1.778994745	0.619516548	688070	0.876744057
2	68249	73093	1	118	133398	133998	4	13	32	16	30	15.28301887	29.29245283	15.62264151	29.94339623	0.600528314	0.896311417	688070	0.876744057
2	68249	73093	1	119	133998	135098	4	13	32	15	31	14.85849057	29.71698113	15.18867925	30.37735849	0.422958709	0.935459977	688070	0.876744057
2	68249	73093	1	120	135098	159513	4	12	33	14	32	14.00943396	30.56603774	14.32075472	31.24528302	0.507451463	0.917251335	688070	0.876744057
2	68249	73093	1	121	159513	175256	4	12	33	15	31	14.43396226	30.14150943	14.75471698	30.81132075	0.686752761	0.876315323	688070	0.876744057
2	68249	73093	1	122	175256	196073	4	12	33	15	31	14.00943396	30.56603774	14.32075472	31.24528302	0.516180053	0.915322614	688070	0.876744057
2	68249	73093	1	123	196073	198334	4	12	33	14	32	13.58490566	30.99056604	13.88679245	31.67924528	0.319368279	0.956345609	688070	0.876744057
2	68249	73093	1	124	198334	201149	4	13	32	14	32	14.00943396	30.56603774	14.32075472	31.24528302	0.165420038	0.982968583	688070	0.876744057
2	68249	73093	1	125	201149	284129	4	12	33	14	32	13.58490566	30.99056604	13.88679245	31.67924528	0.319368279	0.956345609	688070	0.876744057
2	68249	73093	1	126	284129	286679	4	13	32	14	32	14.00943396	30.56603774	14.32075472	31.24528302	0.165420038	0.982968583	688070	0.876744057
2	68249	73093	1	127	286679	287538	4	13	32	13	33	13.58490566	30.99056604	13.88679245	31.67924528	0.169756655	0.982317273	688070	0.876744057
2	68249	73093	1	128	287538	295371	4	13	32	14	32	14.00943396	30.56603774	14.32075472	31.24528302	0.165420038	0.982968583	688070	0.876744057
2	68249	73093	1	129	295371	304164	4	12	33	14	32	13.58490566	30.99056604	13.88679245	31.67924528	0.319368279	0.956345609	688070	0.876744057
2	68249	73093	1	130	304164	306076	4	12	33	15	31	14.00943396	30.56603774	14.32075472	31.24528302	0.516180053	0.915322614	688070	0.876744057
2	68249	73093	1	131	306076	307172	4	12	33	15	31	14.43396226	30.14150943	14.75471698	30.81132075	0.686752761	0.876315323	688070	0.876744057
2	68249	73093	1	132	307172	310433	4	13	32	15	31	14.85849057	29.71698113	15.18867925	30.37735849	0.422958709	0.935459977	688070	0.876744057
2	68249	73093	1	133	310433	313323	4	13	32	15	31	14.43396226	30.14150943	14.75471698	30.81132075	0.262284382	0.966958336	688070	0.876744057
2	68249	73093	1	134	313323	315044	4	15	30	15	31	15.28301887	29.29245283	15.62264151	29.94339623	0.084431089	0.993637928	688070	0.876744057
2	68249	73093	1	135	315044	337016	4	14	31	15	31	14.85849057	29.71698113	15.18867925	30.37735849	0.120101566	0.989320577	688070	0.876744057
2	68249	73093	1	136	337016	340516	4	15	30	16	30	15.70754717	28.86792453	16.05660377	29.50943396	0.084621344	0.993616774	688070	0.876744057
2	68249	73093	1	137	340516	354621	4	14	31	16	30	15.28301887	29.29245283	15.62264151	29.94339623	0.216470343	0.974887622	688070	0.876744057
2	68249	73093	1	138	354621	372875	4	15	30	16	30	15.70754717	28.86792453	16.05660377	29.50943396	0.084621344	0.993616774	688070	0.876744057
2	68249	73093	1	139	372875	381715	4	15	30	15	31	15.28301887	29.29245283	15.62264151	29.94339623	0.084431089	0.993637928	688070	0.876744057
2	68249	73093	1	140	381715	423809	4	15	30	15	31	14.85849057	29.71698113	15.18867925	30.37735849	0.019149186	0.99929927	688070	0.876744057
2	68249	73093	1	141	423809	457123	4	14	31	15	31	14.43396226	30.14150943	14.75471698	30.81132075	0.042731772	0.997680553	688070	0.876744057
2	68249	73093	1	142	457123	466240	4	13	32	15	31	14.00943396	30.56603774	14.32075472	31.24528302	0.174148628	0.981650572	688070	0.876744057
2	68249	73093	1	143	466240	489088	4	12	33	15	31	13.58490566	30.99056604	13.88679245	31.67924528	0.418999756	0.936290221	688070	0.876744057
2	68249	73093	1	144	489088	514296	4	12	33	16	30	14.00943396	30.56603774	14.32075472	31.24528302	0.728575749	0.866462943	688070	0.876744057
2	68249	73093	1	145	514296	533057	4	13	32	15	31	13.58490566	30.99056604	13.88679245	31.67924528	0.161865052	0.983497221	688070	0.876744057
2	68249	73093	1	146	533057	533829	4	12	33	17	29	14.00943396	30.56603774	14.32075472	31.24528302	1.144638551	0.766310534	688070	0.876744057
2	68249	73093	1	147	533829	536669	4	12	33	17	29	14.00943396	30.56603774	14.32075472	31.24528302	1.144638551	0.766310534	688070	0.876744057
2	68249	73093	1	148	536669	542250	4	12	33	16	30	13.58490566	30.99056604	13.88679245	31.67924528	0.725785789	0.86712276	688070	0.876744057
2	68249	73093	1	149	542250	543863	4	11	34	16	30	13.16037736	31.41509434	13.45283019	32.11320755	1.188677219	0.755721247	688070	0.876744057
2	68249	73093	1	150	543863	545622	4	11	34	15	31	12.73584906	31.83962264	13.01886792	32.54716981	0.758198645	0.859436966	688070	0.876744057
2	68249	73093	1	151	545622	553533	4	10	35	15	31	12.31132075	32.26415094	12.58490566	32.98113208	1.248383628	0.741424818	688070	0.876744057
2	68249	73093	1	152	553533	584181	4	10	35	14	32	11.88679245	32.68867925	12.1509434	33.41509434	0.804223531	0.848456556	688070	0.876744057
2	68249	73093	1	153	584181	603906	4	10	35	14	32	12.73584906	31.83962264	13.01886792	32.54716981	0.984536809	0.804993522	688070	0.876744057
2	68249	73093	1	154	603906	621392	4	10	35	15	31	13.16037736	31.41509434	13.45283019	32.11320755	1.384556829	0.709158657	688070	0.876744057
2	68249	73093	1	155	621392	623697	4	11	34	15	31	13.58490566	30.99056604	13.88679245	31.67924528	0.88789245	0.828348613	688070	0.876744057
2	68249	73093	1	156	623697	626992	4	11	34	14	32	13.16037736	31.41509434	13.45283019	32.11320755	0.589988769	0.898720343	688070	0.876744057
2	68249	73093	1	157	626992	631935	4	12	33	15	31	14.00943396	30.56603774	14.32075472	31.24528302	0.516180053	0.915322614	688070	0.876744057
2	68249	73093	1	158	631935	678843	4	12	33	14	32	13.58490566	30.99056604	13.88679245	31.67924528	0.319368279	0.956345609	688070	0.876744057
2	68249	73093	1	159	678843	686252	4	11	34	14	32	13.16037736	31.41509434	13.45283019	32.11320755	0.589988769	0.898720343	688070	0.876744057
2	68249	73093	1	160	686252	687879	4	11	34	14	32	13.58490566	30.99056604	13.88679245	31.67924528	0.788260973	0.852272744	688070	0.876744057
2	68249	73093	1	161	687879	693232	4	11	34	15	31	14.00943396	30.56603774	14.32075472	31.24528302	1.06640452	0.785189722	688070	0.876744057
2	68249	73093	1	162	693232	714294	4	12	33	15	31	14.43396226	30.14150943	14.75471698	30.81132075	0.686752761	0.876315323	688070	0.876744057
2	68249	73093	1	163	714294	755864	4	12	33	14	32	14.00943396	30.56603774	14.32075472	31.24528302	0.507451463	0.917251335	688070	0.876744057
2	68249	73093	1	164	755864	758461	4	13	32	14	32	14.43396226	30.14150943	14.75471698	30.81132075	0.341514237	0.952040683	688070	0.876744057
2	68249	73093	1	165	758461	778021	4	13	32	14	32	14.00943396	30.56603774	14.32075472	31.24528302	0.165420038	0.982968583	688070	0.876744057
2	68249	73093	1	166	778021	801570	4	14	31	14	32	14.43396226	30.14150943	14.75471698	30.81132075	0.121961627	0.989077579	688070	0.876744057
2	68249	73093	1	167	801570	818554	4	15	30	14	32	14.85849057	29.71698113	15.18867925	30.37735849	0.183745459	0.980169674	688070	0.876744057
2	68249	73093	1	168	818554	820639	4	14	31	14	32	14.43396226	30.14150943	14.75471698	30.81132075	0.121961627	0.989077579	688070	0.876744057
2	68249	73093	1	169	820639	827730	4	15	30	14	32	14.85849057	29.71698113	15.18867925	30.37735849	0.183745459	0.980169674	688070	0.876744057
2	68249	73093	1	170	827730	829542	4	15	30	15	31	15.28301887	29.29245283	15.62264151	29.94339623	0.084431089	0.993637928	688070	0.876744057
2	68249	73093	1	171	829542	848305	4	15	30	16	30	15.70754717	28.86792453	16.05660377	29.50943396	0.084621344	0.993616774	688070	0.876744057
2	68249	73093	1	172	848305	858632	4	15	30	17	29	16.13207547	28.44339623	16.49056604	29.0754717	0.18056473	0.9806641	688070	0.876744057
2	68249	73093	1	173	858632	863699	4	16	29	17	29	16.55660377	28.01886792	16.9245283	28.64150943	0.057891763	0.996359057	688070	0.876744057
2	68249	73093	1	174	863699	868813	4	15	30	17	29	16.13207547	28.44339623	16.49056604	29.0754717	0.18056473	0.9806641	688070	0.876744057
2	68249	73093	1	175	868813	884174	4	16	29	17	29	16.55660377	28.01886792	16.9245283	28.64150943	0.057891763	0.996359057	688070	0.876744057
2	68249	73093	1	176	884174	891607	4	15	30	16	30	15.70754717	28.86792453	16.05660377	29.50943396	0.084621344	0.993616774	688070	0.876744057
2	68249	73093	1	177	891607	902304	4	15	30	17	29	16.13207547	28.44339623	16.49056604	29.0754717	0.18056473	0.9806641	688070	0.876744057
2	68249	73093	1	178	902304	903280	4	17	28	17	29	16.98113208	27.59433962	17.35849057	28.20754717	0.035651017	0.998228723	688070	0.876744057
2	68249	73093	1	179	903280	904824	4	16	29	17	29	16.55660377	28.01886792	16.9245283	28.64150943	0.057891763	0.996359057	688070	0.876744057
2	68249	73093	1	180	904824	907342	4	17	28	17	29	16.98113208	27.59433962	17.35849057	28.20754717	0.035651017	0.998228723	688070	0.876744057
2	68249	73093	1	181	907342	924544	4	16	29	17	29	16.55660377	28.01886792	16.9245283	28.64150943	0.057891763	0.996359057	688070	0.876744057
2	68249	73093	1	182	924544	969940	4	16	29	16	30	16.13207547	28.44339623	16.49056604	29.0754717	0.055964618	0.996537345	688070	0.876744057
2	68249	73093	1	183	969940	970769	4	16	29	17	29	16.55660377	28.01886792	16.9245283	28.64150943	0.057891763	0.996359057	688070	0.876744057
2	68249	73093	1	184	970769	983172	4	16	29	18	28	16.98113208	27.59433962	17.35849057	28.20754717	0.153527271	0.984717929	688070	0.876744057
2	68249	73093	1	185	983172	988977	4	16	29	19	27	17.40566038	27.16981132	17.79245283	27.77358491	0.340304282	0.952278351	688070	0.876744057
2	68249	73093	1	186	988977	995163	4	15	30	19	27	16.98113208	27.59433962	17.35849057	28.20754717	0.647780337	0.885412212	688070	0.876744057
2	68249	73093	1	187	995163	1119561	4	15	30	18	28	16.55660377	28.01886792	16.9245283	28.64150943	0.369136879	0.946541638	688070	0.876744057
2	68249	73093	1	188	1119561	1127262	4	15	30	19	27	16.98113208	27.59433962	17.35849057	28.20754717	0.647780337	0.885412212	688070	0.876744057
2	68249	73093	1	189	1127262	1130063	4	15	30	20	26	17.40566038	27.16981132	17.79245283	27.77358491	1.014454821	0.797754375	688070	0.876744057
2	68249	73093	1	190	1130063	1183040	4	15	30	18	28	16.98113208	27.59433962	17.35849057	28.20754717	0.466091374	0.926275276	688070	0.876744057
2	68249	73093	1	191	1183040	1201313	4	15	30	19	27	17.40566038	27.16981132	17.79245283	27.77358491	0.730802249	0.865936136	688070	0.876744057
2	68249	73093	1	192	1201313	1218844	4	15	30	20	26	17.83018868	26.74528302	18.22641509	27.33962264	1.083538419	0.781049389	688070	0.876744057
2	68249	73093	1	193	1218844	1227363	4	16	29	20	26	18.25471698	26.32075472	18.66037736	26.90566038	0.677871785	0.878395971	688070	0.876744057
2	68249	73093	1	194	1227363	1284727	4	16	29	19	27	17.83018868	26.74528302	18.22641509	27.33962264	0.414993063	0.937128159	688070	0.876744057
2	68249	73093	1	195	1284727	1300820	4	17	28	18	28	17.83018868	26.74528302	18.22641509	27.33962264	0.116281307	0.989814462	688070	0.876744057
2	68249	73093	1	196	1300820	1305729	4	16	29	18	28	17.40566038	27.16981132	17.79245283	27.77358491	0.241069791	0.970701762	688070	0.876744057
2	68249	73093	1	197	1305729	1357655	4	15	30	18	28	16.98113208	27.59433962	17.35849057	28.20754717	0.466091374	0.926275276	688070	0.876744057
2	68249	73093	1	198	1357655	1372692	4	15	30	19	27	17.40566038	27.16981132	17.79245283	27.77358491	0.730802249	0.865936136	688070	0.876744057
2	68249	73093	1	199	1372692	1377757	4	14	31	19	27	16.98113208	27.59433962	17.35849057	28.20754717	1.15060085	0.764874978	688070	0.876744057
2	68249	73093	1	200	1377757	1383089	4	15	30	20	26	17.83018868	26.74528302	18.22641509	27.33962264	1.083538419	0.781049389	688070	0.876744057
2	68249	73093	1	201	1383089	1383750	4	14	31	19	27	16.98113208	27.59433962	17.35849057	28.20754717	1.15060085	0.764874978	688070	0.876744057
2	68249	73093	1	202	1383750	1384325	4	14	31	19	27	16.98113208	27.59433962	17.35849057	28.20754717	1.15060085	0.764874978	688070	0.876744057
2	68249	73093	1	203	1384325	1415978	4	13	32	19	27	16.55660377	28.01886792	16.9245283	28.64150943	1.67827621	0.641774248	688070	0.876744057
2	68249	73093	1	204	1415978	1435430	4	12	33	19	27	15.70754717	28.86792453	16.05660377	29.50943396	2.21953183	0.528111472	688070	0.754962324
2	68249	73093	1	205	1435430	1438069	4	13	32	19	27	16.13207547	28.44339623	16.49056604	29.0754717	1.582843951	0.663286068	688070	0.876744057
2	68249	73093	1	206	1438069	1440160	4	13	32	18	28	15.70754717	28.86792453	16.05660377	29.50943396	1.11895235	0.772500995	688070	0.876744057
2	68249	73093	1	207	1440160	1456679	4	14	31	18	28	16.13207547	28.44339623	16.49056604	29.0754717	0.689524507	0.875665082	688070	0.876744057
2	68249	73093	1	208	1456679	1461913	4	13	32	18	28	15.70754717	28.86792453	16.05660377	29.50943396	1.11895235	0.772500995	688070	0.876744057
2	68249	73093	1	209	1461913	1474358	4	13	32	17	29	15.28301887	29.29245283	15.62264151	29.94339623	0.742462782	0.863173689	688070	0.876744057
2	68249	73093	1	210	24739	27327	5	21	22	25	15	22.0754717	17.83018868	22.56603774	18.22641509	1.861218621	0.601704535	688070	0.876744057
2	68249	73093	1	211	27327	42447	5	21	22	24	16	21.6509434	18.25471698	22.13207547	18.66037736	1.324919184	0.723224447	688070	0.876744057
2	68249	73093	1	212	42447	46625	5	21	22	25	15	22.0754717	17.83018868	22.56603774	18.22641509	1.861218621	0.601704535	688070	0.876744057
2	68249	73093	1	213	46625	59977	5	22	21	25	15	22.5	17.40566038	23	17.79245283	1.365533969	0.71363327	688070	0.876744057
2	68249	73093	1	214	59977	68983	5	22	21	25	15	22.9245283	16.98113208	23.43396226	17.35849057	1.413519362	0.702368801	688070	0.876744057
2	68249	73093	1	215	68983	86273	5	23	20	24	16	22.9245283	16.98113208	23.43396226	17.35849057	0.65692516	0.883285697	688070	0.876744057
2	68249	73093	1	216	86273	103473	5	23	20	23	17	22.5	17.40566038	23	17.79245283	0.433096123	0.933323865	688070	0.876744057
2	68249	73093	1	217	103473	118562	5	24	19	23	17	22.5	17.40566038	23	17.79245283	0.281334605	0.963499842	688070	0.876744057
2	68249	73093	1	218	118562	120188	5	24	19	22	18	22.0754717	17.83018868	22.56603774	18.22641509	0.261539797	0.967091697	688070	0.876744057
2	68249	73093	1	219	120188	126673	5	23	20	22	18	21.6509434	18.25471698	22.13207547	18.66037736	0.275079003	0.964645217	688070	0.876744057
2	68249	73093	1	220	126673	151340	5	23	20	21	19	21.22641509	18.67924528	21.69811321	19.09433962	0.264506708	0.966559471	688070	0.876744057
2	68249	73093	1	221	151340	160782	5	22	21	21	19	20.80188679	19.10377358	21.26415094	19.52830189	0.274798606	0.964696338	688070	0.876744057
2	68249	73093	1	222	160782	167709	5	21	22	21	19	20.37735849	19.52830189	20.83018868	19.96226415	0.379637572	0.944416018	688070	0.876744057
2	68249	73093	1	223	167709	182861	5	21	22	21	19	19.95283019	19.95283019	20.39622642	20.39622642	0.378450344	0.944657276	688070	0.876744057
2	68249	73093	1	224	182861	201471	5	21	22	22	18	20.37735849	19.52830189	20.83018868	19.96226415	0.590452002	0.898614649	688070	0.876744057
2	68249	73093	1	225	201471	210856	5	22	21	22	18	20.80188679	19.10377358	21.26415094	19.52830189	0.402295402	0.939767912	688070	0.876744057
2	68249	73093	1	226	210856	219941	5	23	20	22	18	21.22641509	18.67924528	21.69811321	19.09433962	0.308498803	0.95842224	688070	0.876744057
2	68249	73093	1	227	219941	223988	5	22	21	22	18	20.80188679	19.10377358	21.26415094	19.52830189	0.402295402	0.939767912	688070	0.876744057
2	68249	73093	1	228	223988	234703	5	22	21	21	19	20.37735849	19.52830189	20.83018868	19.96226415	0.28789039	0.962289647	688070	0.876744057
2	68249	73093	1	229	234703	243825	5	22	21	21	19	19.95283019	19.95283019	20.39622642	20.39622642	0.378450344	0.944657276	688070	0.876744057
2	68249	73093	1	230	243825	245403	5	22	21	20	20	19.52830189	20.37735849	19.96226415	20.83018868	0.365026671	0.947368521	688070	0.876744057
2	68249	73093	1	231	245403	260287	5	22	21	20	20	19.95283019	19.95283019	20.39622642	20.39622642	0.28039299	0.96367284	688070	0.876744057
2	68249	73093	1	232	260287	272744	5	21	22	20	20	19.52830189	20.37735849	19.96226415	20.83018868	0.273279489	0.964972969	688070	0.876744057
2	68249	73093	1	233	272744	316709	5	20	23	20	20	19.10377358	20.80188679	19.52830189	21.26415094	0.360864749	0.948202799	688070	0.876744057
2	68249	73093	1	234	316709	326806	5	21	22	20	20	19.52830189	20.37735849	19.96226415	20.83018868	0.273279489	0.964972969	688070	0.876744057
2	68249	73093	1	235	326806	336032	5	21	22	21	19	19.95283019	19.95283019	20.39622642	20.39622642	0.378450344	0.944657276	688070	0.876744057
2	68249	73093	1	236	336032	342653	5	21	22	20	20	19.52830189	20.37735849	19.96226415	20.83018868	0.273279489	0.964972969	688070	0.876744057
2	68249	73093	1	237	342653	344447	5	20	23	19	21	18.67924528	21.22641509	19.09433962	21.69811321	0.264506708	0.966559471	688070	0.876744057
2	68249	73093	1	238	344447	345015	5	21	22	19	21	19.10377358	20.80188679	19.52830189	21.26415094	0.274798606	0.964696338	688070	0.876744057
2	68249	73093	1	239	345015	345943	5	21	22	20	20	19.52830189	20.37735849	19.96226415	20.83018868	0.273279489	0.964972969	688070	0.876744057
2	68249	73093	1	240	345943	347631	5	23	20	20	20	20.37735849	19.52830189	20.83018868	19.96226415	0.382095914	0.943915714	688070	0.876744057
2	68249	73093	1	241	347631	350881	5	24	19	20	20	20.80188679	19.10377358	21.26415094	19.52830189	0.578793699	0.901269442	688070	0.876744057
2	68249	73093	1	242	350881	359839	5	25	18	20	20	21.22641509	18.67924528	21.69811321	19.09433962	0.871411407	0.832320831	688070	0.876744057
2	68249	73093	1	243	359839	365193	5	24	19	21	19	21.22641509	18.67924528	21.69811321	19.09433962	0.390850142	0.942126088	688070	0.876744057
2	68249	73093	1	244	365193	374700	5	25	18	21	19	21.6509434	18.25471698	22.13207547	18.66037736	0.585687858	0.899700852	688070	0.876744057
2	68249	73093	1	245	374700	407637	5	25	18	22	18	22.0754717	17.83018868	22.56603774	18.22641509	0.406065642	0.938986645	688070	0.876744057
2	68249	73093	1	246	407637	417543	5	24	19	22	18	21.6509434	18.25471698	22.13207547	18.66037736	0.309450995	0.958241314	688070	0.876744057
2	68249	73093	1	247	417543	420334	5	24	19	21	19	21.22641509	18.67924528	21.69811321	19.09433962	0.390850142	0.942126088	688070	0.876744057
2	68249	73093	1	248	420334	435260	5	23	20	21	19	20.80188679	19.10377358	21.26415094	19.52830189	0.291891073	0.961546266	688070	0.876744057
2	68249	73093	1	249	435260	444087	5	25	18	21	19	21.6509434	18.25471698	22.13207547	18.66037736	0.585687858	0.899700852	688070	0.876744057
2	68249	73093	1	250	444087	448987	5	24	19	21	19	21.22641509	18.67924528	21.69811321	19.09433962	0.390850142	0.942126088	688070	0.876744057
2	68249	73093	1	251	448987	463572	5	24	19	20	20	20.80188679	19.10377358	21.26415094	19.52830189	0.578793699	0.901269442	688070	0.876744057
2	68249	73093	1	252	463572	465687	5	25	18	20	20	21.22641509	18.67924528	21.69811321	19.09433962	0.871411407	0.832320831	688070	0.876744057
2	68249	73093	1	253	465687	487219	5	24	19	20	20	20.80188679	19.10377358	21.26415094	19.52830189	0.578793699	0.901269442	688070	0.876744057
2	68249	73093	1	254	487219	497716	5	24	19	21	19	21.6509434	18.25471698	22.13207547	18.66037736	0.349380415	0.950488838	688070	0.876744057
2	68249	73093	1	255	497716	520298	5	23	20	21	19	21.22641509	18.67924528	21.69811321	19.09433962	0.264506708	0.966559471	688070	0.876744057
2	68249	73093	1	256	520298	524207	5	24	19	21	19	21.6509434	18.25471698	22.13207547	18.66037736	0.349380415	0.950488838	688070	0.876744057
2	68249	73093	1	257	524207	544055	5	24	19	20	20	21.22641509	18.67924528	21.69811321	19.09433962	0.543775043	0.909174186	688070	0.876744057
2	68249	73093	1	258	544055	564206	5	24	19	21	19	21.6509434	18.25471698	22.13207547	18.66037736	0.349380415	0.950488838	688070	0.876744057
2	68249	73093	1	259	14643	86914	6	24	20	23	23	22.9245283	21.22641509	23.43396226	21.69811321	0.207463312	0.976375566	688070	0.876744057
2	68249	73093	1	260	86914	88538	6	23	21	23	23	22.5	21.6509434	23	22.13207547	0.064718214	0.995705208	688070	0.876744057
2	68249	73093	1	261	88538	95599	6	24	20	23	23	22.9245283	21.22641509	23.43396226	21.69811321	0.207463312	0.976375566	688070	0.876744057
2	68249	73093	1	262	95599	104069	6	23	21	23	23	22.5	21.6509434	23	22.13207547	0.064718214	0.995705208	688070	0.876744057
2	68249	73093	1	263	104069	108443	6	23	21	24	22	22.5	21.6509434	23	22.13207547	0.074948393	0.994663969	688070	0.876744057
2	68249	73093	1	264	108443	113566	6	22	22	24	22	22.0754717	22.0754717	22.56603774	22.56603774	0.105835665	0.991128042	688070	0.876744057
2	68249	73093	1	265	113566	127301	6	22	22	23	23	21.6509434	22.5	22.13207547	23	0.050774859	0.997003004	688070	0.876744057
2	68249	73093	1	266	127301	129405	6	23	21	23	23	22.0754717	22.0754717	22.56603774	22.56603774	0.107805193	0.990884596	688070	0.876744057
2	68249	73093	1	267	129405	162913	6	23	21	21	25	21.22641509	22.9245283	21.69811321	23.43396226	0.43687394	0.932524157	688070	0.876744057
2	68249	73093	1	268	162913	166064	6	23	21	21	25	21.6509434	22.5	22.13207547	23	0.415878582	0.936943168	688070	0.876744057
2	68249	73093	1	269	166064	198875	6	24	20	21	25	22.0754717	22.0754717	22.56603774	22.56603774	0.734115115	0.865151887	688070	0.876744057
2	68249	73093	1	270	198875	205559	6	23	21	21	25	21.6509434	22.5	22.13207547	23	0.415878582	0.936943168	688070	0.876744057
2	68249	73093	1	271	205559	207647	6	22	22	21	25	21.22641509	22.9245283	21.69811321	23.43396226	0.192594105	0.978775914	688070	0.876744057
2	68249	73093	1	272	207647	214901	6	23	21	21	25	21.6509434	22.5	22.13207547	23	0.415878582	0.936943168	688070	0.876744057
2	68249	73093	1	273	214901	231146	6	23	21	22	24	22.0754717	22.0754717	22.56603774	22.56603774	0.196433955	0.978162916	688070	0.876744057
2	68249	73093	1	274	231146	237343	6	23	21	21	25	21.6509434	22.5	22.13207547	23	0.415878582	0.936943168	688070	0.876744057
2	68249	73093	1	275	237343	247144	6	23	21	22	24	22.0754717	22.0754717	22.56603774	22.56603774	0.196433955	0.978162916	688070	0.876744057
2	68249	73093	1	276	247144	270694	6	23	21	21	25	21.6509434	22.5	22.13207547	23	0.415878582	0.936943168	688070	0.876744057
2	68249	73093	1	277	270694	274112	6	23	21	22	24	22.0754717	22.0754717	22.56603774	22.56603774	0.196433955	0.978162916	688070	0.876744057
2	68249	73093	1	278	274112	297569	6	23	21	22	24	21.6509434	22.5	22.13207547	23	0.2283253	0.972892065	688070	0.876744057
2	68249	73093	1	279	11511	42288	7	18	27	21	22	18.67924528	24.62264151	19.09433962	25.16981132	0.843623943	0.839006787	688070	0.876744057
2	68249	73093	1	280	42288	46599	7	18	27	22	21	19.10377358	24.19811321	19.52830189	24.73584906	1.265269874	0.737396137	688070	0.876744057
2	68249	73093	1	281	46599	65372	7	18	27	23	20	19.52830189	23.77358491	19.96226415	24.30188679	1.781255127	0.619022502	688070	0.876744057
2	68249	73093	1	282	65372	83609	7	19	26	23	20	20.37735849	22.9245283	20.83018868	23.43396226	1.23492081	0.74464162	688070	0.876744057
2	68249	73093	1	283	83609	84680	7	19	26	22	21	19.95283019	23.3490566	20.39622642	23.86792453	0.817187905	0.84535165	688070	0.876744057
2	68249	73093	1	284	84680	95915	7	19	26	21	22	19.52830189	23.77358491	19.96226415	24.30188679	0.494780197	0.920036674	688070	0.876744057
2	68249	73093	1	285	95915	96417	7	19	26	20	23	19.10377358	24.19811321	19.52830189	24.73584906	0.267946937	0.965939585	688070	0.876744057
2	68249	73093	1	286	96417	101118	7	20	25	20	23	19.52830189	23.77358491	19.96226415	24.30188679	0.144476389	0.986011588	688070	0.876744057
2	68249	73093	1	287	101118	102231	7	20	25	20	23	19.95283019	23.3490566	20.39622642	23.86792453	0.156103051	0.984343726	688070	0.876744057
2	68249	73093	1	288	102231	143463	7	20	25	21	22	20.37735849	22.9245283	20.83018868	23.43396226	0.284021722	0.963005008	688070	0.876744057
2	68249	73093	1	289	143463	145807	7	21	24	21	22	20.80188679	22.5	21.26415094	23	0.148646432	0.985419713	688070	0.876744057
2	68249	73093	1	290	145807	162468	7	21	24	20	23	20.37735849	22.9245283	20.83018868	23.43396226	0.110602953	0.990535357	688070	0.876744057
2	68249	73093	1	291	162468	167651	7	21	24	19	24	19.95283019	23.3490566	20.39622642	23.86792453	0.16941508	0.982368827	688070	0.876744057
2	68249	73093	1	292	167651	218270	7	22	23	19	24	20.37735849	22.9245283	20.83018868	23.43396226	0.303935839	0.959286564	688070	0.876744057
2	68249	73093	1	293	218270	234399	7	23	22	18	25	20.37735849	22.9245283	20.83018868	23.43396226	0.86402038	0.834100671	688070	0.876744057
2	68249	73093	1	294	234399	234953	7	23	22	19	24	20.80188679	22.5	21.26415094	23	0.527942498	0.912711053	688070	0.876744057
2	68249	73093	1	295	234953	251414	7	22	23	18	25	19.52830189	23.77358491	19.96226415	24.30188679	0.550957621	0.907561801	688070	0.876744057
2	68249	73093	1	296	251414	274545	7	23	22	18	25	19.95283019	23.3490566	20.39622642	23.86792453	0.878518323	0.830608492	688070	0.876744057
2	68249	73093	1	297	274545	276432	7	22	23	18	25	19.52830189	23.77358491	19.96226415	24.30188679	0.550957621	0.907561801	688070	0.876744057
2	68249	73093	1	298	276432	276986	7	21	24	18	25	19.10377358	24.19811321	19.52830189	24.73584906	0.312267077	0.957705104	688070	0.876744057
2	68249	73093	1	299	276986	278278	7	21	24	18	25	19.10377358	24.19811321	19.52830189	24.73584906	0.312267077	0.957705104	688070	0.876744057
2	68249	73093	1	300	278278	280712	7	21	24	17	26	18.67924528	24.62264151	19.09433962	25.16981132	0.561178802	0.905259173	688070	0.876744057
2	68249	73093	1	301	280712	294993	7	20	25	16	27	17.83018868	25.47169811	18.22641509	26.03773585	0.580311948	0.900924337	688070	0.876744057
2	68249	73093	1	302	294993	390408	7	20	25	17	26	18.25471698	25.04716981	18.66037736	25.60377358	0.320820573	0.956066293	688070	0.876744057
2	68249	73093	1	303	390408	398807	7	20	25	18	25	19.10377358	24.19811321	19.52830189	24.73584906	0.191045505	0.979021749	688070	0.876744057
2	68249	73093	1	304	398807	404290	7	19	26	18	25	18.67924528	24.62264151	19.09433962	25.16981132	0.146420272	0.985736578	688070	0.876744057
2	68249	73093	1	305	404290	439935	7	19	26	17	26	18.25471698	25.04716981	18.66037736	25.60377358	0.220544657	0.974206465	688070	0.876744057
2	68249	73093	1	306	439935	457325	7	19	26	16	27	17.83018868	25.47169811	18.22641509	26.03773585	0.395232583	0.941225562	688070	0.876744057
2	68249	73093	1	307	457325	462302	7	19	26	17	26	18.25471698	25.04716981	18.66037736	25.60377358	0.220544657	0.974206465	688070	0.876744057
2	68249	73093	1	308	462302	464076	7	19	26	16	27	17.83018868	25.47169811	18.22641509	26.03773585	0.395232583	0.941225562	688070	0.876744057
2	68249	73093	1	309	464076	478280	7	19	26	17	26	18.25471698	25.04716981	18.66037736	25.60377358	0.220544657	0.974206465	688070	0.876744057
2	68249	73093	1	310	478280	485101	7	20	25	17	26	18.67924528	24.62264151	19.09433962	25.16981132	0.356267621	0.949120748	688070	0.876744057
2	68249	73093	1	311	485101	517173	7	20	25	17	26	18.67924528	24.62264151	19.09433962	25.16981132	0.356267621	0.949120748	688070	0.876744057
2	68249	73093	1	312	517173	520170	7	19	26	17	26	18.25471698	25.04716981	18.66037736	25.60377358	0.220544657	0.974206465	688070	0.876744057
2	68249	73093	1	313	520170	579794	7	19	26	17	26	18.67924528	24.62264151	19.09433962	25.16981132	0.339653201	0.952406126	688070	0.876744057
2	68249	73093	1	314	579794	589716	7	19	26	18	25	19.10377358	24.19811321	19.52830189	24.73584906	0.257166363	0.967872171	688070	0.876744057
2	68249	73093	1	315	589716	592032	7	18	27	18	25	18.67924528	24.62264151	19.09433962	25.16981132	0.318102613	0.956588679	688070	0.876744057
2	68249	73093	1	316	592032	596186	7	18	27	19	24	19.10377358	24.19811321	19.52830189	24.73584906	0.424385053	0.935160302	688070	0.876744057
2	68249	73093	1	317	596186	599649	7	18	27	20	23	19.52830189	23.77358491	19.96226415	24.30188679	0.627292124	0.890157019	688070	0.876744057
2	68249	73093	1	318	599649	600830	7	17	28	19	24	18.67924528	24.62264151	19.09433962	25.16981132	0.669052138	0.88045791	688070	0.876744057
2	68249	73093	1	319	600830	604248	7	17	28	19	24	19.10377358	24.19811321	19.52830189	24.73584906	0.865190771	0.833818895	688070	0.876744057
2	68249	73093	1	320	604248	616886	7	16	29	18	25	18.25471698	25.04716981	18.66037736	25.60377358	0.939915361	0.815786172	688070	0.876744057
2	68249	73093	1	321	616886	660906	7	15	30	18	25	17.83018868	25.47169811	18.22641509	26.03773585	1.298439392	0.729503692	688070	0.876744057
2	68249	73093	1	322	660906	663574	7	15	30	18	25	18.25471698	25.04716981	18.66037736	25.60377358	1.597279703	0.66000679	688070	0.876744057
2	68249	73093	1	323	663574	666770	7	16	29	18	25	18.67924528	24.62264151	19.09433962	25.16981132	1.226357576	0.746689869	688070	0.876744057
2	68249	73093	1	324	666770	668895	7	17	28	18	25	19.10377358	24.19811321	19.52830189	24.73584906	0.951435368	0.81300081	688070	0.876744057
2	68249	73093	1	325	668895	704370	7	16	29	18	25	18.67924528	24.62264151	19.09433962	25.16981132	1.226357576	0.746689869	688070	0.876744057
2	68249	73093	1	326	704370	717108	7	16	29	18	25	18.25471698	25.04716981	18.66037736	25.60377358	0.939915361	0.815786172	688070	0.876744057
2	68249	73093	1	327	717108	727126	7	16	29	17	26	17.83018868	25.47169811	18.22641509	26.03773585	0.759173232	0.859205219	688070	0.876744057
2	68249	73093	1	328	727126	733511	7	17	28	17	26	18.25471698	25.04716981	18.66037736	25.60377358	0.588223017	0.899123073	688070	0.876744057
2	68249	73093	1	329	733511	756723	7	16	29	17	26	17.83018868	25.47169811	18.22641509	26.03773585	0.759173232	0.859205219	688070	0.876744057
2	68249	73093	1	330	756723	772798	7	17	28	17	26	18.25471698	25.04716981	18.66037736	25.60377358	0.588223017	0.899123073	688070	0.876744057
2	68249	73093	1	331	772798	794427	7	16	29	17	26	17.83018868	25.47169811	18.22641509	26.03773585	0.759173232	0.859205219	688070	0.876744057
2	68249	73093	1	332	794427	821556	7	17	28	17	26	18.25471698	25.04716981	18.66037736	25.60377358	0.588223017	0.899123073	688070	0.876744057
2	68249	73093	1	333	821556	823091	7	18	27	17	26	18.67924528	24.62264151	19.09433962	25.16981132	0.511335541	0.916394078	688070	0.876744057
2	68249	73093	1	334	823091	823981	7	18	27	16	27	18.25471698	25.04716981	18.66037736	25.60377358	0.611233191	0.893856045	688070	0.876744057
2	68249	73093	1	335	823981	825669	7	19	26	16	27	18.67924528	24.62264151	19.09433962	25.16981132	0.717089483	0.869177159	688070	0.876744057
2	68249	73093	1	336	825669	879834	7	18	27	15	28	17.83018868	25.47169811	18.22641509	26.03773585	0.812331732	0.846515229	688070	0.876744057
2	68249	73093	1	337	879834	926617	7	19	26	15	28	18.25471698	25.04716981	18.66037736	25.60377358	1.008945884	0.79908733	688070	0.876744057
2	68249	73093	1	338	926617	930780	7	19	26	14	29	17.83018868	25.47169811	18.22641509	26.03773585	1.404756392	0.704420187	688070	0.876744057
2	68249	73093	1	339	930780	945923	7	18	27	14	29	17.40566038	25.89622642	17.79245283	26.47169811	1.11717728	0.772929124	688070	0.876744057
2	68249	73093	1	340	945923	946943	7	18	27	15	28	17.83018868	25.47169811	18.22641509	26.03773585	0.812331732	0.846515229	688070	0.876744057
2	68249	73093	1	341	946943	970402	7	17	28	15	28	17.40566038	25.89622642	17.79245283	26.47169811	0.706860247	0.871589177	688070	0.876744057
2	68249	73093	1	342	970402	971940	7	17	28	15	28	16.98113208	26.32075472	17.35849057	26.90566038	0.472113005	0.924973931	688070	0.876744057
2	68249	73093	1	343	971940	991911	7	17	28	15	28	16.98113208	26.32075472	17.35849057	26.90566038	0.472113005	0.924973931	688070	0.876744057
2	68249	73093	1	344	991911	1037103	7	18	27	14	29	16.98113208	26.32075472	17.35849057	26.90566038	0.891479531	0.827483493	688070	0.876744057
2	68249	73093	1	345	1037103	1040838	7	18	27	15	28	17.40566038	25.89622642	17.79245283	26.47169811	0.593838789	0.897841382	688070	0.876744057
2	68249	73093	1	346	1040838	1077582	7	17	28	15	28	16.98113208	26.32075472	17.35849057	26.90566038	0.472113005	0.924973931	688070	0.876744057
2	68249	73093	1	347	19038	55786	8	17	24	19	24	16.13207547	24.62264151	16.49056604	25.16981132	0.49867974	0.919181371	688070	0.876744057
2	68249	73093	1	348	55786	62183	8	17	24	20	23	16.98113208	23.77358491	17.35849057	24.30188679	0.473890061	0.924589045	688070	0.876744057
2	68249	73093	1	349	62183	72835	8	17	24	20	23	17.40566038	23.3490566	17.79245283	23.86792453	0.333057856	0.953695875	688070	0.876744057
2	68249	73093	1	350	72835	73840	8	17	24	20	23	17.40566038	23.3490566	17.79245283	23.86792453	0.333057856	0.953695875	688070	0.876744057
2	68249	73093	1	351	73840	83564	8	18	23	20	23	17.83018868	22.9245283	18.22641509	23.43396226	0.182486922	0.980365728	688070	0.876744057
2	68249	73093	1	352	83564	124717	8	18	23	21	22	18.25471698	22.5	18.66037736	23	0.351483509	0.950071993	688070	0.876744057
2	68249	73093	1	353	124717	128863	8	16	25	22	21	17.83018868	22.9245283	18.22641509	23.43396226	1.409846787	0.703228223	688070	0.876744057
2	68249	73093	1	354	128863	144904	8	16	25	21	22	17.40566038	23.3490566	17.79245283	23.86792453	0.954681087	0.812215887	688070	0.876744057
2	68249	73093	1	355	144904	147469	8	16	25	22	21	17.83018868	22.9245283	18.22641509	23.43396226	1.409846787	0.703228223	688070	0.876744057
2	68249	73093	1	356	147469	159914	8	15	26	22	21	17.40566038	23.3490566	17.79245283	23.86792453	1.973067711	0.57801538	688070	0.876744057
2	68249	73093	1	357	159914	172316	8	15	26	23	20	17.83018868	22.9245283	18.22641509	23.43396226	2.615260482	0.454820471	688070	0.754962324
2	68249	73093	1	358	172316	188366	8	16	25	23	20	18.25471698	22.5	18.66037736	23	1.956786284	0.581424144	688070	0.876744057
2	68249	73093	1	359	188366	192242	8	17	24	23	20	18.67924528	22.0754717	19.09433962	22.56603774	1.409417167	0.703328788	688070	0.876744057
2	68249	73093	1	360	192242	195906	8	19	22	24	19	19.95283019	20.80188679	20.39622642	21.26415094	0.992333857	0.803106931	688070	0.876744057
2	68249	73093	1	361	195906	229380	8	19	22	25	18	20.37735849	20.37735849	20.83018868	20.83018868	1.441563744	0.695821529	688070	0.876744057
2	68249	73093	1	362	229380	235031	8	19	22	24	19	19.95283019	20.80188679	20.39622642	21.26415094	0.992333857	0.803106931	688070	0.876744057
2	68249	73093	1	363	235031	272880	8	18	23	24	19	19.52830189	21.22641509	19.96226415	21.69811321	1.420010114	0.700851027	688070	0.876744057
2	68249	73093	1	364	272880	278265	8	19	22	24	19	19.95283019	20.80188679	20.39622642	21.26415094	0.992333857	0.803106931	688070	0.876744057
2	68249	73093	1	365	278265	281629	8	19	22	24	19	20.37735849	20.37735849	20.83018868	20.83018868	0.865476787	0.833750032	688070	0.876744057
2	68249	73093	1	366	281629	324593	8	19	22	23	20	19.95283019	20.80188679	20.39622642	21.26415094	0.522058791	0.914019143	688070	0.876744057
2	68249	73093	1	367	324593	329876	8	19	22	23	20	19.52830189	21.22641509	19.96226415	21.69811321	0.637645064	0.887762865	688070	0.876744057
2	68249	73093	1	368	329876	337298	8	18	23	23	20	19.10377358	21.6509434	19.52830189	22.13207547	0.97041498	0.808410136	688070	0.876744057
2	68249	73093	1	369	337298	341211	8	18	23	23	20	18.67924528	22.0754717	19.09433962	22.56603774	1.154094711	0.764034013	688070	0.876744057
2	68249	73093	1	370	341211	347021	8	17	24	23	20	18.25471698	22.5	18.66037736	23	1.586760445	0.662395516	688070	0.876744057
2	68249	73093	1	371	347021	363412	8	18	23	23	20	18.67924528	22.0754717	19.09433962	22.56603774	1.154094711	0.764034013	688070	0.876744057
2	68249	73093	1	372	363412	397653	8	17	24	23	20	18.25471698	22.5	18.66037736	23	1.586760445	0.662395516	688070	0.876744057
2	68249	73093	1	373	397653	421437	8	17	24	22	21	17.83018868	22.9245283	18.22641509	23.43396226	1.123191878	0.771478629	688070	0.876744057
2	68249	73093	1	374	421437	446891	8	18	23	22	21	18.25471698	22.5	18.66037736	23	0.786266118	0.8527491	688070	0.876744057
2	68249	73093	1	375	446891	452443	8	19	22	22	21	18.67924528	22.0754717	19.09433962	22.56603774	0.556611518	0.906289251	688070	0.876744057
2	68249	73093	1	376	452443	462634	8	18	23	22	21	18.25471698	22.5	18.66037736	23	0.786266118	0.8527491	688070	0.876744057
2	68249	73093	1	377	462634	469432	8	18	23	21	22	17.83018868	22.9245283	18.22641509	23.43396226	0.511679469	0.916318092	688070	0.876744057
2	68249	73093	1	378	469432	478736	8	17	24	21	22	17.40566038	23.3490566	17.79245283	23.86792453	0.752030188	0.860902923	688070	0.876744057
2	68249	73093	1	379	478736	488256	8	17	24	22	21	17.83018868	22.9245283	18.22641509	23.43396226	1.123191878	0.771478629	688070	0.876744057
2	68249	73093	1	380	488256	493264	8	17	24	23	20	18.67924528	22.0754717	19.09433962	22.56603774	1.409417167	0.703328788	688070	0.876744057
2	68249	73093	1	381	493264	510859	8	17	24	23	20	19.10377358	21.6509434	19.52830189	22.13207547	1.309122315	0.726968041	688070	0.876744057
2	68249	73093	1	382	510859	511675	8	17	24	24	19	19.52830189	21.22641509	19.96226415	21.69811321	1.841961804	0.605846426	688070	0.876744057
2	68249	73093	1	383	511675	547921	8	17	24	25	18	19.95283019	20.80188679	20.39622642	21.26415094	2.46888639	0.480940263	688070	0.754962324
2	68249	73093	1	384	21659	45845	9	12	24	22	17	17.40566038	20.37735849	17.79245283	20.83018868	4.022137048	0.259083607	688070	0.423659492
2	68249	73093	1	385	45845	47985	9	12	24	23	16	17.83018868	19.95283019	18.22641509	20.39622642	4.925086834	0.177365539	688070	0.423659492
2	68249	73093	1	386	47985	49525	9	13	23	23	16	18.25471698	19.52830189	18.66037736	19.96226415	3.92546421	0.269625918	688070	0.585882463
2	68249	73093	1	387	49525	51085	9	14	22	23	16	18.67924528	19.10377358	19.09433962	19.52830189	3.047622511	0.384340787	688070	0.585882463
2	68249	73093	1	388	51085	57364	9	14	22	22	17	18.25471698	19.52830189	18.66037736	19.96226415	2.341778449	0.504564561	688070	0.754962324
2	68249	73093	1	389	57364	85507	9	15	21	22	17	18.67924528	19.10377358	19.09433962	19.52830189	1.682419271	0.640849448	688070	0.876744057
2	68249	73093	1	390	85507	87313	9	15	21	21	18	18.25471698	19.52830189	18.66037736	19.96226415	1.177436875	0.758420814	688070	0.876744057
2	68249	73093	1	391	87313	99498	9	15	21	20	19	17.83018868	19.95283019	18.22641509	20.39622642	0.77235788	0.856066589	688070	0.876744057
2	68249	73093	1	392	99498	103210	9	15	21	19	20	17.40566038	20.37735849	17.79245283	20.83018868	0.466556454	0.926174925	688070	0.876744057
2	68249	73093	1	393	103210	131879	9	16	20	19	20	17.83018868	19.95283019	18.22641509	20.39622642	0.228502739	0.972861884	688070	0.876744057
2	68249	73093	1	394	131879	166552	9	17	19	19	20	18.25471698	19.52830189	18.66037736	19.96226415	0.106786289	0.991010789	688070	0.876744057
2	68249	73093	1	395	166552	175639	9	18	18	19	20	18.67924528	19.10377358	19.09433962	19.52830189	0.100333192	0.991797409	688070	0.876744057
2	68249	73093	1	396	175639	191368	9	18	18	19	21	18.67924528	19.52830189	19.09433962	19.96226415	0.198718739	0.977795872	688070	0.876744057
2	68249	73093	1	397	191368	242629	9	18	18	19	21	18.67924528	19.52830189	19.09433962	19.96226415	0.198718739	0.977795872	688070	0.876744057
2	68249	73093	1	398	242629	247285	9	18	18	20	20	19.10377358	19.10377358	19.52830189	19.52830189	0.150334518	0.985178084	688070	0.876744057
2	68249	73093	1	399	247285	252417	9	18	18	19	21	18.67924528	19.52830189	19.09433962	19.96226415	0.198718739	0.977795872	688070	0.876744057
2	68249	73093	1	400	252417	257473	9	17	19	19	21	18.25471698	19.95283019	18.66037736	20.39622642	0.155797352	0.984388275	688070	0.876744057
2	68249	73093	1	401	257473	265574	9	17	19	19	21	18.25471698	19.95283019	18.66037736	20.39622642	0.155797352	0.984388275	688070	0.876744057
2	68249	73093	1	402	265574	270494	9	17	19	19	21	18.25471698	19.95283019	18.66037736	20.39622642	0.155797352	0.984388275	688070	0.876744057
2	68249	73093	1	403	270494	315310	9	16	20	19	21	17.83018868	20.37735849	18.22641509	20.83018868	0.229066402	0.972765952	688070	0.876744057
2	68249	73093	1	404	315310	321198	9	17	19	19	21	18.25471698	19.95283019	18.66037736	20.39622642	0.155797352	0.984388275	688070	0.876744057
2	68249	73093	1	405	321198	331665	9	16	20	19	21	17.83018868	20.37735849	18.22641509	20.83018868	0.229066402	0.972765952	688070	0.876744057
2	68249	73093	1	406	331665	339748	9	17	19	19	21	18.25471698	19.95283019	18.66037736	20.39622642	0.155797352	0.984388275	688070	0.876744057
2	68249	73093	1	407	339748	366508	9	17	19	20	20	18.67924528	19.52830189	19.09433962	19.96226415	0.208282237	0.976241316	688070	0.876744057
2	68249	73093	1	408	366508	376796	9	16	20	19	21	17.83018868	20.37735849	18.22641509	20.83018868	0.229066402	0.972765952	688070	0.876744057
2	68249	73093	1	409	376796	381759	9	16	20	18	22	17.40566038	20.80188679	17.79245283	21.26415094	0.172316373	0.981929565	688070	0.876744057
2	68249	73093	1	410	381759	386356	9	16	20	17	23	16.98113208	21.22641509	17.35849057	21.69811321	0.213063987	0.97545327	688070	0.876744057
2	68249	73093	1	411	386356	410107	9	16	19	17	23	16.98113208	20.80188679	17.35849057	21.26415094	0.361875008	0.948000568	688070	0.876744057
2	68249	73093	1	412	410107	418164	9	16	19	16	24	16.55660377	21.22641509	16.9245283	21.69811321	0.546942181	0.9084638	688070	0.876744057
2	68249	73093	1	413	418164	430903	9	16	19	16	24	16.98113208	20.80188679	17.35849057	21.26415094	0.671080864	0.879984007	688070	0.876744057
2	68249	73093	1	414	24955	46859	10	21	20	21	21	19.95283019	21.6509434	20.39622642	22.13207547	0.256626491	0.967968177	688070	0.876744057
2	68249	73093	1	415	46859	54017	10	20	21	20	22	19.10377358	22.5	19.52830189	23	0.196917125	0.978085438	688070	0.876744057
2	68249	73093	1	416	54017	74100	10	21	20	20	22	19.52830189	22.0754717	19.96226415	22.56603774	0.320310005	0.956164538	688070	0.876744057
2	68249	73093	1	417	74100	78582	10	21	20	20	22	19.95283019	21.6509434	20.39622642	22.13207547	0.189332228	0.979292787	688070	0.876744057
2	68249	73093	1	418	78582	81859	10	21	20	21	21	20.37735849	21.22641509	20.83018868	21.69811321	0.113730061	0.990140333	688070	0.876744057
2	68249	73093	1	419	81859	101050	10	22	19	21	21	21.22641509	20.37735849	21.69811321	20.83018868	0.145137468	0.985918239	688070	0.876744057
2	68249	73093	1	420	101050	115443	10	22	19	20	22	20.80188679	20.80188679	21.26415094	21.26415094	0.325706547	0.955123444	688070	0.876744057
2	68249	73093	1	421	115443	118721	10	23	18	21	21	21.6509434	19.95283019	22.13207547	20.39622642	0.350966638	0.950174515	688070	0.876744057
2	68249	73093	1	422	118721	158046	10	23	18	20	22	21.22641509	20.37735849	21.69811321	20.83018868	0.624143105	0.890883797	688070	0.876744057
2	68249	73093	1	423	158046	202399	10	23	18	20	22	20.80188679	20.80188679	21.26415094	21.26415094	0.710287046	0.870781707	688070	0.876744057
2	68249	73093	1	424	202399	207096	10	23	18	21	21	21.22641509	20.37735849	21.69811321	20.83018868	0.449396728	0.929859461	688070	0.876744057
2	68249	73093	1	425	207096	241438	10	24	17	21	21	21.6509434	19.95283019	22.13207547	20.39622642	0.767635622	0.857191456	688070	0.876744057
2	68249	73093	1	426	241438	242572	10	25	16	21	21	22.0754717	19.52830189	22.56603774	19.96226415	1.187544588	0.755993162	688070	0.876744057
2	68249	73093	1	427	242572	244654	10	24	17	21	21	21.6509434	19.95283019	22.13207547	20.39622642	0.767635622	0.857191456	688070	0.876744057
2	68249	73093	1	428	244654	275393	10	24	17	20	22	21.22641509	20.37735849	21.69811321	20.83018868	1.120772734	0.772061979	688070	0.876744057
2	68249	73093	1	429	275393	284058	10	23	18	20	22	20.80188679	20.80188679	21.26415094	21.26415094	0.710287046	0.870781707	688070	0.876744057
2	68249	73093	1	430	284058	294678	10	24	17	20	22	21.22641509	20.37735849	21.69811321	20.83018868	1.120772734	0.772061979	688070	0.876744057
2	68249	73093	1	431	294678	300868	10	26	15	20	22	22.0754717	19.52830189	22.56603774	19.96226415	2.247536025	0.522646056	688070	0.754962324
2	68249	73093	1	432	300868	306174	10	26	15	19	23	21.6509434	19.95283019	22.13207547	20.39622642	2.878667327	0.410713069	688070	0.754962324
2	68249	73093	1	433	306174	309108	10	26	15	20	22	22.0754717	19.52830189	22.56603774	19.96226415	2.247536025	0.522646056	688070	0.754962324
2	68249	73093	1	434	309108	322296	10	26	15	20	22	21.6509434	19.95283019	22.13207547	20.39622642	2.434525192	0.487240131	688070	0.754962324
2	68249	73093	1	435	322296	323029	10	27	14	20	22	22.0754717	19.52830189	22.56603774	19.96226415	3.163366571	0.367116526	688070	0.585882463
2	68249	73093	1	436	323029	370592	10	27	14	21	21	22.5	19.10377358	23	19.52830189	2.548350297	0.46661644	688070	0.754962324
2	68249	73093	1	437	370592	400628	10	26	15	21	21	22.0754717	19.52830189	22.56603774	19.96226415	1.910361384	0.591218327	688070	0.876744057
2	68249	73093	1	438	400628	405886	10	26	15	20	22	21.6509434	19.95283019	22.13207547	20.39622642	2.434525192	0.487240131	688070	0.754962324
2	68249	73093	1	439	405886	409230	10	27	14	20	22	22.0754717	19.52830189	22.56603774	19.96226415	3.163366571	0.367116526	688070	0.585882463
2	68249	73093	1	440	409230	410108	10	26	15	19	23	21.6509434	19.95283019	22.13207547	20.39622642	2.878667327	0.410713069	688070	0.754962324
2	68249	73093	1	441	410108	472630	10	25	16	18	24	20.80188679	20.80188679	21.26415094	21.26415094	2.808758899	0.422060086	688070	0.754962324
2	68249	73093	1	442	472630	480439	10	26	15	18	24	21.22641509	20.37735849	21.69811321	20.83018868	3.605201076	0.307371957	688070	0.585882463
2	68249	73093	1	443	480439	485968	10	25	16	18	24	20.80188679	20.80188679	21.26415094	21.26415094	2.808758899	0.422060086	688070	0.754962324
2	68249	73093	1	444	485968	487641	10	25	16	17	25	20.37735849	21.22641509	20.83018868	21.69811321	3.542258241	0.315322515	688070	0.585882463
2	68249	73093	1	445	487641	546874	10	24	17	17	25	19.95283019	21.6509434	20.39622642	22.13207547	2.757153115	0.43060194	688070	0.754962324
2	68249	73093	1	446	546874	574658	10	24	17	16	26	19.52830189	22.0754717	19.96226415	22.56603774	3.499898974	0.320775189	688070	0.585882463
2	68249	73093	1	447	574658	587524	10	25	16	15	27	19.52830189	22.0754717	19.96226415	22.56603774	5.309938073	0.150458811	688070	0.285552569
2	68249	73093	1	448	587524	588363	10	24	17	15	27	18.67924528	22.9245283	19.09433962	23.43396226	4.46731596	0.215224201	688070	0.423659492
2	68249	73093	1	449	588363	617064	10	26	15	15	27	19.52830189	22.0754717	19.96226415	22.56603774	6.517258772	0.088984335	688070	0.181903828
2	68249	73093	1	450	617064	628771	10	27	14	15	27	19.95283019	21.6509434	20.39622642	22.13207547	7.691040281	0.052847739	688070	0.111658054
2	68249	73093	1	451	628771	635388	10	27	14	15	27	19.52830189	22.0754717	19.96226415	22.56603774	7.91759322	0.04774586	688070	0.111658054
2	68249	73093	1	452	635388	641044	10	27	14	14	28	19.10377358	22.5	19.52830189	23	9.12685808	0.027650932	688070	0.039579466
2	68249	73093	1	453	641044	648209	10	27	14	15	27	19.52830189	22.0754717	19.96226415	22.56603774	7.91759322	0.04774586	688070	0.111658054
2	68249	73093	1	454	648209	669441	10	27	14	16	26	19.95283019	21.6509434	20.39622642	22.13207547	6.816214865	0.07799214	688070	0.181903828
2	68249	73093	1	455	669441	675513	10	26	15	16	26	19.52830189	22.0754717	19.96226415	22.56603774	5.721526621	0.125973151	688070	0.285552569
2	68249	73093	1	456	675513	679040	10	26	15	17	25	19.95283019	21.6509434	20.39622642	22.13207547	4.812982161	0.186015011	688070	0.423659492
2	68249	73093	1	457	679040	693616	10	27	14	17	25	20.37735849	21.22641509	20.83018868	21.69811321	5.819295278	0.120740628	688070	0.285552569
2	68249	73093	1	458	693616	700736	10	27	14	16	26	19.95283019	21.6509434	20.39622642	22.13207547	6.816214865	0.07799214	688070	0.181903828
2	68249	73093	1	459	700736	705380	10	27	14	17	25	20.80188679	20.80188679	21.26415094	21.26415094	5.582336736	0.133796067	688070	0.285552569
2	68249	73093	1	460	705380	709053	10	26	15	17	25	20.37735849	21.22641509	20.83018868	21.69811321	4.584591575	0.20486787	688070	0.423659492
2	68249	73093	1	461	709053	710649	10	27	14	17	25	20.80188679	20.80188679	21.26415094	21.26415094	5.582336736	0.133796067	688070	0.285552569
2	68249	73093	1	462	710649	731950	10	27	14	18	24	21.22641509	20.37735849	21.69811321	20.83018868	4.678941816	0.196873727	688070	0.423659492
2	68249	73093	1	463	4835	36001	11	21	21	16	20	19.10377358	19.52830189	19.52830189	19.96226415	0.936680577	0.816568118	688070	0.876744057
2	68249	73093	1	464	36001	40862	11	20	22	17	19	19.10377358	19.52830189	19.52830189	19.96226415	0.728608977	0.866455083	688070	0.876744057
2	68249	73093	1	465	40862	52270	11	21	21	17	19	19.52830189	19.10377358	19.96226415	19.52830189	0.753000678	0.86067238	688070	0.876744057
2	68249	73093	1	466	52270	54563	11	22	20	17	19	19.95283019	18.67924528	20.39622642	19.09433962	0.869407504	0.832803491	688070	0.876744057
2	68249	73093	1	467	54563	55840	11	24	18	17	19	20.80188679	17.83018868	21.26415094	18.22641509	1.381233642	0.709939507	688070	0.876744057
2	68249	73093	1	468	55840	81052	11	24	18	18	18	21.22641509	17.40566038	21.69811321	17.79245283	1.015417755	0.797521386	688070	0.876744057
2	68249	73093	1	469	81052	85250	11	24	18	18	17	21.22641509	16.98113208	21.69811321	17.35849057	1.0612379	0.786438672	688070	0.876744057
2	68249	73093	1	470	85250	100083	11	23	19	18	17	20.80188679	17.40566038	21.26415094	17.79245283	0.914669985	0.821886239	688070	0.876744057
2	68249	73093	1	471	100083	106320	11	23	19	19	16	21.22641509	16.98113208	21.69811321	17.35849057	0.830035001	0.842270385	688070	0.876744057
2	68249	73093	1	472	106320	111293	11	23	19	19	16	21.6509434	16.55660377	22.13207547	16.9245283	0.938398435	0.81615287	688070	0.876744057
2	68249	73093	1	473	111293	113361	11	22	20	19	16	21.22641509	16.98113208	21.69811321	17.35849057	1.006701668	0.799630356	688070	0.876744057
2	68249	73093	1	474	113361	121435	11	21	21	19	16	20.80188679	17.40566038	21.26415094	17.79245283	1.165789223	0.761220615	688070	0.876744057
2	68249	73093	1	475	121435	134140	11	21	21	19	16	20.37735849	17.83018868	20.83018868	18.22641509	1.01531554	0.797546117	688070	0.876744057
2	68249	73093	1	476	134140	173379	11	21	21	19	16	19.95283019	18.25471698	20.39622642	18.66037736	0.942678577	0.815118154	688070	0.876744057
2	68249	73093	1	477	173379	176604	11	20	22	18	17	19.10377358	19.10377358	19.52830189	19.52830189	0.928069355	0.818649284	688070	0.876744057
2	68249	73093	1	478	176604	219356	11	20	22	17	18	18.67924528	19.52830189	19.09433962	19.96226415	0.828832733	0.842558916	688070	0.876744057
2	68249	73093	1	479	219356	228006	11	20	22	16	19	18.25471698	19.95283019	18.66037736	20.39622642	0.851766487	0.837049229	688070	0.876744057
2	68249	73093	1	480	228006	231215	11	21	21	16	19	18.67924528	19.52830189	19.09433962	19.96226415	0.947086156	0.81405249	688070	0.876744057
2	68249	73093	1	481	231215	239242	11	21	21	15	20	18.25471698	19.95283019	18.66037736	20.39622642	1.193522972	0.75455819	688070	0.876744057
2	68249	73093	1	482	239242	259456	11	21	21	17	18	19.10377358	19.10377358	19.52830189	19.52830189	0.823377997	0.843867539	688070	0.876744057
2	68249	73093	1	483	259456	290617	11	21	21	17	19	19.10377358	19.52830189	19.52830189	19.96226415	0.672849449	0.87957068	688070	0.876744057
2	68249	73093	1	484	290617	292673	11	21	21	16	20	18.67924528	19.95283019	19.09433962	20.39622642	0.852445563	0.836885908	688070	0.876744057
2	68249	73093	1	485	292673	335391	11	22	20	16	20	19.10377358	19.52830189	19.52830189	19.96226415	1.088027866	0.779964964	688070	0.876744057
2	68249	73093	1	486	335391	342837	11	23	19	17	19	19.95283019	18.67924528	20.39622642	19.09433962	1.036847865	0.792336844	688070	0.876744057
2	68249	73093	1	487	342837	364941	11	22	20	17	19	19.52830189	19.10377358	19.96226415	19.52830189	0.808760205	0.847370581	688070	0.876744057
2	68249	73093	1	488	364941	374651	11	22	20	16	20	19.10377358	19.52830189	19.52830189	19.96226415	1.088027866	0.779964964	688070	0.876744057
2	68249	73093	1	489	374651	439427	11	21	21	15	20	18.25471698	19.95283019	18.66037736	20.39622642	1.193522972	0.75455819	688070	0.876744057
2	68249	73093	1	490	439427	500394	11	21	21	15	20	17.83018868	20.37735849	18.22641509	20.83018868	1.186769991	0.756179136	688070	0.876744057
2	68249	73093	1	491	500394	517236	11	20	22	15	20	17.40566038	20.80188679	17.79245283	21.26415094	0.969114838	0.808724659	688070	0.876744057
2	68249	73093	1	492	517236	531105	11	20	22	16	19	17.83018868	20.37735849	18.22641509	20.83018868	0.826029825	0.843231444	688070	0.876744057
2	68249	73093	1	493	531105	536537	11	19	23	17	18	17.83018868	20.37735849	18.22641509	20.83018868	0.881352462	0.829925397	688070	0.876744057
2	68249	73093	1	494	536537	539061	11	19	23	17	18	18.25471698	19.95283019	18.66037736	20.39622642	0.925043456	0.819380425	688070	0.876744057
2	68249	73093	1	495	539061	547113	11	20	22	18	17	19.10377358	19.10377358	19.52830189	19.52830189	0.928069355	0.818649284	688070	0.876744057
2	68249	73093	1	496	547113	566962	11	19	23	18	17	18.67924528	19.52830189	19.09433962	19.96226415	1.124997595	0.77104325	688070	0.876744057
2	68249	73093	1	497	566962	586766	11	19	23	17	18	18.25471698	19.95283019	18.66037736	20.39622642	0.925043456	0.819380425	688070	0.876744057
2	68249	73093	1	498	586766	627458	11	19	23	18	17	18.67924528	19.52830189	19.09433962	19.96226415	1.124997595	0.77104325	688070	0.876744057
2	68249	73093	1	499	627458	642384	11	19	23	18	17	19.10377358	19.10377358	19.52830189	19.52830189	1.242143429	0.742915323	688070	0.876744057
2	68249	73093	1	500	642384	675267	11	19	23	19	16	19.52830189	18.67924528	19.96226415	19.09433962	1.561578909	0.668132577	688070	0.876744057
2	68249	73093	1	501	17907	33341	12	18	20	27	15	22.9245283	16.55660377	23.43396226	16.9245283	2.535510168	0.468907772	688070	0.754962324
2	68249	73093	1	502	33341	49251	12	18	20	28	14	23.3490566	16.13207547	23.86792453	16.49056604	3.244322269	0.35546736	688070	0.585882463
2	68249	73093	1	503	49251	51715	12	19	19	28	14	23.77358491	15.70754717	24.30188679	16.05660377	2.474810935	0.479860518	688070	0.754962324
2	68249	73093	1	504	51715	98404	12	21	18	28	14	24.62264151	15.28301887	25.16981132	15.62264151	1.502777542	0.681629426	688070	0.876744057
2	68249	73093	1	505	98404	102441	12	21	18	28	14	24.62264151	15.28301887	25.16981132	15.62264151	1.502777542	0.681629426	688070	0.876744057
2	68249	73093	1	506	102441	103163	12	21	18	29	13	25.04716981	14.85849057	25.60377358	15.18867925	2.084035936	0.555149152	688070	0.754962324
2	68249	73093	1	507	103163	130509	12	21	18	28	14	24.62264151	15.28301887	25.16981132	15.62264151	1.502777542	0.681629426	688070	0.876744057
2	68249	73093	1	508	130509	131221	12	23	16	28	14	25.47169811	14.43396226	26.03773585	14.75471698	0.596241464	0.897292263	688070	0.876744057
2	68249	73093	1	509	131221	137099	12	23	16	27	15	25.04716981	14.85849057	25.60377358	15.18867925	0.333500324	0.953609612	688070	0.876744057
2	68249	73093	1	510	137099	153798	12	23	16	26	16	24.62264151	15.28301887	25.16981132	15.62264151	0.177066324	0.981203798	688070	0.876744057
2	68249	73093	1	511	153798	184694	12	24	15	26	16	25.04716981	14.85849057	25.60377358	15.18867925	0.094597048	0.992477821	688070	0.876744057
2	68249	73093	1	512	184694	199954	12	24	15	25	17	24.62264151	15.28301887	25.16981132	15.62264151	0.143565481	0.986139917	688070	0.876744057
2	68249	73093	1	513	199954	206482	12	25	14	25	17	25.04716981	14.85849057	25.60377358	15.18867925	0.279936791	0.96375658	688070	0.876744057
2	68249	73093	1	514	206482	232757	12	24	15	25	17	24.62264151	15.28301887	25.16981132	15.62264151	0.143565481	0.986139917	688070	0.876744057
2	68249	73093	1	515	232757	246179	12	24	15	26	16	25.04716981	14.85849057	25.60377358	15.18867925	0.094597048	0.992477821	688070	0.876744057
2	68249	73093	1	516	246179	251941	12	24	15	27	15	25.04716981	14.85849057	25.60377358	15.18867925	0.123610628	0.988860788	688070	0.876744057
2	68249	73093	1	517	251941	252929	12	24	15	26	16	24.62264151	15.28301887	25.16981132	15.62264151	0.057483522	0.996397062	688070	0.876744057
2	68249	73093	1	518	252929	255563	12	23	16	26	16	24.19811321	15.70754717	24.73584906	16.05660377	0.129572126	0.988066521	688070	0.876744057
2	68249	73093	1	519	255563	258878	12	24	15	26	16	24.62264151	15.28301887	25.16981132	15.62264151	0.057483522	0.996397062	688070	0.876744057
2	68249	73093	1	520	258878	261108	12	22	17	26	16	23.77358491	16.13207547	24.30188679	16.49056604	0.312260896	0.957706283	688070	0.876744057
2	68249	73093	1	521	261108	263623	12	22	17	25	17	23.3490566	16.55660377	23.86792453	16.9245283	0.143851752	0.986099625	688070	0.876744057
2	68249	73093	1	522	263623	267251	12	21	18	25	17	22.9245283	16.98113208	23.43396226	17.35849057	0.33475572	0.953364654	688070	0.876744057
2	68249	73093	1	523	267251	273576	12	21	18	24	18	22.5	17.40566038	23	17.79245283	0.166193801	0.982852888	688070	0.876744057
2	68249	73093	1	524	273576	280981	12	20	19	24	18	22.0754717	17.83018868	22.56603774	18.22641509	0.365813301	0.947210495	688070	0.876744057
2	68249	73093	1	525	280981	291137	12	20	19	23	19	21.6509434	18.25471698	22.13207547	18.66037736	0.196533962	0.978146886	688070	0.876744057
2	68249	73093	1	526	291137	333138	12	20	19	24	18	22.0754717	17.83018868	22.56603774	18.22641509	0.365813301	0.947210495	688070	0.876744057
2	68249	73093	1	527	333138	338571	12	20	19	25	17	22.5	17.40566038	23	17.79245283	0.633025426	0.888832062	688070	0.876744057
2	68249	73093	1	528	338571	342771	12	20	19	26	16	22.9245283	16.98113208	23.43396226	17.35849057	1.000408788	0.801153043	688070	0.876744057
2	68249	73093	1	529	342771	362581	12	21	18	26	16	23.3490566	16.55660377	23.86792453	16.9245283	0.603121822	0.895717333	688070	0.876744057
2	68249	73093	1	530	362581	391350	12	22	17	26	16	23.77358491	16.13207547	24.30188679	16.49056604	0.312260896	0.957706283	688070	0.876744057
2	68249	73093	1	531	391350	415276	12	22	17	26	16	24.19811321	15.70754717	24.73584906	16.05660377	0.370823905	0.946201402	688070	0.876744057
2	68249	73093	1	532	415276	495418	12	21	18	25	17	23.3490566	16.55660377	23.86792453	16.9245283	0.416195705	0.936876891	688070	0.876744057
2	68249	73093	1	533	495418	510601	12	20	19	25	17	22.9245283	16.98113208	23.43396226	17.35849057	0.725167242	0.867268998	688070	0.876744057
2	68249	73093	1	534	510601	517821	12	20	19	24	18	22.5	17.40566038	23	17.79245283	0.469716837	0.925492302	688070	0.876744057
2	68249	73093	1	535	517821	539450	12	20	19	25	17	22.9245283	16.98113208	23.43396226	17.35849057	0.725167242	0.867268998	688070	0.876744057
2	68249	73093	1	536	539450	562760	12	19	20	25	17	22.0754717	17.83018868	22.56603774	18.22641509	1.037563049	0.792163849	688070	0.876744057
2	68249	73093	1	537	562760	573766	12	19	20	26	16	22.0754717	17.83018868	22.56603774	18.22641509	1.487037488	0.685265289	688070	0.876744057
2	68249	73093	1	538	573766	575458	12	19	20	26	16	22.5	17.40566038	23	17.79245283	1.503014822	0.681574688	688070	0.876744057
2	68249	73093	1	539	575458	577834	12	19	20	27	15	22.9245283	16.98113208	23.43396226	17.35849057	2.07164604	0.55767023	688070	0.754962324
2	68249	73093	1	540	577834	594972	12	19	20	28	14	23.3490566	16.55660377	23.86792453	16.9245283	2.74692327	0.43231199	688070	0.754962324
2	68249	73093	1	541	594972	602696	12	20	19	28	14	23.77358491	16.13207547	24.30188679	16.49056604	2.0477409	0.562557264	688070	0.754962324
2	68249	73093	1	542	602696	616998	12	20	19	28	14	23.77358491	16.13207547	24.30188679	16.49056604	2.0477409	0.562557264	688070	0.754962324
2	68249	73093	1	543	616998	623475	12	20	19	26	16	22.9245283	16.98113208	23.43396226	17.35849057	1.000408788	0.801153043	688070	0.876744057
2	68249	73093	1	544	623475	635003	12	20	19	25	17	22.0754717	17.83018868	22.56603774	18.22641509	0.616928129	0.892546365	688070	0.876744057
2	68249	73093	1	545	635003	646027	12	21	18	26	16	22.9245283	16.98113208	23.43396226	17.35849057	0.609997266	0.894139963	688070	0.876744057
2	68249	73093	1	546	646027	648552	12	21	18	25	17	22.5	17.40566038	23	17.79245283	0.329502391	0.954387654	688070	0.876744057
2	68249	73093	1	547	648552	652050	12	21	18	24	18	22.0754717	17.83018868	22.56603774	18.22641509	0.147945983	0.985519632	688070	0.876744057
2	68249	73093	1	548	652050	654500	12	21	18	24	18	22.5	17.40566038	23	17.79245283	0.166193801	0.982852888	688070	0.876744057
2	68249	73093	1	549	654500	672281	12	21	18	23	19	22.0754717	17.83018868	22.56603774	18.22641509	0.095190768	0.992408238	688070	0.876744057
2	68249	73093	1	550	672281	676782	12	20	19	23	19	21.6509434	18.25471698	22.13207547	18.66037736	0.196533962	0.978146886	688070	0.876744057
2	68249	73093	1	551	676782	688272	12	21	18	24	18	22.5	17.40566038	23	17.79245283	0.166193801	0.982852888	688070	0.876744057
2	68249	73093	1	552	688272	741961	12	21	18	24	18	22.9245283	16.98113208	23.43396226	17.35849057	0.260077781	0.967353147	688070	0.876744057
2	68249	73093	1	553	741961	758788	12	21	18	23	19	22.5	17.40566038	23	17.79245283	0.202248945	0.977225427	688070	0.876744057
2	68249	73093	1	554	758788	778394	12	22	17	23	19	22.9245283	16.98113208	23.43396226	17.35849057	0.200572503	0.977496823	688070	0.876744057
2	68249	73093	1	555	778394	802134	12	22	17	23	19	23.3490566	16.55660377	23.86792453	16.9245283	0.375897967	0.945175149	688070	0.876744057
2	68249	73093	1	556	802134	824629	12	22	17	24	18	23.77358491	16.13207547	24.30188679	16.49056604	0.320923857	0.956046412	688070	0.876744057
2	68249	73093	1	557	824629	826862	12	23	16	24	18	24.19811321	15.70754717	24.73584906	16.05660377	0.321874268	0.955863369	688070	0.876744057
2	68249	73093	1	558	826862	829157	12	22	17	24	18	23.77358491	16.13207547	24.30188679	16.49056604	0.320923857	0.956046412	688070	0.876744057
2	68249	73093	1	559	829157	835925	12	23	16	24	18	24.19811321	15.70754717	24.73584906	16.05660377	0.321874268	0.955863369	688070	0.876744057
2	68249	73093	1	560	835925	837894	12	24	15	24	18	24.62264151	15.28301887	25.16981132	15.62264151	0.437127034	0.932470511	688070	0.876744057
2	68249	73093	1	561	837894	862785	12	25	15	23	19	24.62264151	15.70754717	25.16981132	16.05660377	0.764272462	0.85799209	688070	0.876744057
2	68249	73093	1	562	862785	868895	12	25	15	24	18	25.04716981	15.28301887	25.60377358	15.62264151	0.467559313	0.925958446	688070	0.876744057
2	68249	73093	1	563	868895	873706	12	25	15	25	17	25.47169811	14.85849057	26.03773585	15.18867925	0.267450334	0.966029248	688070	0.876744057
2	68249	73093	1	564	873706	898890	12	24	16	25	17	25.04716981	15.28301887	25.60377358	15.62264151	0.213087757	0.975449335	688070	0.876744057
2	68249	73093	1	565	898890	901064	12	23	17	26	16	25.04716981	15.28301887	25.60377358	15.62264151	0.375462549	0.945263385	688070	0.876744057
2	68249	73093	1	566	901064	902401	12	22	18	26	16	24.62264151	15.70754717	25.16981132	16.05660377	0.641502766	0.886868938	688070	0.876744057
2	68249	73093	1	567	902401	944557	12	23	17	26	16	25.04716981	15.28301887	25.60377358	15.62264151	0.375462549	0.945263385	688070	0.876744057
2	68249	73093	1	568	944557	983425	12	23	17	25	17	24.62264151	15.70754717	25.16981132	16.05660377	0.269853005	0.965594876	688070	0.876744057
2	68249	73093	1	569	983425	1047157	12	24	16	25	17	25.04716981	15.28301887	25.60377358	15.62264151	0.213087757	0.975449335	688070	0.876744057
2	68249	73093	1	570	11588	22829	13	19	20	25	18	19.95283019	20.80188679	20.39622642	21.26415094	1.616626053	0.655625881	688070	0.876744057
2	68249	73093	1	571	22829	24906	13	19	20	24	19	19.52830189	21.22641509	19.96226415	21.69811321	1.237362771	0.744057828	688070	0.876744057
2	68249	73093	1	572	24906	29317	13	20	19	23	21	19.52830189	21.6509434	19.96226415	22.13207547	0.856146239	0.835995709	688070	0.876744057
2	68249	73093	1	573	29317	31127	13	20	19	24	20	19.95283019	21.22641509	20.39622642	21.69811321	1.003277988	0.800458781	688070	0.876744057
2	68249	73093	1	574	31127	34078	13	19	20	24	20	19.52830189	21.6509434	19.96226415	22.13207547	1.162279405	0.762064747	688070	0.876744057
2	68249	73093	1	575	34078	34830	13	18	21	24	21	19.10377358	22.5	19.52830189	23	1.361640689	0.714550478	688070	0.876744057
2	68249	73093	1	576	34830	58473	13	19	20	24	21	19.52830189	22.0754717	19.96226415	22.56603774	1.134808414	0.768678529	688070	0.876744057
2	68249	73093	1	577	58473	63346	13	19	20	23	22	19.10377358	22.5	19.52830189	23	0.939010523	0.816004907	688070	0.876744057
2	68249	73093	1	578	63346	109743	13	19	20	24	21	19.52830189	22.0754717	19.96226415	22.56603774	1.134808414	0.768678529	688070	0.876744057
2	68249	73093	1	579	109743	113539	13	19	20	24	20	19.52830189	21.6509434	19.96226415	22.13207547	1.162279405	0.762064747	688070	0.876744057
2	68249	73093	1	580	113539	120585	13	20	19	24	20	19.95283019	21.22641509	20.39622642	21.69811321	1.003277988	0.800458781	688070	0.876744057
2	68249	73093	1	581	120585	155778	13	20	19	23	21	19.52830189	21.6509434	19.96226415	22.13207547	0.856146239	0.835995709	688070	0.876744057
2	68249	73093	1	582	155778	166648	13	20	19	22	22	19.10377358	22.0754717	19.52830189	22.56603774	0.797549562	0.850053056	688070	0.876744057
2	68249	73093	1	583	166648	176435	13	20	19	22	22	19.52830189	21.6509434	19.96226415	22.13207547	0.544774432	0.908950126	688070	0.876744057
2	68249	73093	1	584	176435	191459	13	20	19	23	21	19.95283019	21.22641509	20.39622642	21.69811321	0.58849538	0.899060969	688070	0.876744057
2	68249	73093	1	585	191459	201901	13	20	19	24	20	20.37735849	20.80188679	20.83018868	21.26415094	0.720586122	0.868351535	688070	0.876744057
2	68249	73093	1	586	201901	210373	13	20	19	25	19	20.80188679	20.37735849	21.26415094	20.83018868	0.941158191	0.81548572	688070	0.876744057
2	68249	73093	1	587	210373	214778	13	19	20	25	19	20.37735849	20.80188679	20.83018868	21.26415094	1.199809478	0.753050011	688070	0.876744057
2	68249	73093	1	588	214778	219664	13	20	19	25	19	20.80188679	20.37735849	21.26415094	20.83018868	0.941158191	0.81548572	688070	0.876744057
2	68249	73093	1	589	219664	226153	13	19	20	25	19	20.37735849	20.80188679	20.83018868	21.26415094	1.199809478	0.753050011	688070	0.876744057
2	68249	73093	1	590	226153	232023	13	19	20	24	20	19.95283019	21.22641509	20.39622642	21.69811321	0.886001392	0.828804614	688070	0.876744057
2	68249	73093	1	591	232023	245739	13	20	19	24	20	20.37735849	20.80188679	20.83018868	21.26415094	0.720586122	0.868351535	688070	0.876744057
2	68249	73093	1	592	245739	291384	13	19	20	23	21	19.52830189	21.6509434	19.96226415	22.13207547	0.66035198	0.882487513	688070	0.876744057
2	68249	73093	1	593	291384	298986	13	19	20	24	20	19.95283019	21.22641509	20.39622642	21.69811321	0.886001392	0.828804614	688070	0.876744057
2	68249	73093	1	594	298986	302061	13	19	20	25	19	20.37735849	20.80188679	20.83018868	21.26415094	1.199809478	0.753050011	688070	0.876744057
2	68249	73093	1	595	302061	305408	13	18	21	25	19	19.95283019	21.22641509	20.39622642	21.69811321	1.568197302	0.666622174	688070	0.876744057
2	68249	73093	1	596	305408	324481	13	18	21	24	20	19.52830189	21.6509434	19.96226415	22.13207547	1.161275332	0.762306271	688070	0.876744057
2	68249	73093	1	597	324481	335965	13	18	21	23	21	19.10377358	22.0754717	19.52830189	22.56603774	0.842039012	0.839387653	688070	0.876744057
2	68249	73093	1	598	335965	343167	13	18	21	23	21	18.67924528	22.5	19.09433962	23	1.097497949	0.777678125	688070	0.876744057
2	68249	73093	1	599	343167	367032	13	17	22	24	20	18.67924528	22.5	19.09433962	23	1.813725441	0.611952692	688070	0.876744057
2	68249	73093	1	600	367032	379199	13	17	22	25	19	19.10377358	22.0754717	19.52830189	22.56603774	2.328595022	0.507065019	688070	0.754962324
2	68249	73093	1	601	379199	381436	13	16	23	26	18	19.10377358	22.0754717	19.52830189	22.56603774	3.611611249	0.306572341	688070	0.585882463
2	68249	73093	1	602	381436	381950	13	17	22	26	18	19.52830189	21.6509434	19.96226415	22.13207547	2.930583147	0.402452201	688070	0.754962324
2	68249	73093	1	603	381950	415396	13	17	22	25	19	19.10377358	22.0754717	19.52830189	22.56603774	2.328595022	0.507065019	688070	0.754962324
2	68249	73093	1	604	415396	502304	13	16	23	25	19	18.67924528	22.5	19.09433962	23	2.917612134	0.404502986	688070	0.754962324
2	68249	73093	1	605	502304	503885	13	15	24	25	19	18.25471698	22.9245283	18.66037736	23.43396226	3.62351188	0.305092741	688070	0.585882463
2	68249	73093	1	606	503885	531285	13	15	24	24	20	17.83018868	23.3490566	18.22641509	23.86792453	2.923101186	0.40363407	688070	0.754962324
2	68249	73093	1	607	531285	533799	13	14	25	23	21	16.98113208	24.19811321	17.35849057	24.73584906	2.947642453	0.399768344	688070	0.754962324
2	68249	73093	1	608	533799	549780	13	13	26	23	21	16.55660377	24.62264151	16.9245283	25.16981132	3.712798205	0.294193346	688070	0.585882463
2	68249	73093	1	609	549780	553555	13	13	26	22	22	16.13207547	25.04716981	16.49056604	25.60377358	2.992263449	0.392819562	688070	0.754962324
2	68249	73093	1	610	553555	570749	13	14	26	21	23	16.13207547	25.47169811	16.49056604	26.03773585	1.880271929	0.597624536	688070	0.876744057
2	68249	73093	1	611	570749	582494	13	13	27	20	24	15.28301887	26.32075472	15.62264151	26.90566038	1.898873733	0.593658736	688070	0.876744057
2	68249	73093	1	612	582494	599496	13	14	26	20	24	15.70754717	25.89622642	16.05660377	26.47169811	1.385299045	0.708984307	688070	0.876744057
2	68249	73093	1	613	599496	612740	13	14	26	19	25	15.28301887	26.32075472	15.62264151	26.90566038	0.976721637	0.806884382	688070	0.876744057
2	68249	73093	1	614	612740	613420	13	13	27	19	25	14.85849057	26.74528302	15.18867925	27.33962264	1.391481959	0.707532618	688070	0.876744057
2	68249	73093	1	615	613420	616372	13	13	27	20	24	15.70754717	25.89622642	16.05660377	26.47169811	1.713010362	0.634045186	688070	0.876744057
2	68249	73093	1	616	616372	620687	13	12	28	20	24	15.28301887	26.32075472	15.62264151	26.90566038	2.352676999	0.502504584	688070	0.754962324
2	68249	73093	1	617	620687	623389	13	12	28	20	24	14.85849057	26.74528302	15.18867925	27.33962264	2.540810998	0.467960753	688070	0.754962324
2	68249	73093	1	618	623389	662709	13	12	28	19	25	14.43396226	27.16981132	14.75471698	27.77358491	1.934250273	0.586164818	688070	0.876744057
2	68249	73093	1	619	662709	668020	13	13	27	19	25	14.85849057	26.74528302	15.18867925	27.33962264	1.391481959	0.707532618	688070	0.876744057
2	68249	73093	1	620	668020	694923	13	14	26	19	25	15.28301887	26.32075472	15.62264151	26.90566038	0.976721637	0.806884382	688070	0.876744057
2	68249	73093	1	621	694923	716155	13	14	26	19	25	14.85849057	26.74528302	15.18867925	27.33962264	1.226966968	0.746544054	688070	0.876744057
2	68249	73093	1	622	716155	741955	13	15	25	19	25	15.28301887	26.32075472	15.62264151	26.90566038	0.936618093	0.816583222	688070	0.876744057
2	68249	73093	1	623	741955	749161	13	14	26	19	25	14.85849057	26.74528302	15.18867925	27.33962264	1.226966968	0.746544054	688070	0.876744057
2	68249	73093	1	624	749161	754179	13	14	26	19	25	15.28301887	26.32075472	15.62264151	26.90566038	0.976721637	0.806884382	688070	0.876744057
2	68249	73093	1	625	754179	756718	13	13	27	19	25	14.85849057	26.74528302	15.18867925	27.33962264	1.391481959	0.707532618	688070	0.876744057
2	68249	73093	1	626	756718	767806	13	13	27	20	24	15.28301887	26.32075472	15.62264151	26.90566038	1.898873733	0.593658736	688070	0.876744057
2	68249	73093	1	627	767806	770262	13	13	27	22	22	16.13207547	25.47169811	16.49056604	26.03773585	3.166619077	0.366642236	688070	0.585882463
2	68249	73093	1	628	770262	779353	13	12	28	22	22	15.70754717	25.89622642	16.05660377	26.47169811	4.001362863	0.26131698	688070	0.423659492
2	68249	73093	1	629	779353	782068	13	12	28	22	22	16.13207547	25.47169811	16.49056604	26.03773585	3.776170734	0.286670028	688070	0.585882463
2	68249	73093	1	630	782068	785743	13	12	28	22	22	16.55660377	25.04716981	16.9245283	25.60377358	3.631463891	0.304107617	688070	0.585882463
2	68249	73093	1	631	785743	790602	13	12	28	23	21	16.98113208	24.62264151	17.35849057	25.16981132	4.448678004	0.216914008	688070	0.423659492
2	68249	73093	1	632	790602	806294	13	12	28	23	21	17.40566038	24.19811321	17.79245283	24.73584906	4.364549079	0.224695082	688070	0.423659492
2	68249	73093	1	633	806294	815381	13	12	28	23	21	17.83018868	23.77358491	18.22641509	24.30188679	4.35659238	0.225444162	688070	0.423659492
2	68249	73093	1	634	815381	843820	13	14	26	23	21	18.67924528	22.9245283	19.09433962	23.43396226	2.636456643	0.451134049	688070	0.754962324
2	68249	73093	1	635	843820	850978	13	15	25	23	21	19.10377358	22.5	19.52830189	23	1.95043296	0.582758	688070	0.876744057
2	68249	73093	1	636	850978	854490	13	15	25	24	20	19.52830189	22.0754717	19.96226415	22.56603774	2.545975267	0.467039594	688070	0.754962324
2	68249	73093	1	637	854490	860054	13	17	23	24	20	20.37735849	21.22641509	20.83018868	21.69811321	1.323217179	0.72362745	688070	0.876744057
2	68249	73093	1	638	860054	870121	13	18	22	24	20	20.80188679	20.80188679	21.26415094	21.26415094	0.873552352	0.831805084	688070	0.876744057
2	68249	73093	1	639	870121	890730	13	18	22	25	19	21.22641509	20.37735849	21.69811321	20.83018868	1.282891092	0.73319971	688070	0.876744057
2	68249	73093	1	640	890730	897440	13	18	22	25	19	20.80188679	20.80188679	21.26415094	21.26415094	1.343827419	0.718753057	688070	0.876744057
2	68249	73093	1	641	897440	912507	13	18	22	24	20	20.37735849	21.22641509	20.83018868	21.69811321	0.920809771	0.820403249	688070	0.876744057
2	68249	73093	1	642	14503	20541	14	21	21	17	24	18.25471698	22.5	18.66037736	23	0.704073106	0.872245499	688070	0.876744057
2	68249	73093	1	643	20541	66398	14	21	21	17	24	18.67924528	22.0754717	19.09433962	22.56603774	0.661567432	0.882204237	688070	0.876744057
2	68249	73093	1	644	66398	69058	14	22	20	17	24	19.10377358	21.6509434	19.52830189	22.13207547	1.049957779	0.789166091	688070	0.876744057
2	68249	73093	1	645	69058	83354	14	21	21	17	24	18.67924528	22.0754717	19.09433962	22.56603774	0.661567432	0.882204237	688070	0.876744057
2	68249	73093	1	646	83354	86519	14	20	22	17	24	18.25471698	22.5	18.66037736	23	0.369189385	0.946531057	688070	0.876744057
2	68249	73093	1	647	86519	98316	14	20	22	18	23	18.67924528	22.0754717	19.09433962	22.56603774	0.164709217	0.983074668	688070	0.876744057
2	68249	73093	1	648	98316	116435	14	20	22	18	23	18.25471698	22.5	18.66037736	23	0.201343076	0.977372189	688070	0.876744057
2	68249	73093	1	649	116435	161606	14	21	21	18	23	18.67924528	22.0754717	19.09433962	22.56603774	0.411795465	0.937795193	688070	0.876744057
2	68249	73093	1	650	161606	172200	14	21	21	19	22	19.10377358	21.6509434	19.52830189	22.13207547	0.222869276	0.973815617	688070	0.876744057
2	68249	73093	1	651	172200	191987	14	21	21	20	21	19.52830189	21.22641509	19.96226415	21.69811321	0.135858045	0.987211637	688070	0.876744057
2	68249	73093	1	652	191987	194799	14	23	19	20	21	20.37735849	20.37735849	20.83018868	20.83018868	0.465114468	0.926485976	688070	0.876744057
2	68249	73093	1	653	194799	198319	14	23	19	19	22	19.95283019	20.80188679	20.39622642	21.26415094	0.742484574	0.863168521	688070	0.876744057
2	68249	73093	1	654	198319	202282	14	24	18	19	22	20.37735849	20.37735849	20.83018868	20.83018868	1.147884195	0.765529005	688070	0.876744057
2	68249	73093	1	655	202282	219865	14	23	19	19	22	19.95283019	20.80188679	20.39622642	21.26415094	0.742484574	0.863168521	688070	0.876744057
2	68249	73093	1	656	219865	259269	14	23	19	18	23	19.52830189	21.22641509	19.96226415	21.69811321	1.121718158	0.771833991	688070	0.876744057
2	68249	73093	1	657	259269	276774	14	23	19	18	23	19.10377358	21.6509434	19.52830189	22.13207547	1.272862014	0.735587124	688070	0.876744057
2	68249	73093	1	658	276774	279030	14	23	19	17	24	18.67924528	22.0754717	19.09433962	22.56603774	1.748746919	0.626151177	688070	0.876744057
2	68249	73093	1	659	279030	282653	14	24	18	17	24	19.10377358	21.6509434	19.52830189	22.13207547	2.355520597	0.501968165	688070	0.754962324
2	68249	73093	1	660	282653	305030	14	25	17	17	24	19.52830189	21.22641509	19.96226415	21.69811321	3.058439015	0.382702443	688070	0.585882463
2	68249	73093	1	661	305030	313029	14	24	18	17	24	19.10377358	21.6509434	19.52830189	22.13207547	2.355520597	0.501968165	688070	0.754962324
2	68249	73093	1	662	313029	356030	14	24	18	16	25	18.67924528	22.0754717	19.09433962	22.56603774	3.031983972	0.386720057	688070	0.585882463
2	68249	73093	1	663	356030	395473	14	24	18	15	26	18.25471698	22.5	18.66037736	23	3.817521033	0.281854672	688070	0.585882463
2	68249	73093	1	664	395473	399805	14	24	18	16	25	18.67924528	22.0754717	19.09433962	22.56603774	3.031983972	0.386720057	688070	0.585882463
2	68249	73093	1	665	399805	414977	14	24	18	16	25	19.10377358	21.6509434	19.52830189	22.13207547	2.879646769	0.410555917	688070	0.754962324
2	68249	73093	1	666	414977	431476	14	24	18	15	26	18.67924528	22.0754717	19.09433962	22.56603774	3.66849963	0.299556743	688070	0.585882463
2	68249	73093	1	667	431476	438838	14	24	18	14	27	18.25471698	22.5	18.66037736	23	4.567773814	0.206324083	688070	0.423659492
2	68249	73093	1	668	438838	445310	14	25	17	15	26	19.10377358	21.6509434	19.52830189	22.13207547	4.544935519	0.208316974	688070	0.423659492
2	68249	73093	1	669	445310	486284	14	25	17	16	25	19.52830189	21.22641509	19.96226415	21.69811321	3.663580792	0.300157641	688070	0.585882463
2	68249	73093	1	670	486284	495550	14	25	17	16	25	19.10377358	21.6509434	19.52830189	22.13207547	3.828027307	0.280642838	688070	0.585882463
2	68249	73093	1	671	495550	499671	14	24	18	16	25	18.67924528	22.0754717	19.09433962	22.56603774	3.031983972	0.386720057	688070	0.585882463
2	68249	73093	1	672	499671	516253	14	23	19	16	25	18.25471698	22.5	18.66037736	23	2.331171185	0.506575666	688070	0.754962324
2	68249	73093	1	673	516253	516824	14	23	19	17	24	18.67924528	22.0754717	19.09433962	22.56603774	1.748746919	0.626151177	688070	0.876744057
2	68249	73093	1	674	516824	518934	14	23	19	18	23	19.10377358	21.6509434	19.52830189	22.13207547	1.272862014	0.735587124	688070	0.876744057
2	68249	73093	1	675	518934	519632	14	22	20	18	23	18.67924528	22.0754717	19.09433962	22.56603774	0.856550709	0.835898397	688070	0.876744057
2	68249	73093	1	676	519632	521930	14	22	20	17	24	18.25471698	22.5	18.66037736	23	1.237406439	0.74404739	688070	0.876744057
2	68249	73093	1	677	521930	537458	14	22	20	18	23	18.67924528	22.0754717	19.09433962	22.56603774	0.856550709	0.835898397	688070	0.876744057
2	68249	73093	1	678	537458	579278	14	22	20	18	23	19.10377358	21.6509434	19.52830189	22.13207547	0.718613648	0.868817344	688070	0.876744057
2	68249	73093	1	679	579278	608936	14	23	19	18	23	19.52830189	21.22641509	19.96226415	21.69811321	1.121718158	0.771833991	688070	0.876744057
2	68249	73093	1	680	608936	641644	14	23	19	19	22	19.95283019	20.80188679	20.39622642	21.26415094	0.742484574	0.863168521	688070	0.876744057
2	68249	73093	1	681	641644	653591	14	22	20	19	22	19.52830189	21.22641509	19.96226415	21.69811321	0.434287786	0.93307182	688070	0.876744057
2	68249	73093	1	682	653591	656463	14	21	21	19	22	19.10377358	21.6509434	19.52830189	22.13207547	0.222869276	0.973815617	688070	0.876744057
2	68249	73093	1	683	656463	680359	14	20	22	19	22	18.67924528	22.0754717	19.09433962	22.56603774	0.108309096	0.99082199	688070	0.876744057
2	68249	73093	1	684	680359	686778	14	19	23	19	22	18.25471698	22.5	18.66037736	23	0.091198148	0.992872343	688070	0.876744057
2	68249	73093	1	685	686778	692548	14	19	23	19	22	18.25471698	22.5	18.66037736	23	0.091198148	0.992872343	688070	0.876744057
2	68249	73093	1	686	692548	704327	14	19	23	18	23	18.25471698	22.5	18.66037736	23	0.064908967	0.995686452	688070	0.876744057
2	68249	73093	1	687	704327	720108	14	19	23	18	23	17.83018868	22.9245283	18.22641509	23.43396226	0.08784694	0.993254842	688070	0.876744057
2	68249	73093	1	688	720108	731490	14	19	23	17	24	17.40566038	23.3490566	17.79245283	23.86792453	0.187283677	0.979615562	688070	0.876744057
2	68249	73093	1	689	731490	737068	14	18	24	17	24	16.98113208	23.77358491	17.35849057	24.30188679	0.074442166	0.994717141	688070	0.876744057
2	68249	73093	1	690	737068	742367	14	18	24	16	25	16.55660377	24.19811321	16.9245283	24.73584906	0.180781132	0.980630574	688070	0.876744057
2	68249	73093	1	691	742367	768418	14	19	23	16	25	16.98113208	23.77358491	17.35849057	24.30188679	0.391564319	0.941979544	688070	0.876744057
2	68249	73093	1	692	768418	787635	14	19	23	17	24	17.40566038	23.3490566	17.79245283	23.86792453	0.187283677	0.979615562	688070	0.876744057
2	68249	73093	1	693	15980	19943	15	22	19	30	15	25.89622642	16.98113208	26.47169811	17.35849057	1.616948849	0.655552922	688070	0.876744057
2	68249	73093	1	694	19943	27748	15	22	19	31	14	26.32075472	16.55660377	26.90566038	16.9245283	2.198282516	0.532286749	688070	0.754962324
2	68249	73093	1	695	27748	36549	15	21	20	31	14	25.89622642	16.98113208	26.47169811	17.35849057	2.886837579	0.409403684	688070	0.754962324
2	68249	73093	1	696	36549	42076	15	21	20	29	16	25.04716981	17.83018868	25.60377358	18.22641509	1.640458626	0.65025129	688070	0.876744057
2	68249	73093	1	697	42076	49925	15	22	19	29	16	25.47169811	17.40566038	26.03773585	17.79245283	1.136806429	0.76819711	688070	0.876744057
2	68249	73093	1	698	49925	53372	15	22	19	28	17	25.04716981	17.83018868	25.60377358	18.22641509	0.754242533	0.86037732	688070	0.876744057
2	68249	73093	1	699	53372	70530	15	22	19	27	18	24.62264151	18.25471698	25.16981132	18.66037736	0.466224033	0.926246654	688070	0.876744057
2	68249	73093	1	700	70530	72102	15	23	18	27	18	25.04716981	17.83018868	25.60377358	18.22641509	0.247889428	0.969511344	688070	0.876744057
2	68249	73093	1	701	72102	87088	15	23	18	28	17	25.47169811	17.40566038	26.03773585	17.79245283	0.443316385	0.931155902	688070	0.876744057
2	68249	73093	1	702	87088	87955	15	23	18	26	19	24.62264151	18.25471698	25.16981132	18.66037736	0.144050624	0.986071613	688070	0.876744057
2	68249	73093	1	703	87955	98328	15	22	19	25	20	23.77358491	19.10377358	24.30188679	19.52830189	0.164326941	0.983131641	688070	0.876744057
2	68249	73093	1	704	98328	126153	15	21	20	25	20	23.3490566	19.52830189	23.86792453	19.96226415	0.301489619	0.95974808	688070	0.876744057
2	68249	73093	1	705	126153	142002	15	22	19	25	20	23.77358491	19.10377358	24.30188679	19.52830189	0.164326941	0.983131641	688070	0.876744057
2	68249	73093	1	706	142002	151661	15	22	19	26	19	24.19811321	18.67924528	24.73584906	19.09433962	0.270252407	0.965522532	688070	0.876744057
2	68249	73093	1	707	151661	188065	15	22	19	27	18	24.62264151	18.25471698	25.16981132	18.66037736	0.466224033	0.926246654	688070	0.876744057
2	68249	73093	1	708	188065	194938	15	22	19	26	19	24.19811321	18.67924528	24.73584906	19.09433962	0.270252407	0.965522532	688070	0.876744057
2	68249	73093	1	709	194938	217527	15	22	19	26	19	24.62264151	18.25471698	25.16981132	18.66037736	0.343337802	0.951681961	688070	0.876744057
2	68249	73093	1	710	217527	219061	15	19	22	26	19	23.3490566	19.52830189	23.86792453	19.96226415	1.359748961	0.714996317	688070	0.876744057
2	68249	73093	1	711	219061	237259	15	19	22	25	20	22.9245283	19.95283019	23.43396226	20.39622642	0.994245966	0.802644261	688070	0.876744057
2	68249	73093	1	712	237259	241632	15	18	23	25	20	22.5	20.37735849	23	20.83018868	1.444543949	0.695127396	688070	0.876744057
2	68249	73093	1	713	241632	252234	15	17	24	25	20	22.0754717	20.80188679	22.56603774	21.26415094	1.996287036	0.573177704	688070	0.876744057
2	68249	73093	1	714	252234	266995	15	16	25	25	20	21.6509434	21.22641509	22.13207547	21.69811321	2.650296057	0.448740152	688070	0.754962324
2	68249	73093	1	715	266995	280000	15	16	25	24	21	21.22641509	21.6509434	21.69811321	22.13207547	2.107012169	0.550495462	688070	0.754962324
2	68249	73093	1	716	280000	290446	15	19	22	23	22	22.0754717	20.80188679	22.56603774	21.26415094	0.531279717	0.911967573	688070	0.876744057
2	68249	73093	1	717	290446	295399	15	19	22	22	23	21.6509434	21.22641509	22.13207547	21.69811321	0.431675994	0.933623976	688070	0.876744057
2	68249	73093	1	718	295399	300649	15	19	22	23	22	22.0754717	20.80188679	22.56603774	21.26415094	0.531279717	0.911967573	688070	0.876744057
2	68249	73093	1	719	300649	314880	15	19	22	24	21	22.5	20.37735849	23	20.83018868	0.718517379	0.868840074	688070	0.876744057
2	68249	73093	1	720	314880	353875	15	19	22	23	22	22.0754717	20.80188679	22.56603774	21.26415094	0.531279717	0.911967573	688070	0.876744057
2	68249	73093	1	721	353875	406204	15	19	22	24	21	22.5	20.37735849	23	20.83018868	0.718517379	0.868840074	688070	0.876744057
2	68249	73093	1	722	406204	408875	15	19	22	23	22	22.0754717	20.80188679	22.56603774	21.26415094	0.531279717	0.911967573	688070	0.876744057
2	68249	73093	1	723	408875	431428	15	19	22	23	22	21.6509434	21.22641509	22.13207547	21.69811321	0.391011033	0.942093082	688070	0.876744057
2	68249	73093	1	724	431428	448095	15	19	22	24	21	21.6509434	21.22641509	22.13207547	21.69811321	0.532886565	0.911609201	688070	0.876744057
2	68249	73093	1	725	448095	453238	15	20	21	24	21	22.0754717	20.80188679	22.56603774	21.26415094	0.291419336	0.96163411	688070	0.876744057
2	68249	73093	1	726	453238	467803	15	20	21	26	19	22.9245283	19.95283019	23.43396226	20.39622642	0.804607886	0.848364574	688070	0.876744057
2	68249	73093	1	727	467803	478805	15	20	21	25	20	22.5	20.37735849	23	20.83018868	0.503803208	0.918055072	688070	0.876744057
2	68249	73093	1	728	478805	484908	15	20	21	24	21	22.0754717	20.80188679	22.56603774	21.26415094	0.291419336	0.96163411	688070	0.876744057
2	68249	73093	1	729	484908	488430	15	19	22	24	21	21.6509434	21.22641509	22.13207547	21.69811321	0.532886565	0.911609201	688070	0.876744057
2	68249	73093	1	730	488430	488987	15	20	21	24	21	22.0754717	20.80188679	22.56603774	21.26415094	0.291419336	0.96163411	688070	0.876744057
2	68249	73093	1	731	488987	489980	15	20	21	23	22	21.6509434	21.22641509	22.13207547	21.69811321	0.166540444	0.982800984	688070	0.876744057
2	68249	73093	1	732	489980	521375	15	19	22	23	22	21.22641509	21.6509434	21.69811321	22.13207547	0.318055079	0.956597802	688070	0.876744057
2	68249	73093	1	733	521375	595801	15	19	22	24	21	21.6509434	21.22641509	22.13207547	21.69811321	0.532886565	0.911609201	688070	0.876744057
2	68249	73093	1	734	595801	599160	15	18	23	25	20	21.6509434	21.22641509	22.13207547	21.69811321	1.268370131	0.736657249	688070	0.876744057
2	68249	73093	1	735	599160	600224	15	17	24	25	20	21.22641509	21.6509434	21.69811321	22.13207547	1.804243959	0.614011839	688070	0.876744057
2	68249	73093	1	736	600224	640624	15	16	25	25	20	20.80188679	22.0754717	21.26415094	22.56603774	2.444033113	0.485490511	688070	0.754962324
2	68249	73093	1	737	640624	666569	15	16	25	24	21	20.37735849	22.5	20.83018868	23	1.874374867	0.598885375	688070	0.876744057
2	68249	73093	1	738	666569	728180	15	16	25	23	22	19.95283019	22.9245283	20.39622642	23.43396226	1.391136134	0.707613781	688070	0.876744057
2	68249	73093	1	739	728180	732062	15	16	25	23	22	19.52830189	23.3490566	19.96226415	23.86792453	1.362663551	0.714309458	688070	0.876744057
2	68249	73093	1	740	732062	740470	15	17	24	23	22	19.95283019	22.9245283	20.39622642	23.43396226	0.907588284	0.823596206	688070	0.876744057
2	68249	73093	1	741	740470	764482	15	18	23	23	22	20.37735849	22.5	20.83018868	23	0.557969875	0.905983089	688070	0.876744057
2	68249	73093	1	742	764482	791750	15	18	23	23	22	19.95283019	22.9245283	20.39622642	23.43396226	0.611519639	0.893790226	688070	0.876744057
2	68249	73093	1	743	791750	829077	15	18	23	24	21	20.37735849	22.5	20.83018868	23	0.944745237	0.814618494	688070	0.876744057
2	68249	73093	1	744	829077	832723	15	19	22	24	21	20.80188679	22.0754717	21.26415094	22.56603774	0.61701448	0.892526489	688070	0.876744057
2	68249	73093	1	745	832723	833840	15	19	22	23	22	20.37735849	22.5	20.83018868	23	0.373710616	0.945618087	688070	0.876744057
2	68249	73093	1	746	833840	842833	15	18	23	23	22	19.95283019	22.9245283	20.39622642	23.43396226	0.611519639	0.893790226	688070	0.876744057
2	68249	73093	1	747	842833	851457	15	19	22	23	22	20.37735849	22.5	20.83018868	23	0.373710616	0.945618087	688070	0.876744057
2	68249	73093	1	748	851457	855394	15	19	22	24	21	20.80188679	22.0754717	21.26415094	22.56603774	0.61701448	0.892526489	688070	0.876744057
2	68249	73093	1	749	855394	885026	15	19	22	25	20	21.22641509	21.6509434	21.69811321	22.13207547	0.947006486	0.814071754	688070	0.876744057
2	68249	73093	1	750	885026	905484	15	18	23	25	20	20.80188679	22.0754717	21.26415094	22.56603774	1.364249405	0.713935844	688070	0.876744057
2	68249	73093	1	751	905484	914073	15	18	23	26	19	21.22641509	21.6509434	21.69811321	22.13207547	1.870613192	0.599690558	688070	0.876744057
2	68249	73093	1	752	914073	929119	15	17	24	26	19	20.80188679	22.0754717	21.26415094	22.56603774	2.480911521	0.478750681	688070	0.754962324
2	68249	73093	1	753	929119	932511	15	18	23	26	19	21.22641509	21.6509434	21.69811321	22.13207547	1.870613192	0.599690558	688070	0.876744057
2	68249	73093	1	754	932511	943922	15	18	23	25	20	20.80188679	22.0754717	21.26415094	22.56603774	1.364249405	0.713935844	688070	0.876744057
2	68249	73093	1	755	943922	961440	15	19	22	25	20	21.22641509	21.6509434	21.69811321	22.13207547	0.947006486	0.814071754	688070	0.876744057
2	68249	73093	1	756	961440	986902	15	19	22	26	19	21.6509434	21.22641509	22.13207547	21.69811321	1.364259114	0.713933557	688070	0.876744057
2	68249	73093	1	757	986902	988697	15	20	21	26	19	22.0754717	20.80188679	22.56603774	21.26415094	0.960656931	0.810770576	688070	0.876744057
2	68249	73093	1	758	988697	990194	15	19	22	26	19	21.6509434	21.22641509	22.13207547	21.69811321	1.364259114	0.713933557	688070	0.876744057
2	68249	73093	1	759	990194	992230	15	19	22	25	20	21.22641509	21.6509434	21.69811321	22.13207547	0.947006486	0.814071754	688070	0.876744057
2	68249	73093	1	760	992230	1013417	15	18	23	25	20	20.80188679	22.0754717	21.26415094	22.56603774	1.364249405	0.713935844	688070	0.876744057
2	68249	73093	1	761	1013417	1018007	15	19	22	25	20	21.22641509	21.6509434	21.69811321	22.13207547	0.947006486	0.814071754	688070	0.876744057
2	68249	73093	1	762	1018007	1029892	15	19	22	24	21	20.80188679	22.0754717	21.26415094	22.56603774	0.61701448	0.892526489	688070	0.876744057
2	68249	73093	1	763	1029892	1073097	15	19	22	25	20	21.22641509	21.6509434	21.69811321	22.13207547	0.947006486	0.814071754	688070	0.876744057
2	68249	73093	1	764	1073097	1085884	15	19	21	25	20	21.22641509	21.22641509	21.69811321	21.69811321	0.87129815	0.832348112	688070	0.876744057
2	68249	73093	1	765	17178	43253	16	22	20	15	25	19.10377358	21.22641509	19.52830189	21.69811321	2.062443817	0.559547923	688070	0.754962324
2	68249	73093	1	766	43253	49780	16	23	19	15	25	19.52830189	20.80188679	19.96226415	21.26415094	2.663145874	0.446526647	688070	0.754962324
2	68249	73093	1	767	49780	56020	16	23	19	14	26	19.10377358	21.22641509	19.52830189	21.69811321	3.446076667	0.327823392	688070	0.585882463
2	68249	73093	1	768	56020	61694	16	24	18	14	26	19.52830189	20.80188679	19.96226415	21.26415094	4.23688617	0.236994695	688070	0.423659492
2	68249	73093	1	769	61694	73376	16	23	19	14	26	19.10377358	21.22641509	19.52830189	21.69811321	3.446076667	0.327823392	688070	0.585882463
2	68249	73093	1	770	73376	83789	16	22	20	14	26	18.67924528	21.6509434	19.09433962	22.13207547	2.751387071	0.431565124	688070	0.754962324
2	68249	73093	1	771	83789	118352	16	23	19	14	26	19.52830189	20.80188679	19.96226415	21.26415094	3.608807692	0.306921833	688070	0.585882463
2	68249	73093	1	772	118352	132554	16	23	19	13	27	19.10377358	21.22641509	19.52830189	21.69811321	4.506076667	0.211748883	688070	0.423659492
2	68249	73093	1	773	132554	210421	16	23	19	15	25	19.95283019	20.37735849	20.39622642	20.83018868	2.82085541	0.420078254	688070	0.754962324
2	68249	73093	1	774	210421	227840	16	22	20	15	25	19.52830189	20.80188679	19.96226415	21.26415094	2.23362798	0.525355125	688070	0.754962324
2	68249	73093	1	775	227840	272782	16	22	20	16	24	19.95283019	20.37735849	20.39622642	20.83018868	1.646959069	0.648789657	688070	0.876744057
2	68249	73093	1	776	272782	277283	16	22	20	16	24	19.52830189	20.80188679	19.96226415	21.26415094	1.48221021	0.686382251	688070	0.876744057
2	68249	73093	1	777	277283	289346	16	22	20	15	25	19.10377358	21.22641509	19.52830189	21.69811321	2.062443817	0.559547923	688070	0.754962324
2	68249	73093	1	778	289346	300924	16	21	21	14	25	18.25471698	21.6509434	18.66037736	22.13207547	1.967975814	0.579079981	688070	0.876744057
2	68249	73093	1	779	300924	303205	16	20	22	14	25	17.83018868	22.0754717	18.22641509	22.56603774	1.506873449	0.680684855	688070	0.876744057
2	68249	73093	1	780	303205	343031	16	21	21	14	25	18.25471698	21.6509434	18.66037736	22.13207547	1.967975814	0.579079981	688070	0.876744057
2	68249	73093	1	781	343031	369158	16	21	21	15	24	18.67924528	21.22641509	19.09433962	21.69811321	1.412887911	0.702516535	688070	0.876744057
2	68249	73093	1	782	369158	370964	16	22	20	15	24	19.10377358	20.80188679	19.52830189	21.26415094	1.872029756	0.599387261	688070	0.876744057
2	68249	73093	1	783	370964	383807	16	21	21	15	24	18.67924528	21.22641509	19.09433962	21.69811321	1.412887911	0.702516535	688070	0.876744057
2	68249	73093	1	784	383807	420232	16	21	21	14	25	18.25471698	21.6509434	18.66037736	22.13207547	1.967975814	0.579079981	688070	0.876744057
2	68249	73093	1	785	420232	429010	16	22	20	14	25	18.67924528	21.22641509	19.09433962	21.69811321	2.522838724	0.471177754	688070	0.754962324
2	68249	73093	1	786	429010	432005	16	22	20	13	26	18.25471698	21.6509434	18.66037736	22.13207547	3.287281201	0.34941673	688070	0.585882463
2	68249	73093	1	787	432005	434198	16	22	20	13	26	18.67924528	21.22641509	19.09433962	21.69811321	3.459241886	0.326086874	688070	0.585882463
2	68249	73093	1	788	434198	456343	16	22	20	12	27	18.25471698	21.6509434	18.66037736	22.13207547	4.342258501	0.226799427	688070	0.423659492
2	68249	73093	1	789	456343	458019	16	22	20	12	27	17.83018868	22.0754717	18.22641509	22.56603774	4.168549937	0.243829516	688070	0.423659492
2	68249	73093	1	790	458019	469068	16	22	20	13	26	18.25471698	21.6509434	18.66037736	22.13207547	3.287281201	0.34941673	688070	0.585882463
2	68249	73093	1	791	469068	489398	16	21	21	13	26	17.83018868	22.0754717	18.22641509	22.56603774	2.637148086	0.451014201	688070	0.754962324
2	68249	73093	1	792	489398	492582	16	20	22	14	25	17.83018868	22.0754717	18.22641509	22.56603774	1.506873449	0.680684855	688070	0.876744057
2	68249	73093	1	793	492582	505277	16	21	21	14	25	18.25471698	21.6509434	18.66037736	22.13207547	1.967975814	0.579079981	688070	0.876744057
2	68249	73093	1	794	505277	508062	16	21	21	16	23	19.10377358	20.80188679	19.52830189	21.26415094	0.969287416	0.80868291	688070	0.876744057
2	68249	73093	1	795	508062	579688	16	21	21	16	23	18.67924528	21.22641509	19.09433962	21.69811321	0.870318741	0.83258402	688070	0.876744057
2	68249	73093	1	796	579688	586167	16	21	21	15	24	18.25471698	21.6509434	18.66037736	22.13207547	1.308089615	0.72721302	688070	0.876744057
2	68249	73093	1	797	586167	587015	16	21	21	14	25	17.83018868	22.0754717	18.22641509	22.56603774	1.858481101	0.60229222	688070	0.876744057
2	68249	73093	1	798	587015	605324	16	20	22	14	25	17.40566038	22.5	17.79245283	23	1.380073853	0.710212107	688070	0.876744057
2	68249	73093	1	799	605324	621448	16	20	22	15	24	17.83018868	22.0754717	18.22641509	22.56603774	0.926566075	0.819012529	688070	0.876744057
2	68249	73093	1	800	621448	633004	16	21	21	15	24	18.25471698	21.6509434	18.66037736	22.13207547	1.308089615	0.72721302	688070	0.876744057
2	68249	73093	1	801	633004	643702	16	21	21	16	23	18.67924528	21.22641509	19.09433962	21.69811321	0.870318741	0.83258402	688070	0.876744057
2	68249	73093	1	802	643702	658069	16	21	21	17	22	19.10377358	20.80188679	19.52830189	21.26415094	0.542904689	0.909369241	688070	0.876744057
2	68249	73093	1	803	658069	661010	16	21	21	18	21	19.52830189	20.37735849	19.96226415	20.83018868	0.324208041	0.955413123	688070	0.876744057
2	68249	73093	1	804	661010	684181	16	21	21	17	22	19.10377358	20.80188679	19.52830189	21.26415094	0.542904689	0.909369241	688070	0.876744057
2	68249	73093	1	805	684181	689917	16	21	21	18	21	19.52830189	20.37735849	19.96226415	20.83018868	0.324208041	0.955413123	688070	0.876744057
2	68249	73093	1	806	689917	692202	16	21	21	17	22	19.10377358	20.80188679	19.52830189	21.26415094	0.542904689	0.909369241	688070	0.876744057
2	68249	73093	1	807	692202	694354	16	21	21	18	21	19.52830189	20.37735849	19.96226415	20.83018868	0.324208041	0.955413123	688070	0.876744057
2	68249	73093	1	808	694354	696753	16	22	20	18	21	19.95283019	19.95283019	20.39622642	20.39622642	0.509542954	0.91678992	688070	0.876744057
2	68249	73093	1	809	696753	697499	16	23	19	18	21	20.37735849	19.52830189	20.83018868	19.96226415	0.790318977	0.851781178	688070	0.876744057
2	68249	73093	1	810	697499	699627	16	24	18	18	21	20.80188679	19.10377358	21.26415094	19.52830189	1.167429978	0.760826075	688070	0.876744057
2	68249	73093	1	811	699627	702768	16	25	17	18	21	21.22641509	18.67924528	21.69811321	19.09433962	1.642298539	0.649837394	688070	0.876744057
2	68249	73093	1	812	702768	727083	16	25	17	19	20	21.6509434	18.25471698	22.13207547	18.66037736	1.143701828	0.76653612	688070	0.876744057
2	68249	73093	1	813	727083	749228	16	25	17	19	20	22.0754717	17.83018868	22.56603774	18.22641509	1.162206039	0.762082394	688070	0.876744057
2	68249	73093	1	814	749228	781927	16	26	16	19	20	22.5	17.40566038	23	17.79245283	1.62751111	0.653168077	688070	0.876744057
2	68249	73093	1	815	781927	806516	16	26	16	18	21	22.0754717	17.83018868	22.56603774	18.22641509	2.231519093	0.525766814	688070	0.754962324
2	68249	73093	1	816	806516	812805	16	26	16	19	20	22.5	17.40566038	23	17.79245283	1.62751111	0.653168077	688070	0.876744057
2	68249	73093	1	817	812805	819209	16	27	15	19	20	22.9245283	16.98113208	23.43396226	17.35849057	2.196583417	0.532621653	688070	0.754962324
2	68249	73093	1	818	819209	839673	16	27	15	20	19	23.3490566	16.55660377	23.86792453	16.9245283	1.598557111	0.659717033	688070	0.876744057
2	68249	73093	1	819	839673	863626	16	26	16	20	19	22.9245283	16.98113208	23.43396226	17.35849057	1.127716893	0.77038768	688070	0.876744057
2	68249	73093	1	820	863626	864219	16	25	17	20	19	22.5	17.40566038	23	17.79245283	0.760490962	0.858891818	688070	0.876744057
2	68249	73093	1	821	864219	867321	16	26	16	20	19	22.9245283	16.98113208	23.43396226	17.35849057	1.127716893	0.77038768	688070	0.876744057
2	68249	73093	1	822	867321	878424	16	25	17	20	19	22.5	17.40566038	23	17.79245283	0.760490962	0.858891818	688070	0.876744057
2	68249	73093	1	823	878424	879129	16	24	18	20	19	22.0754717	17.83018868	22.56603774	18.22641509	0.494020199	0.92020317	688070	0.876744057
2	68249	73093	1	824	879129	880051	16	24	18	20	18	22.0754717	17.40566038	22.56603774	17.79245283	0.482285175	0.922765685	688070	0.876744057
2	68249	73093	1	825	880051	882501	16	24	18	21	17	22.5	16.98113208	23	17.35849057	0.342448728	0.951856933	688070	0.876744057
2	68249	73093	1	826	882501	884487	16	24	18	21	17	22.0754717	17.40566038	22.56603774	17.79245283	0.332048614	0.953892493	688070	0.876744057
2	68249	73093	1	827	884487	899476	16	24	18	22	16	22.5	16.98113208	23	17.35849057	0.310926989	0.957960479	688070	0.876744057
2	68249	73093	1	828	899476	903317	16	24	18	23	15	22.9245283	16.55660377	23.43396226	16.9245283	0.403167792	0.939587329	688070	0.876744057
2	68249	73093	1	829	903317	918434	16	24	18	22	16	22.5	16.98113208	23	17.35849057	0.310926989	0.957960479	688070	0.876744057
3	73093	77250	1	4	77250	79443	1	46	1	0	44	20.39622642	19.95283019	19.09433962	18.67924528	103.561885	2.66377E-22	688070	0
3	73093	77250	1	5	79443	83088	1	45	2	0	44	19.95283019	20.39622642	18.67924528	19.09433962	99.19942227	2.31008E-21	688070	0
3	73093	77250	1	6	83088	121531	1	44	3	0	44	19.50943396	20.83962264	18.26415094	19.50943396	95.02259624	1.82583E-20	688070	0
3	73093	77250	1	7	121531	122287	1	44	3	1	43	19.95283019	20.39622642	18.67924528	19.09433962	90.4812568	1.72658E-19	688070	0
3	73093	77250	1	8	122287	136252	1	43	4	1	43	19.50943396	20.83962264	18.26415094	19.50943396	86.49448481	1.23974E-18	688070	0
3	73093	77250	1	9	136252	141013	1	44	3	3	41	20.83962264	19.50943396	19.50943396	18.26415094	81.98344994	1.1522E-17	688070	0
3	73093	77250	1	10	141013	142136	1	42	5	3	41	19.95283019	20.39622642	18.67924528	19.09433962	74.27524852	5.1812E-16	688070	0
3	73093	77250	1	11	142136	152856	1	42	5	4	40	20.39622642	19.95283019	19.09433962	18.67924528	70.35669341	3.57995E-15	688070	0
3	73093	77250	1	12	152856	172768	1	41	6	4	40	19.95283019	20.39622642	18.67924528	19.09433962	66.78740571	2.07945E-14	688070	0
3	73093	77250	1	13	172768	175227	1	40	7	5	39	19.95283019	20.39622642	18.67924528	19.09433962	59.70967045	6.78065E-13	688070	0
3	73093	77250	1	14	175227	203286	1	40	7	4	40	19.50943396	20.83962264	18.26415094	19.50943396	63.37317558	1.11758E-13	688070	0
3	73093	77250	1	15	203286	206464	1	40	7	3	41	19.06603774	21.28301887	17.8490566	19.9245283	67.21639807	1.68324E-14	688070	0
3	73093	77250	1	16	206464	207570	1	39	8	3	41	18.62264151	21.72641509	17.43396226	20.33962264	63.905938	8.59717E-14	688070	0
3	73093	77250	1	17	207570	234229	1	39	8	3	41	18.62264151	22.16981132	17.43396226	20.75471698	63.05258275	1.30866E-13	688070	0
3	73093	77250	1	18	12252	48193	2	26	17	16	22	21.28301887	20.83962264	19.9245283	19.50943396	2.843824098	0.416336421	688070	0.754962324
3	73093	77250	1	19	48193	57919	2	26	17	17	21	21.72641509	20.39622642	20.33962264	19.09433962	2.144659995	0.542930717	688070	0.754962324
3	73093	77250	1	20	57919	59299	2	26	17	17	21	22.16981132	19.95283019	20.75471698	18.67924528	2.066315787	0.558757313	688070	0.754962324
3	73093	77250	1	21	59299	63005	2	26	17	18	20	22.61320755	19.50943396	21.16981132	18.26415094	1.469623492	0.689298749	688070	0.876744057
3	73093	77250	1	22	63005	82089	2	25	18	18	20	22.16981132	19.95283019	20.75471698	18.67924528	1.011441513	0.798483477	688070	0.876744057
3	73093	77250	1	23	82089	104429	2	25	18	17	21	21.72641509	20.39622642	20.33962264	19.09433962	1.513290704	0.67920626	688070	0.876744057
3	73093	77250	1	24	104429	107823	2	25	18	16	22	21.28301887	20.83962264	19.9245283	19.50943396	2.127040486	0.546461695	688070	0.754962324
3	73093	77250	1	25	107823	121963	2	25	18	15	23	20.83962264	21.28301887	19.50943396	19.9245283	2.854025564	0.414683405	688070	0.754962324
3	73093	77250	1	26	121963	130207	2	24	19	15	23	20.39622642	21.72641509	19.09433962	20.33962264	2.204786072	0.531006288	688070	0.754962324
3	73093	77250	1	27	130207	146359	2	24	19	16	22	20.83962264	21.28301887	19.50943396	19.9245283	1.571662692	0.665832047	688070	0.876744057
3	73093	77250	1	28	146359	156605	2	23	20	16	22	20.39622642	21.72641509	19.09433962	20.33962264	1.106575541	0.775486966	688070	0.876744057
3	73093	77250	1	29	156605	159534	2	24	19	16	22	20.83962264	21.28301887	19.50943396	19.9245283	1.571662692	0.665832047	688070	0.876744057
3	73093	77250	1	30	159534	173359	2	24	19	17	21	21.28301887	20.83962264	19.9245283	19.50943396	1.052387636	0.788578509	688070	0.876744057
3	73093	77250	1	31	173359	178383	2	25	18	17	21	21.72641509	20.39622642	20.33962264	19.09433962	1.513290704	0.67920626	688070	0.876744057
3	73093	77250	1	32	178383	187130	2	26	17	17	21	22.16981132	19.95283019	20.75471698	18.67924528	2.066315787	0.558757313	688070	0.754962324
3	73093	77250	1	33	187130	190576	2	26	17	16	22	21.72641509	20.39622642	20.33962264	19.09433962	2.7741873	0.427766803	688070	0.754962324
3	73093	77250	1	34	190576	192830	2	26	17	17	21	22.16981132	19.95283019	20.75471698	18.67924528	2.066315787	0.558757313	688070	0.754962324
3	73093	77250	1	35	192830	193594	2	25	18	17	21	21.72641509	20.39622642	20.33962264	19.09433962	1.513290704	0.67920626	688070	0.876744057
3	73093	77250	1	36	193594	211285	2	25	18	17	21	22.16981132	19.95283019	20.75471698	18.67924528	1.520027371	0.6776558	688070	0.876744057
3	73093	77250	1	37	211285	218406	2	24	19	17	21	21.72641509	20.39622642	20.33962264	19.09433962	1.072032609	0.783829449	688070	0.876744057
3	73093	77250	1	38	218406	259446	2	25	18	17	21	22.16981132	19.95283019	20.75471698	18.67924528	1.520027371	0.6776558	688070	0.876744057
3	73093	77250	1	39	259446	270078	2	25	18	18	20	22.61320755	19.50943396	21.16981132	18.26415094	1.008308211	0.799241625	688070	0.876744057
3	73093	77250	1	40	270078	272752	2	23	20	18	20	21.72641509	20.39622642	20.33962264	19.09433962	0.394431731	0.941390352	688070	0.876744057
3	73093	77250	1	41	272752	273602	2	22	21	17	21	20.83962264	21.28301887	19.50943396	19.9245283	0.449206093	0.929900182	688070	0.876744057
3	73093	77250	1	42	273602	309132	2	22	21	18	20	21.28301887	20.83962264	19.9245283	19.50943396	0.223615105	0.973689881	688070	0.876744057
3	73093	77250	1	43	309132	315566	2	22	21	17	21	20.83962264	21.28301887	19.50943396	19.9245283	0.449206093	0.929900182	688070	0.876744057
3	73093	77250	1	44	315566	322442	2	23	20	17	21	21.28301887	20.83962264	19.9245283	19.50943396	0.715489342	0.869554794	688070	0.876744057
3	73093	77250	1	45	322442	333051	2	23	20	17	21	20.83962264	21.28301887	19.50943396	19.9245283	0.682135774	0.877397534	688070	0.876744057
3	73093	77250	1	46	333051	342067	2	23	20	18	20	21.28301887	20.83962264	19.9245283	19.50943396	0.370570741	0.946252491	688070	0.876744057
3	73093	77250	1	47	342067	349713	2	24	19	18	20	21.72641509	20.39622642	20.33962264	19.09433962	0.645578629	0.88592341	688070	0.876744057
3	73093	77250	1	48	349713	352281	2	23	20	18	20	21.28301887	20.83962264	19.9245283	19.50943396	0.370570741	0.946252491	688070	0.876744057
3	73093	77250	1	49	352281	403658	2	23	20	19	19	21.72641509	20.39622642	20.33962264	19.09433962	0.171051075	0.982121514	688070	0.876744057
3	73093	77250	1	50	403658	429597	2	22	21	19	19	21.28301887	20.83962264	19.9245283	19.50943396	0.081589798	0.993951228	688070	0.876744057
3	73093	77250	1	51	429597	446277	2	22	21	18	20	20.83962264	21.28301887	19.50943396	19.9245283	0.18544481	0.97990408	688070	0.876744057
3	73093	77250	1	52	446277	459223	2	22	21	17	21	20.39622642	21.72641509	19.09433962	20.33962264	0.401549531	0.939922213	688070	0.876744057
3	73093	77250	1	53	459223	465716	2	21	22	17	21	19.95283019	22.16981132	18.67924528	20.75471698	0.210119785	0.975939319	688070	0.876744057
3	73093	77250	1	54	465716	483769	2	21	22	18	20	20.39622642	21.72641509	19.09433962	20.33962264	0.089708042	0.993043225	688070	0.876744057
3	73093	77250	1	55	483769	506201	2	21	22	17	21	19.95283019	22.16981132	18.67924528	20.75471698	0.210119785	0.975939319	688070	0.876744057
3	73093	77250	1	56	506201	510534	2	19	24	17	21	19.06603774	23.05660377	17.8490566	21.58490566	0.095067475	0.992422704	688070	0.876744057
3	73093	77250	1	57	510534	512807	2	17	26	14	24	16.8490566	25.27358491	15.77358491	23.66037736	0.226528101	0.973197234	688070	0.876744057
3	73093	77250	1	58	512807	569965	2	17	26	14	24	16.40566038	25.71698113	15.35849057	24.0754717	0.145044145	0.985931428	688070	0.876744057
3	73093	77250	1	59	569965	575803	2	18	25	14	24	16.8490566	25.27358491	15.77358491	23.66037736	0.285878605	0.96266208	688070	0.876744057
3	73093	77250	1	60	575803	576305	2	20	23	14	24	17.73584906	24.38679245	16.60377358	22.83018868	0.836162416	0.840799326	688070	0.876744057
3	73093	77250	1	61	576305	580305	2	19	24	14	24	17.29245283	24.83018868	16.18867925	23.24528302	0.516778351	0.915190118	688070	0.876744057
3	73093	77250	1	62	580305	600572	2	20	23	14	24	17.73584906	24.38679245	16.60377358	22.83018868	0.836162416	0.840799326	688070	0.876744057
3	73093	77250	1	63	600572	629553	2	20	23	15	23	18.17924528	23.94339623	17.01886792	22.41509434	0.47428124	0.92450427	688070	0.876744057
3	73093	77250	1	64	629553	655067	2	21	22	15	23	18.62264151	23.5	17.43396226	22	0.78449822	0.85317115	688070	0.876744057
3	73093	77250	1	65	655067	671348	2	22	21	15	23	19.06603774	23.05660377	17.8490566	21.58490566	1.182473142	0.757210976	688070	0.876744057
3	73093	77250	1	66	671348	682000	2	21	22	15	23	18.62264151	23.5	17.43396226	22	0.78449822	0.85317115	688070	0.876744057
3	73093	77250	1	67	682000	691799	2	21	22	14	24	18.17924528	23.94339623	17.01886792	22.41509434	1.242977981	0.742715933	688070	0.876744057
3	73093	77250	1	68	691799	718772	2	20	23	14	24	17.73584906	24.38679245	16.60377358	22.83018868	0.836162416	0.840799326	688070	0.876744057
3	73093	77250	1	69	718772	720649	2	20	23	15	23	18.62264151	23.5	17.43396226	22	0.497770763	0.919380892	688070	0.876744057
3	73093	77250	1	70	720649	724502	2	20	23	14	24	18.17924528	23.94339623	17.01886792	22.41509434	0.867091456	0.833361244	688070	0.876744057
3	73093	77250	1	71	724502	725839	2	19	24	15	23	18.17924528	23.94339623	17.01886792	22.41509434	0.291940622	0.961537036	688070	0.876744057
3	73093	77250	1	72	725839	744266	2	19	24	17	21	19.06603774	23.05660377	17.8490566	21.58490566	0.095067475	0.992422704	688070	0.876744057
3	73093	77250	1	73	744266	753051	2	19	24	18	20	19.50943396	22.61320755	18.26415094	21.16981132	0.166812126	0.982760273	688070	0.876744057
3	73093	77250	1	74	753051	756454	2	19	24	18	20	19.95283019	22.16981132	18.67924528	20.75471698	0.248733582	0.969363123	688070	0.876744057
3	73093	77250	1	75	756454	758480	2	20	23	18	20	20.39622642	21.72641509	19.09433962	20.33962264	0.150743742	0.985119334	688070	0.876744057
3	73093	77250	1	76	758480	761398	2	20	23	19	19	20.83962264	21.28301887	19.50943396	19.9245283	0.228545434	0.972854621	688070	0.876744057
3	73093	77250	1	77	761398	799213	2	22	21	19	19	21.72641509	20.39622642	20.33962264	19.09433962	0.110015375	0.990609034	688070	0.876744057
3	73093	77250	1	78	799213	810171	2	22	21	19	19	21.28301887	20.83962264	19.9245283	19.50943396	0.081589798	0.993951228	688070	0.876744057
3	73093	77250	1	79	810171	821182	2	23	20	19	19	21.72641509	20.39622642	20.33962264	19.09433962	0.171051075	0.982121514	688070	0.876744057
3	73093	77250	1	80	11671	43855	3	16	27	19	21	19.06603774	23.94339623	17.8490566	22.41509434	1.046810731	0.789927152	688070	0.876744057
3	73093	77250	1	81	43855	49815	3	17	26	19	21	19.50943396	23.5	18.26415094	22	0.663838994	0.881674586	688070	0.876744057
3	73093	77250	1	82	49815	51673	3	16	27	19	21	19.06603774	23.94339623	17.8490566	22.41509434	1.046810731	0.789927152	688070	0.876744057
3	73093	77250	1	83	51673	53872	3	16	27	18	22	18.62264151	24.38679245	17.43396226	22.83018868	0.697937858	0.873688879	688070	0.876744057
3	73093	77250	1	84	53872	59445	3	17	26	18	22	19.06603774	23.94339623	17.8490566	22.41509434	0.409494555	0.938274234	688070	0.876744057
3	73093	77250	1	85	59445	69588	3	18	25	18	22	19.50943396	23.5	18.26415094	22	0.216349105	0.974907815	688070	0.876744057
3	73093	77250	1	86	69588	72704	3	17	26	18	22	19.06603774	23.94339623	17.8490566	22.41509434	0.409494555	0.938274234	688070	0.876744057
3	73093	77250	1	87	72704	96422	3	16	27	18	22	18.62264151	24.38679245	17.43396226	22.83018868	0.697937858	0.873688879	688070	0.876744057
3	73093	77250	1	88	96422	104889	3	17	26	18	22	19.06603774	23.94339623	17.8490566	22.41509434	0.409494555	0.938274234	688070	0.876744057
3	73093	77250	1	89	104889	106163	3	17	26	19	21	19.50943396	23.5	18.26415094	22	0.663838994	0.881674586	688070	0.876744057
3	73093	77250	1	90	106163	139944	3	17	26	18	22	19.06603774	23.94339623	17.8490566	22.41509434	0.409494555	0.938274234	688070	0.876744057
3	73093	77250	1	91	139944	164637	3	18	25	18	22	19.50943396	23.5	18.26415094	22	0.216349105	0.974907815	688070	0.876744057
3	73093	77250	1	92	164637	210077	3	19	24	18	22	19.95283019	23.05660377	18.67924528	21.58490566	0.116784496	0.989749813	688070	0.876744057
3	73093	77250	1	93	210077	212002	3	20	23	18	22	20.39622642	22.61320755	19.09433962	21.16981132	0.109588738	0.99066242	688070	0.876744057
3	73093	77250	1	94	212002	220684	3	20	23	17	23	19.95283019	23.05660377	18.67924528	21.58490566	0.243985722	0.970194301	688070	0.876744057
3	73093	77250	1	95	220684	224392	3	21	22	17	23	20.39622642	22.61320755	19.09433962	21.16981132	0.422441513	0.935568568	688070	0.876744057
3	73093	77250	1	96	224392	230110	3	20	23	18	22	20.39622642	22.61320755	19.09433962	21.16981132	0.109588738	0.99066242	688070	0.876744057
3	73093	77250	1	97	230110	244383	3	20	23	19	21	21.28301887	21.72641509	19.9245283	20.33962264	0.216341965	0.974909004	688070	0.876744057
3	73093	77250	1	98	244383	250795	3	19	24	18	22	20.39622642	22.61320755	19.09433962	21.16981132	0.275901702	0.964495116	688070	0.876744057
3	73093	77250	1	99	250795	263816	3	19	24	19	21	20.83962264	22.16981132	19.50943396	20.75471698	0.329682276	0.954352714	688070	0.876744057
3	73093	77250	1	100	263816	277709	3	18	25	19	21	20.39622642	22.61320755	19.09433962	21.16981132	0.535268647	0.911077466	688070	0.876744057
3	73093	77250	1	101	277709	303668	3	17	26	19	21	19.95283019	23.05660377	18.67924528	21.58490566	0.834101281	0.84129426	688070	0.876744057
3	73093	77250	1	102	6893	37817	4	19	28	13	31	17.29245283	29.70754717	16.18867925	27.81132075	1.260427516	0.738550703	688070	0.876744057
3	73093	77250	1	103	37817	40905	4	19	28	14	30	17.73584906	29.26415094	16.60377358	27.39622642	0.800498212	0.849347864	688070	0.876744057
3	73093	77250	1	104	40905	42242	4	18	29	14	30	17.29245283	29.70754717	16.18867925	27.81132075	0.513950853	0.915815953	688070	0.876744057
3	73093	77250	1	105	42242	46014	4	18	29	13	31	16.8490566	30.1509434	15.77358491	28.22641509	0.882792336	0.829578303	688070	0.876744057
3	73093	77250	1	106	46014	52851	4	17	30	13	31	16.40566038	30.59433962	15.35849057	28.64150943	0.589463907	0.898840079	688070	0.876744057
3	73093	77250	1	107	52851	57243	4	15	32	13	31	15.51886792	31.48113208	14.52830189	29.47169811	0.265922031	0.966304804	688070	0.876744057
3	73093	77250	1	108	57243	61823	4	13	34	14	30	15.0754717	31.9245283	14.11320755	29.88679245	0.422001618	0.935660898	688070	0.876744057
3	73093	77250	1	109	61823	66883	4	12	35	14	30	14.63207547	32.36792453	13.69811321	30.30188679	0.697162398	0.873871179	688070	0.876744057
3	73093	77250	1	110	66883	110643	4	12	35	15	29	15.0754717	31.9245283	14.11320755	29.88679245	1.005722905	0.799867186	688070	0.876744057
3	73093	77250	1	111	110643	120173	4	12	35	16	28	15.51886792	31.48113208	14.52830189	29.47169811	1.413795734	0.702304146	688070	0.876744057
3	73093	77250	1	112	120173	121740	4	13	34	16	28	15.96226415	31.03773585	14.94339623	29.05660377	0.945586565	0.814415076	688070	0.876744057
3	73093	77250	1	113	121740	122598	4	13	34	15	29	15.51886792	31.48113208	14.52830189	29.47169811	0.633241616	0.888782057	688070	0.876744057
3	73093	77250	1	114	122598	126182	4	12	35	18	26	16.8490566	30.1509434	15.77358491	28.22641509	2.665251421	0.446164792	688070	0.754962324
3	73093	77250	1	115	126182	129334	4	13	34	17	27	16.40566038	30.1509434	15.35849057	28.22641509	1.42708254	0.699198894	688070	0.876744057
3	73093	77250	1	116	129334	130364	4	13	34	18	26	16.8490566	29.70754717	15.77358491	27.81132075	1.931733717	0.58669581	688070	0.876744057
3	73093	77250	1	117	130364	133398	4	12	35	18	26	16.40566038	30.1509434	15.35849057	28.22641509	2.592899839	0.458735661	688070	0.754962324
3	73093	77250	1	118	133398	133998	4	13	34	16	28	15.96226415	30.59433962	14.94339623	28.64150943	1.01791923	0.796916144	688070	0.876744057
3	73093	77250	1	119	133998	135098	4	13	34	15	29	15.51886792	31.03773585	14.52830189	29.05660377	0.706983322	0.871560186	688070	0.876744057
3	73093	77250	1	120	135098	159513	4	12	35	14	30	14.63207547	31.9245283	13.69811321	29.88679245	0.776827801	0.855001109	688070	0.876744057
3	73093	77250	1	121	159513	175256	4	12	35	15	29	15.0754717	31.48113208	14.11320755	29.47169811	1.084010784	0.78093528	688070	0.876744057
3	73093	77250	1	122	175256	196073	4	12	35	15	29	14.63207547	31.9245283	13.69811321	29.88679245	0.91979153	0.820649221	688070	0.876744057
3	73093	77250	1	123	196073	198334	4	12	35	14	30	14.18867925	32.36792453	13.28301887	30.30188679	0.593357225	0.897951387	688070	0.876744057
3	73093	77250	1	124	198334	201149	4	13	34	14	30	14.63207547	31.9245283	13.69811321	29.88679245	0.324055396	0.955442606	688070	0.876744057
3	73093	77250	1	125	201149	284129	4	12	35	14	30	14.18867925	32.36792453	13.28301887	30.30188679	0.593357225	0.897951387	688070	0.876744057
3	73093	77250	1	126	284129	286679	4	13	34	14	30	14.63207547	31.9245283	13.69811321	29.88679245	0.324055396	0.955442606	688070	0.876744057
3	73093	77250	1	127	286679	287538	4	13	34	13	31	14.18867925	32.36792453	13.28301887	30.30188679	0.203990804	0.976942489	688070	0.876744057
3	73093	77250	1	128	287538	295371	4	13	34	14	30	14.63207547	31.9245283	13.69811321	29.88679245	0.324055396	0.955442606	688070	0.876744057
3	73093	77250	1	129	295371	304164	4	12	35	14	30	14.18867925	32.36792453	13.28301887	30.30188679	0.593357225	0.897951387	688070	0.876744057
3	73093	77250	1	130	304164	306076	4	12	35	15	29	14.63207547	31.9245283	13.69811321	29.88679245	0.91979153	0.820649221	688070	0.876744057
3	73093	77250	1	131	306076	307172	4	12	35	15	29	15.0754717	31.48113208	14.11320755	29.47169811	1.084010784	0.78093528	688070	0.876744057
3	73093	77250	1	132	307172	310433	4	13	34	15	29	15.51886792	31.03773585	14.52830189	29.05660377	0.706983322	0.871560186	688070	0.876744057
3	73093	77250	1	133	310433	313323	4	13	34	15	29	15.0754717	31.48113208	14.11320755	29.47169811	0.550544656	0.907654635	688070	0.876744057
3	73093	77250	1	134	313323	315044	4	15	32	15	29	15.96226415	30.59433962	14.94339623	28.64150943	0.1272935	0.988372035	688070	0.876744057
3	73093	77250	1	135	315044	337016	4	14	33	15	29	15.51886792	31.03773585	14.52830189	29.05660377	0.288138337	0.962243681	688070	0.876744057
3	73093	77250	1	136	337016	340516	4	16	31	15	29	16.40566038	30.1509434	15.35849057	28.22641509	0.063509216	0.995823481	688070	0.876744057
3	73093	77250	1	137	340516	354621	4	15	32	15	29	15.96226415	30.59433962	14.94339623	28.64150943	0.1272935	0.988372035	688070	0.876744057
3	73093	77250	1	138	354621	372875	4	16	31	15	29	16.40566038	30.1509434	15.35849057	28.22641509	0.063509216	0.995823481	688070	0.876744057
3	73093	77250	1	139	372875	381715	4	16	31	14	30	15.96226415	30.59433962	14.94339623	28.64150943	0.129460172	0.988081587	688070	0.876744057
3	73093	77250	1	140	381715	423809	4	16	31	14	30	15.51886792	31.03773585	14.52830189	29.05660377	0.064803162	0.995696858	688070	0.876744057
3	73093	77250	1	141	423809	457123	4	15	32	14	30	15.0754717	31.48113208	14.11320755	29.47169811	0.019308027	0.999290567	688070	0.876744057
3	73093	77250	1	142	457123	466240	4	14	33	14	30	14.63207547	31.9245283	13.69811321	29.88679245	0.070616755	0.995113493	688070	0.876744057
3	73093	77250	1	143	466240	489088	4	13	34	14	30	14.18867925	32.36792453	13.28301887	30.30188679	0.223585293	0.97369491	688070	0.876744057
3	73093	77250	1	144	489088	514296	4	13	34	15	29	14.63207547	31.9245283	13.69811321	29.88679245	0.467019125	0.926075068	688070	0.876744057
3	73093	77250	1	145	514296	533057	4	14	33	14	30	14.18867925	32.36792453	13.28301887	30.30188679	0.056560373	0.996482534	688070	0.876744057
3	73093	77250	1	146	533057	533829	4	13	34	16	28	14.63207547	31.9245283	13.69811321	29.88679245	0.822907554	0.843980366	688070	0.876744057
3	73093	77250	1	147	533829	536669	4	12	35	17	27	14.63207547	31.9245283	13.69811321	29.88679245	1.844493091	0.605300933	688070	0.876744057
3	73093	77250	1	148	536669	542250	4	12	35	16	28	14.18867925	32.36792453	13.28301887	30.30188679	1.282258222	0.733350287	688070	0.876744057
3	73093	77250	1	149	542250	543863	4	11	36	16	28	13.74528302	32.81132075	12.86792453	30.71698113	1.860861406	0.6017812	688070	0.876744057
3	73093	77250	1	150	543863	545622	4	11	36	15	29	13.30188679	33.25471698	12.45283019	31.13207547	1.29199944	0.73103376	688070	0.876744057
3	73093	77250	1	151	545622	553533	4	10	37	15	29	12.85849057	33.69811321	12.03773585	31.54716981	1.893607343	0.594779738	688070	0.876744057
3	73093	77250	1	152	553533	584181	4	10	37	14	30	12.41509434	34.14150943	11.62264151	31.96226415	1.315879551	0.725365819	688070	0.876744057
3	73093	77250	1	153	584181	603906	4	10	37	14	30	13.30188679	33.25471698	12.45283019	31.13207547	1.474816977	0.688094637	688070	0.876744057
3	73093	77250	1	154	603906	621392	4	10	37	15	29	13.74528302	32.81132075	12.86792453	30.71698113	2.004466623	0.571480161	688070	0.754962324
3	73093	77250	1	155	621392	623697	4	11	36	15	29	14.18867925	32.36792453	13.28301887	30.30188679	1.402041332	0.705056302	688070	0.876744057
3	73093	77250	1	156	623697	626992	4	11	36	14	30	13.74528302	32.81132075	12.86792453	30.71698113	0.974517584	0.807417618	688070	0.876744057
3	73093	77250	1	157	626992	631935	4	12	35	15	29	14.63207547	31.9245283	13.69811321	29.88679245	0.91979153	0.820649221	688070	0.876744057
3	73093	77250	1	158	631935	678843	4	12	35	14	30	14.18867925	32.36792453	13.28301887	30.30188679	0.593357225	0.897951387	688070	0.876744057
3	73093	77250	1	159	678843	686252	4	11	36	14	30	13.74528302	32.81132075	12.86792453	30.71698113	0.974517584	0.807417618	688070	0.876744057
3	73093	77250	1	160	686252	687879	4	11	36	14	30	14.18867925	32.36792453	13.28301887	30.30188679	1.16587617	0.761199706	688070	0.876744057
3	73093	77250	1	161	687879	693232	4	11	36	15	29	14.63207547	31.9245283	13.69811321	29.88679245	1.571897698	0.665778483	688070	0.876744057
3	73093	77250	1	162	693232	714294	4	12	35	15	29	15.0754717	31.48113208	14.11320755	29.47169811	1.084010784	0.78093528	688070	0.876744057
3	73093	77250	1	163	714294	755864	4	12	35	14	30	14.63207547	31.9245283	13.69811321	29.88679245	0.776827801	0.855001109	688070	0.876744057
3	73093	77250	1	164	755864	758461	4	13	34	14	30	15.0754717	31.48113208	14.11320755	29.47169811	0.497652436	0.919406858	688070	0.876744057
3	73093	77250	1	165	758461	778021	4	13	34	14	30	14.63207547	31.9245283	13.69811321	29.88679245	0.324055396	0.955442606	688070	0.876744057
3	73093	77250	1	166	778021	801570	4	14	33	14	30	15.0754717	31.48113208	14.11320755	29.47169811	0.160382257	0.983716291	688070	0.876744057
3	73093	77250	1	167	801570	818554	4	15	32	14	30	15.51886792	31.03773585	14.52830189	29.05660377	0.097022006	0.992192384	688070	0.876744057
3	73093	77250	1	168	818554	820639	4	14	33	14	30	15.0754717	31.48113208	14.11320755	29.47169811	0.160382257	0.983716291	688070	0.876744057
3	73093	77250	1	169	820639	827730	4	15	32	14	30	15.51886792	31.03773585	14.52830189	29.05660377	0.097022006	0.992192384	688070	0.876744057
3	73093	77250	1	170	827730	829542	4	15	32	15	29	15.96226415	30.59433962	14.94339623	28.64150943	0.1272935	0.988372035	688070	0.876744057
3	73093	77250	1	171	829542	848305	4	15	32	16	28	16.40566038	30.1509434	15.35849057	28.22641509	0.262446847	0.966929219	688070	0.876744057
3	73093	77250	1	172	848305	858632	4	15	32	17	27	16.8490566	29.70754717	15.77358491	27.81132075	0.498845856	0.919144899	688070	0.876744057
3	73093	77250	1	173	858632	863699	4	16	31	17	27	17.29245283	29.26415094	16.18867925	27.39622642	0.245954795	0.969850321	688070	0.876744057
3	73093	77250	1	174	863699	868813	4	15	32	17	27	16.8490566	29.70754717	15.77358491	27.81132075	0.498845856	0.919144899	688070	0.876744057
3	73093	77250	1	175	868813	884174	4	16	31	17	27	17.29245283	29.26415094	16.18867925	27.39622642	0.245954795	0.969850321	688070	0.876744057
3	73093	77250	1	176	884174	891607	4	15	32	16	28	16.40566038	30.1509434	15.35849057	28.22641509	0.262446847	0.966929219	688070	0.876744057
3	73093	77250	1	177	891607	902304	4	15	32	17	27	16.8490566	29.70754717	15.77358491	27.81132075	0.498845856	0.919144899	688070	0.876744057
3	73093	77250	1	178	902304	903280	4	17	30	17	27	17.73584906	28.82075472	16.60377358	26.98113208	0.08824913	0.993209283	688070	0.876744057
3	73093	77250	1	179	903280	904824	4	16	31	17	27	17.29245283	29.26415094	16.18867925	27.39622642	0.245954795	0.969850321	688070	0.876744057
3	73093	77250	1	180	904824	907342	4	17	30	17	27	17.73584906	28.82075472	16.60377358	26.98113208	0.08824913	0.993209283	688070	0.876744057
3	73093	77250	1	181	907342	924544	4	16	31	17	27	17.29245283	29.26415094	16.18867925	27.39622642	0.245954795	0.969850321	688070	0.876744057
3	73093	77250	1	182	924544	969940	4	16	31	16	28	16.8490566	29.70754717	15.77358491	27.81132075	0.103544925	0.991408652	688070	0.876744057
3	73093	77250	1	183	969940	970769	4	16	31	17	27	17.29245283	29.26415094	16.18867925	27.39622642	0.245954795	0.969850321	688070	0.876744057
3	73093	77250	1	184	970769	983172	4	16	31	18	26	17.73584906	28.82075472	16.60377358	26.98113208	0.487759992	0.921572141	688070	0.876744057
3	73093	77250	1	185	983172	988977	4	16	31	19	25	18.17924528	28.37735849	17.01886792	26.56603774	0.826558837	0.843104528	688070	0.876744057
3	73093	77250	1	186	988977	995163	4	15	32	19	25	17.73584906	28.82075472	16.60377358	26.98113208	1.264011666	0.737696076	688070	0.876744057
3	73093	77250	1	187	995163	1119561	4	15	32	18	26	17.29245283	29.26415094	16.18867925	27.39622642	0.833501517	0.841438261	688070	0.876744057
3	73093	77250	1	188	1119561	1127262	4	15	32	19	25	17.73584906	28.82075472	16.60377358	26.98113208	1.264011666	0.737696076	688070	0.876744057
3	73093	77250	1	189	1127262	1130063	4	15	32	20	24	18.17924528	28.37735849	17.01886792	26.56603774	1.788511368	0.617438177	688070	0.876744057
3	73093	77250	1	190	1130063	1183040	4	15	32	18	26	17.73584906	28.82075472	16.60377358	26.98113208	0.925812365	0.819194644	688070	0.876744057
3	73093	77250	1	191	1183040	1201313	4	15	32	19	25	18.17924528	28.37735849	17.01886792	26.56603774	1.341397316	0.719327128	688070	0.876744057
3	73093	77250	1	192	1201313	1218844	4	15	32	20	24	18.62264151	27.93396226	17.43396226	26.1509434	1.851159122	0.603865914	688070	0.876744057
3	73093	77250	1	193	1218844	1227363	4	16	31	20	24	19.06603774	27.49056604	17.8490566	25.73584906	1.317352234	0.725016799	688070	0.876744057
3	73093	77250	1	194	1227363	1284727	4	16	31	19	25	18.62264151	27.93396226	17.43396226	26.1509434	0.897204684	0.82610233	688070	0.876744057
3	73093	77250	1	195	1284727	1300820	4	17	30	18	26	18.62264151	27.93396226	17.43396226	26.1509434	0.313441521	0.957480986	688070	0.876744057
3	73093	77250	1	196	1300820	1305729	4	16	31	18	26	18.17924528	28.37735849	17.01886792	26.56603774	0.572245505	0.902755679	688070	0.876744057
3	73093	77250	1	197	1305729	1357655	4	15	32	18	26	17.73584906	28.82075472	16.60377358	26.98113208	0.925812365	0.819194644	688070	0.876744057
3	73093	77250	1	198	1357655	1372692	4	16	31	18	26	18.17924528	28.37735849	17.01886792	26.56603774	0.572245505	0.902755679	688070	0.876744057
3	73093	77250	1	199	1372692	1377757	4	15	32	18	26	17.73584906	28.82075472	16.60377358	26.98113208	0.925812365	0.819194644	688070	0.876744057
3	73093	77250	1	200	1377757	1383089	4	16	31	19	25	18.62264151	27.93396226	17.43396226	26.1509434	0.897204684	0.82610233	688070	0.876744057
3	73093	77250	1	201	1383089	1383750	4	15	32	18	26	17.73584906	28.82075472	16.60377358	26.98113208	0.925812365	0.819194644	688070	0.876744057
3	73093	77250	1	202	1383750	1384325	4	15	32	18	26	17.73584906	28.82075472	16.60377358	26.98113208	0.925812365	0.819194644	688070	0.876744057
3	73093	77250	1	203	1384325	1415978	4	14	33	18	26	17.29245283	29.26415094	16.18867925	27.39622642	1.377616976	0.710789722	688070	0.876744057
3	73093	77250	1	204	1415978	1435430	4	13	34	18	26	16.40566038	30.1509434	15.35849057	28.22641509	1.828278522	0.608800633	688070	0.876744057
3	73093	77250	1	205	1435430	1438069	4	14	33	18	26	16.8490566	29.70754717	15.77358491	27.81132075	1.278878174	0.734154669	688070	0.876744057
3	73093	77250	1	206	1438069	1440160	4	13	34	18	26	16.40566038	30.1509434	15.35849057	28.22641509	1.828278522	0.608800633	688070	0.876744057
3	73093	77250	1	207	1440160	1456679	4	14	33	18	26	16.8490566	29.70754717	15.77358491	27.81132075	1.278878174	0.734154669	688070	0.876744057
3	73093	77250	1	208	1456679	1461913	4	13	34	18	26	16.40566038	30.1509434	15.35849057	28.22641509	1.828278522	0.608800633	688070	0.876744057
3	73093	77250	1	209	1461913	1474358	4	13	34	17	27	15.96226415	30.59433962	14.94339623	28.64150943	1.305962709	0.727717662	688070	0.876744057
3	73093	77250	1	210	24739	27327	5	22	23	24	14	23.05660377	18.62264151	21.58490566	17.43396226	2.023950491	0.567450605	688070	0.754962324
3	73093	77250	1	211	27327	42447	5	22	23	23	15	22.61320755	19.06603774	21.16981132	17.8490566	1.441326403	0.695876822	688070	0.876744057
3	73093	77250	1	212	42447	46625	5	22	23	24	14	23.05660377	18.62264151	21.58490566	17.43396226	2.023950491	0.567450605	688070	0.754962324
3	73093	77250	1	213	46625	59977	5	23	22	24	14	23.5	18.17924528	22	17.01886792	1.530966913	0.675141848	688070	0.876744057
3	73093	77250	1	214	59977	68983	5	23	22	24	14	23.94339623	17.73584906	22.41509434	16.60377358	1.582764687	0.663304098	688070	0.876744057
3	73093	77250	1	215	68983	86273	5	24	21	23	15	23.94339623	17.73584906	22.41509434	16.60377358	0.771049127	0.856378421	688070	0.876744057
3	73093	77250	1	216	86273	103473	5	24	21	22	16	23.5	18.17924528	22	17.01886792	0.509312906	0.916840695	688070	0.876744057
3	73093	77250	1	217	103473	118562	5	25	20	22	16	23.5	18.17924528	22	17.01886792	0.33910014	0.952514601	688070	0.876744057
3	73093	77250	1	218	118562	120188	5	25	20	21	17	23.05660377	18.62264151	21.58490566	17.43396226	0.29232839	0.961464787	688070	0.876744057
3	73093	77250	1	219	120188	126673	5	24	21	21	17	22.61320755	19.06603774	21.16981132	17.8490566	0.322969331	0.95565224	688070	0.876744057
3	73093	77250	1	220	126673	151340	5	24	21	20	18	22.16981132	19.50943396	20.75471698	18.26415094	0.29623524	0.960734968	688070	0.876744057
3	73093	77250	1	221	151340	160782	5	23	22	20	18	21.72641509	19.95283019	20.33962264	18.67924528	0.315067817	0.957170164	688070	0.876744057
3	73093	77250	1	222	160782	167709	5	22	23	20	18	21.28301887	20.39622642	19.9245283	19.09433962	0.419555194	0.936173874	688070	0.876744057
3	73093	77250	1	223	167709	182861	5	22	23	20	18	20.83962264	20.83962264	19.50943396	19.50943396	0.417690145	0.936564364	688070	0.876744057
3	73093	77250	1	224	182861	201471	5	22	23	21	17	21.28301887	20.39622642	19.9245283	19.09433962	0.644316393	0.88621634	688070	0.876744057
3	73093	77250	1	225	201471	210856	5	23	22	21	17	21.72641509	19.95283019	20.33962264	18.67924528	0.457100387	0.928209965	688070	0.876744057
3	73093	77250	1	226	210856	219941	5	24	21	21	17	22.16981132	19.50943396	20.75471698	18.26415094	0.355367472	0.949300045	688070	0.876744057
3	73093	77250	1	227	219941	223988	5	23	22	21	17	21.72641509	19.95283019	20.33962264	18.67924528	0.457100387	0.928209965	688070	0.876744057
3	73093	77250	1	228	223988	234703	5	23	22	20	18	21.28301887	20.39622642	19.9245283	19.09433962	0.327626425	0.954751651	688070	0.876744057
3	73093	77250	1	229	234703	243825	5	23	22	20	18	20.83962264	20.83962264	19.50943396	19.50943396	0.417690145	0.936564364	688070	0.876744057
3	73093	77250	1	230	243825	245403	5	23	22	19	19	20.39622642	21.28301887	19.09433962	19.9245283	0.399915866	0.940259875	688070	0.876744057
3	73093	77250	1	231	245403	260287	5	23	22	19	19	20.83962264	20.83962264	19.50943396	19.50943396	0.315175638	0.957149538	688070	0.876744057
3	73093	77250	1	232	260287	272744	5	22	23	19	19	20.39622642	21.28301887	19.09433962	19.9245283	0.307987097	0.95851939	688070	0.876744057
3	73093	77250	1	233	272744	316709	5	21	24	19	19	19.95283019	21.72641509	18.67924528	20.33962264	0.386618758	0.942992662	688070	0.876744057
3	73093	77250	1	234	316709	326806	5	22	23	19	19	20.39622642	21.28301887	19.09433962	19.9245283	0.307987097	0.95851939	688070	0.876744057
3	73093	77250	1	235	326806	336032	5	22	23	20	18	20.83962264	20.83962264	19.50943396	19.50943396	0.417690145	0.936564364	688070	0.876744057
3	73093	77250	1	236	336032	342653	5	22	23	19	19	20.39622642	21.28301887	19.09433962	19.9245283	0.307987097	0.95851939	688070	0.876744057
3	73093	77250	1	237	342653	344447	5	21	24	18	20	19.50943396	22.16981132	18.26415094	20.75471698	0.29623524	0.960734968	688070	0.876744057
3	73093	77250	1	238	344447	345015	5	22	23	18	20	19.95283019	21.72641509	18.67924528	20.33962264	0.315067817	0.957170164	688070	0.876744057
3	73093	77250	1	239	345015	345943	5	22	23	19	19	20.39622642	21.28301887	19.09433962	19.9245283	0.307987097	0.95851939	688070	0.876744057
3	73093	77250	1	240	345943	347631	5	24	21	19	19	21.28301887	20.39622642	19.9245283	19.09433962	0.408087313	0.938566825	688070	0.876744057
3	73093	77250	1	241	347631	350881	5	25	20	19	19	21.72641509	19.95283019	20.33962264	18.67924528	0.587091571	0.899381	688070	0.876744057
3	73093	77250	1	242	350881	359839	5	26	19	19	19	22.16981132	19.50943396	20.75471698	18.26415094	0.853028805	0.836745628	688070	0.876744057
3	73093	77250	1	243	359839	365193	5	25	20	20	18	22.16981132	19.50943396	20.75471698	18.26415094	0.404900617	0.939228292	688070	0.876744057
3	73093	77250	1	244	365193	374700	5	26	19	20	18	22.61320755	19.06603774	21.16981132	17.8490566	0.573388944	0.902496413	688070	0.876744057
3	73093	77250	1	245	374700	407637	5	26	19	21	17	23.05660377	18.62264151	21.58490566	17.43396226	0.410051092	0.938158437	688070	0.876744057
3	73093	77250	1	246	407637	417543	5	25	20	21	17	22.61320755	19.06603774	21.16981132	17.8490566	0.339424007	0.952451086	688070	0.876744057
3	73093	77250	1	247	417543	420334	5	25	20	20	18	22.16981132	19.50943396	20.75471698	18.26415094	0.404900617	0.939228292	688070	0.876744057
3	73093	77250	1	248	420334	435260	5	24	21	20	18	21.72641509	19.95283019	20.33962264	18.67924528	0.32325038	0.955598014	688070	0.876744057
3	73093	77250	1	249	435260	444087	5	26	19	20	18	22.61320755	19.06603774	21.16981132	17.8490566	0.573388944	0.902496413	688070	0.876744057
3	73093	77250	1	250	444087	448987	5	25	20	20	18	22.16981132	19.50943396	20.75471698	18.26415094	0.404900617	0.939228292	688070	0.876744057
3	73093	77250	1	251	448987	463572	5	25	20	19	19	21.72641509	19.95283019	20.33962264	18.67924528	0.587091571	0.899381	688070	0.876744057
3	73093	77250	1	252	463572	465687	5	26	19	19	19	22.16981132	19.50943396	20.75471698	18.26415094	0.853028805	0.836745628	688070	0.876744057
3	73093	77250	1	253	465687	487219	5	25	20	19	19	21.72641509	19.95283019	20.33962264	18.67924528	0.587091571	0.899381	688070	0.876744057
3	73093	77250	1	254	487219	497716	5	25	20	20	18	22.61320755	19.06603774	21.16981132	17.8490566	0.363591814	0.947656489	688070	0.876744057
3	73093	77250	1	255	497716	520298	5	24	21	20	18	22.16981132	19.50943396	20.75471698	18.26415094	0.29623524	0.960734968	688070	0.876744057
3	73093	77250	1	256	520298	524207	5	25	20	20	18	22.61320755	19.06603774	21.16981132	17.8490566	0.363591814	0.947656489	688070	0.876744057
3	73093	77250	1	257	524207	544055	5	25	20	19	19	22.16981132	19.50943396	20.75471698	18.26415094	0.551636155	0.907409233	688070	0.876744057
3	73093	77250	1	258	544055	564206	5	25	20	20	18	22.61320755	19.06603774	21.16981132	17.8490566	0.363591814	0.947656489	688070	0.876744057
3	73093	77250	1	259	14643	86914	6	25	21	22	22	23.94339623	22.16981132	22.41509434	20.75471698	0.190757245	0.97906742	688070	0.876744057
3	73093	77250	1	260	86914	88538	6	24	22	22	22	23.5	22.61320755	22	21.16981132	0.059823207	0.996177545	688070	0.876744057
3	73093	77250	1	261	88538	95599	6	25	21	22	22	23.94339623	22.16981132	22.41509434	20.75471698	0.190757245	0.97906742	688070	0.876744057
3	73093	77250	1	262	95599	104069	6	24	22	22	22	23.5	22.61320755	22	21.16981132	0.059823207	0.996177545	688070	0.876744057
3	73093	77250	1	263	104069	108443	6	24	22	23	21	23.5	22.61320755	22	21.16981132	0.074083456	0.994754717	688070	0.876744057
3	73093	77250	1	264	108443	113566	6	23	23	23	21	23.05660377	23.05660377	21.58490566	21.58490566	0.108900433	0.990748355	688070	0.876744057
3	73093	77250	1	265	113566	127301	6	23	23	22	22	22.61320755	23.5	21.16981132	22	0.049810691	0.997087123	688070	0.876744057
3	73093	77250	1	266	127301	129405	6	24	22	22	22	23.05660377	23.05660377	21.58490566	21.58490566	0.102986135	0.991476684	688070	0.876744057
3	73093	77250	1	267	129405	162913	6	24	22	20	24	22.16981132	23.94339623	20.75471698	22.41509434	0.448334435	0.930086313	688070	0.876744057
3	73093	77250	1	268	162913	166064	6	24	22	20	24	22.61320755	23.5	21.16981132	22	0.42725219	0.934557042	688070	0.876744057
3	73093	77250	1	269	166064	198875	6	25	21	20	24	23.05660377	23.05660377	21.58490566	21.58490566	0.733844638	0.865215934	688070	0.876744057
3	73093	77250	1	270	198875	205559	6	24	22	20	24	22.61320755	23.5	21.16981132	22	0.42725219	0.934557042	688070	0.876744057
3	73093	77250	1	271	205559	207647	6	23	23	20	24	22.16981132	23.94339623	20.75471698	22.41509434	0.207767059	0.976325795	688070	0.876744057
3	73093	77250	1	272	207647	214901	6	24	22	20	24	22.61320755	23.5	21.16981132	22	0.42725219	0.934557042	688070	0.876744057
3	73093	77250	1	273	214901	231146	6	24	22	21	23	23.05660377	23.05660377	21.58490566	21.58490566	0.195643477	0.978289507	688070	0.876744057
3	73093	77250	1	274	231146	237343	6	24	22	20	24	22.61320755	23.5	21.16981132	22	0.42725219	0.934557042	688070	0.876744057
3	73093	77250	1	275	237343	247144	6	24	22	21	23	23.05660377	23.05660377	21.58490566	21.58490566	0.195643477	0.978289507	688070	0.876744057
3	73093	77250	1	276	247144	270694	6	24	22	20	24	22.61320755	23.5	21.16981132	22	0.42725219	0.934557042	688070	0.876744057
3	73093	77250	1	277	270694	274112	6	24	22	21	23	23.05660377	23.05660377	21.58490566	21.58490566	0.195643477	0.978289507	688070	0.876744057
3	73093	77250	1	278	274112	297569	6	24	22	21	23	22.61320755	23.5	21.16981132	22	0.227608696	0.973013858	688070	0.876744057
3	73093	77250	1	279	11511	42288	7	20	27	19	22	19.50943396	25.71698113	18.26415094	24.0754717	0.284911847	0.96284072	688070	0.876744057
3	73093	77250	1	280	42288	46599	7	20	27	20	21	19.95283019	25.27358491	18.67924528	23.66037736	0.51056136	0.916565076	688070	0.876744057
3	73093	77250	1	281	46599	65372	7	20	27	21	20	20.39622642	24.83018868	19.09433962	23.24528302	0.840573099	0.839739868	688070	0.876744057
3	73093	77250	1	282	65372	83609	7	21	26	21	20	21.28301887	23.94339623	19.9245283	22.41509434	0.49867752	0.919181859	688070	0.876744057
3	73093	77250	1	283	83609	84680	7	21	26	20	21	20.83962264	24.38679245	19.50943396	22.83018868	0.267002235	0.966110101	688070	0.876744057
3	73093	77250	1	284	84680	95915	7	20	27	20	21	20.39622642	24.83018868	19.09433962	23.24528302	0.457138598	0.928201764	688070	0.876744057
3	73093	77250	1	285	95915	96417	7	20	27	19	22	19.95283019	25.27358491	18.67924528	23.66037736	0.240066942	0.970875753	688070	0.876744057
3	73093	77250	1	286	96417	101118	7	21	26	19	22	20.39622642	24.83018868	19.09433962	23.24528302	0.140163425	0.986616106	688070	0.876744057
3	73093	77250	1	287	101118	102231	7	21	26	19	22	20.83962264	24.38679245	19.50943396	22.83018868	0.151440427	0.985019159	688070	0.876744057
3	73093	77250	1	288	102231	143463	7	21	26	20	21	21.28301887	23.94339623	19.9245283	22.41509434	0.270036948	0.965561563	688070	0.876744057
3	73093	77250	1	289	143463	145807	7	22	25	20	21	21.72641509	23.5	20.33962264	22	0.150315161	0.985180861	688070	0.876744057
3	73093	77250	1	290	145807	162468	7	22	25	19	22	21.28301887	23.94339623	19.9245283	22.41509434	0.121367183	0.989155416	688070	0.876744057
3	73093	77250	1	291	162468	167651	7	22	25	18	23	20.83962264	24.38679245	19.50943396	22.83018868	0.198077588	0.977899043	688070	0.876744057
3	73093	77250	1	292	167651	218270	7	23	24	18	23	21.28301887	23.94339623	19.9245283	22.41509434	0.339803765	0.952376585	688070	0.876744057
3	73093	77250	1	293	218270	234399	7	23	24	18	23	21.28301887	23.94339623	19.9245283	22.41509434	0.339803765	0.952376585	688070	0.876744057
3	73093	77250	1	294	234399	234953	7	23	24	19	22	21.72641509	23.5	20.33962264	22	0.173525992	0.981745516	688070	0.876744057
3	73093	77250	1	295	234953	251414	7	22	25	18	23	20.39622642	24.83018868	19.09433962	23.24528302	0.192574763	0.97877899	688070	0.876744057
3	73093	77250	1	296	251414	274545	7	23	24	18	23	20.83962264	24.38679245	19.50943396	22.83018868	0.348141376	0.950734042	688070	0.876744057
3	73093	77250	1	297	274545	276432	7	22	25	18	23	20.39622642	24.83018868	19.09433962	23.24528302	0.192574763	0.97877899	688070	0.876744057
3	73093	77250	1	298	276432	276986	7	21	26	18	23	19.95283019	25.27358491	18.67924528	23.66037736	0.118967934	0.989467867	688070	0.876744057
3	73093	77250	1	299	276986	278278	7	22	25	17	24	19.95283019	25.27358491	18.67924528	23.66037736	0.36883955	0.946601553	688070	0.876744057
3	73093	77250	1	300	278278	280712	7	22	25	16	25	19.50943396	25.71698113	18.26415094	24.0754717	0.654116718	0.883939315	688070	0.876744057
3	73093	77250	1	301	280712	294993	7	21	26	15	26	18.62264151	26.60377358	17.43396226	24.90566038	0.705086276	0.872006959	688070	0.876744057
3	73093	77250	1	302	294993	390408	7	21	26	16	25	19.06603774	26.16037736	17.8490566	24.49056604	0.399302706	0.940386502	688070	0.876744057
3	73093	77250	1	303	390408	398807	7	21	26	17	24	19.95283019	25.27358491	18.67924528	23.66037736	0.231673941	0.972320984	688070	0.876744057
3	73093	77250	1	304	398807	404290	7	20	27	17	24	19.50943396	25.71698113	18.26415094	24.0754717	0.164079701	0.983168459	688070	0.876744057
3	73093	77250	1	305	404290	439935	7	20	27	16	25	19.06603774	26.16037736	17.8490566	24.49056604	0.274846782	0.964687556	688070	0.876744057
3	73093	77250	1	306	439935	457325	7	20	27	15	26	18.62264151	26.60377358	17.43396226	24.90566038	0.495663784	0.919843022	688070	0.876744057
3	73093	77250	1	307	457325	462302	7	20	27	16	25	19.06603774	26.16037736	17.8490566	24.49056604	0.274846782	0.964687556	688070	0.876744057
3	73093	77250	1	308	462302	464076	7	19	28	16	25	18.62264151	26.60377358	17.43396226	24.90566038	0.199226001	0.977714151	688070	0.876744057
3	73093	77250	1	309	464076	478280	7	19	28	17	24	19.06603774	26.16037736	17.8490566	24.49056604	0.179807712	0.980781252	688070	0.876744057
3	73093	77250	1	310	478280	485101	7	20	27	17	24	19.50943396	25.71698113	18.26415094	24.0754717	0.164079701	0.983168459	688070	0.876744057
3	73093	77250	1	311	485101	517173	7	20	27	17	24	19.50943396	25.71698113	18.26415094	24.0754717	0.164079701	0.983168459	688070	0.876744057
3	73093	77250	1	312	517173	520170	7	19	28	17	24	19.06603774	26.16037736	17.8490566	24.49056604	0.179807712	0.980781252	688070	0.876744057
3	73093	77250	1	313	520170	579794	7	19	28	17	24	19.50943396	25.71698113	18.26415094	24.0754717	0.303711529	0.959328937	688070	0.876744057
3	73093	77250	1	314	579794	589716	7	19	28	18	23	19.95283019	25.27358491	18.67924528	23.66037736	0.382747951	0.943782848	688070	0.876744057
3	73093	77250	1	315	589716	592032	7	18	29	18	23	19.50943396	25.71698113	18.26415094	24.0754717	0.587755447	0.899229674	688070	0.876744057
3	73093	77250	1	316	592032	596186	7	18	29	19	22	19.95283019	25.27358491	18.67924528	23.66037736	0.862587783	0.834445538	688070	0.876744057
3	73093	77250	1	317	596186	599649	7	18	29	20	21	20.39622642	24.83018868	19.09433962	23.24528302	1.241597433	0.74304578	688070	0.876744057
3	73093	77250	1	318	599649	600830	7	17	30	19	22	19.50943396	25.71698113	18.26415094	24.0754717	1.244659729	0.742314181	688070	0.876744057
3	73093	77250	1	319	600830	604248	7	17	30	19	22	19.95283019	25.27358491	18.67924528	23.66037736	1.442903821	0.695509366	688070	0.876744057
3	73093	77250	1	320	604248	616886	7	16	31	18	23	19.06603774	26.16037736	17.8490566	24.49056604	1.480372125	0.686807788	688070	0.876744057
3	73093	77250	1	321	616886	660906	7	15	32	18	23	18.62264151	26.60377358	17.43396226	24.90566038	1.963451847	0.58002696	688070	0.876744057
3	73093	77250	1	322	660906	663574	7	15	32	18	23	19.06603774	26.16037736	17.8490566	24.49056604	2.262666508	0.519710727	688070	0.754962324
3	73093	77250	1	323	663574	666770	7	16	31	18	23	19.50943396	25.71698113	18.26415094	24.0754717	1.768439766	0.621826769	688070	0.876744057
3	73093	77250	1	324	666770	668895	7	17	30	18	23	19.95283019	25.27358491	18.67924528	23.66037736	1.364009616	0.713992331	688070	0.876744057
3	73093	77250	1	325	668895	704370	7	16	31	18	23	19.50943396	25.71698113	18.26415094	24.0754717	1.768439766	0.621826769	688070	0.876744057
3	73093	77250	1	326	704370	717108	7	16	31	18	23	19.06603774	26.16037736	17.8490566	24.49056604	1.480372125	0.686807788	688070	0.876744057
3	73093	77250	1	327	717108	727126	7	16	31	17	24	18.62264151	26.60377358	17.43396226	24.90566038	1.139552519	0.767535537	688070	0.876744057
3	73093	77250	1	328	727126	733511	7	17	30	17	24	19.06603774	26.16037736	17.8490566	24.49056604	0.837646171	0.840442975	688070	0.876744057
3	73093	77250	1	329	733511	756723	7	16	31	17	24	18.62264151	26.60377358	17.43396226	24.90566038	1.139552519	0.767535537	688070	0.876744057
3	73093	77250	1	330	756723	772798	7	17	30	17	24	19.06603774	26.16037736	17.8490566	24.49056604	0.837646171	0.840442975	688070	0.876744057
3	73093	77250	1	331	772798	794427	7	16	31	17	24	18.62264151	26.60377358	17.43396226	24.90566038	1.139552519	0.767535537	688070	0.876744057
3	73093	77250	1	332	794427	821556	7	17	30	17	24	19.06603774	26.16037736	17.8490566	24.49056604	0.837646171	0.840442975	688070	0.876744057
3	73093	77250	1	333	821556	823091	7	18	29	17	24	19.50943396	25.71698113	18.26415094	24.0754717	0.62362749	0.891002733	688070	0.876744057
3	73093	77250	1	334	823091	823981	7	18	29	16	25	19.06603774	26.16037736	17.8490566	24.49056604	0.569985117	0.903267878	688070	0.876744057
3	73093	77250	1	335	823981	825669	7	19	28	16	25	19.50943396	25.71698113	18.26415094	24.0754717	0.532159805	0.91177132	688070	0.876744057
3	73093	77250	1	336	825669	879834	7	18	29	15	26	18.62264151	26.60377358	17.43396226	24.90566038	0.624539163	0.890792426	688070	0.876744057
3	73093	77250	1	337	879834	926617	7	19	28	15	26	19.06603774	26.16037736	17.8490566	24.49056604	0.677388964	0.878508963	688070	0.876744057
3	73093	77250	1	338	926617	930780	7	19	28	14	27	18.62264151	26.60377358	17.43396226	24.90566038	0.933425136	0.817354971	688070	0.876744057
3	73093	77250	1	339	930780	945923	7	18	29	14	27	18.17924528	27.04716981	17.01886792	25.32075472	0.78962683	0.851946516	688070	0.876744057
3	73093	77250	1	340	945923	946943	7	19	28	14	27	18.62264151	26.60377358	17.43396226	24.90566038	0.933425136	0.817354971	688070	0.876744057
3	73093	77250	1	341	946943	970402	7	18	29	14	27	18.17924528	27.04716981	17.01886792	25.32075472	0.78962683	0.851946516	688070	0.876744057
3	73093	77250	1	342	970402	971940	7	18	29	14	27	17.73584906	27.49056604	16.60377358	25.73584906	0.557227603	0.906150411	688070	0.876744057
3	73093	77250	1	343	971940	991911	7	18	29	14	27	17.73584906	27.49056604	16.60377358	25.73584906	0.557227603	0.906150411	688070	0.876744057
3	73093	77250	1	344	991911	1037103	7	18	29	14	27	17.73584906	27.49056604	16.60377358	25.73584906	0.557227603	0.906150411	688070	0.876744057
3	73093	77250	1	345	1037103	1040838	7	19	28	14	27	18.17924528	27.04716981	17.01886792	25.32075472	0.717485474	0.869083687	688070	0.876744057
3	73093	77250	1	346	1040838	1077582	7	18	29	14	27	17.73584906	27.49056604	16.60377358	25.73584906	0.557227603	0.906150411	688070	0.876744057
3	73093	77250	1	347	19038	55786	8	18	25	18	23	16.8490566	25.71698113	15.77358491	24.0754717	0.460906069	0.927392294	688070	0.876744057
3	73093	77250	1	348	55786	62183	8	18	25	19	22	17.73584906	24.83018868	16.60377358	23.24528302	0.417626116	0.93657776	688070	0.876744057
3	73093	77250	1	349	62183	72835	8	18	25	19	22	18.17924528	24.38679245	17.01886792	22.83018868	0.27799475	0.964112512	688070	0.876744057
3	73093	77250	1	350	72835	73840	8	18	25	19	22	18.17924528	24.38679245	17.01886792	22.83018868	0.27799475	0.964112512	688070	0.876744057
3	73093	77250	1	351	73840	83564	8	19	24	19	22	18.62264151	23.94339623	17.43396226	22.41509434	0.156139543	0.984338406	688070	0.876744057
3	73093	77250	1	352	83564	124717	8	19	24	20	21	19.06603774	23.5	17.8490566	22	0.315526169	0.957082464	688070	0.876744057
3	73093	77250	1	353	124717	128863	8	17	26	21	20	18.62264151	23.94339623	17.43396226	22.41509434	1.307664929	0.727313773	688070	0.876744057
3	73093	77250	1	354	128863	144904	8	17	26	20	21	18.17924528	24.38679245	17.01886792	22.83018868	0.852121449	0.836963861	688070	0.876744057
3	73093	77250	1	355	144904	147469	8	17	26	21	20	18.62264151	23.94339623	17.43396226	22.41509434	1.307664929	0.727313773	688070	0.876744057
3	73093	77250	1	356	147469	159914	8	16	27	21	20	18.17924528	24.38679245	17.01886792	22.83018868	1.823395257	0.609857149	688070	0.876744057
3	73093	77250	1	357	159914	172316	8	16	27	22	19	18.62264151	23.94339623	17.43396226	22.41509434	2.475733661	0.479692524	688070	0.754962324
3	73093	77250	1	358	172316	188366	8	17	26	22	19	19.06603774	23.5	17.8490566	22	1.864264417	0.601051106	688070	0.876744057
3	73093	77250	1	359	188366	192242	8	18	25	22	19	19.50943396	23.05660377	18.26415094	21.58490566	1.354296095	0.716282061	688070	0.876744057
3	73093	77250	1	360	192242	195906	8	20	23	23	18	20.83962264	21.72641509	19.50943396	20.33962264	1.0021274	0.800737189	688070	0.876744057
3	73093	77250	1	361	195906	229380	8	21	22	23	18	21.28301887	21.28301887	19.9245283	19.9245283	0.688526803	0.875899187	688070	0.876744057
3	73093	77250	1	362	229380	235031	8	20	23	23	18	20.83962264	21.72641509	19.50943396	20.33962264	1.0021274	0.800737189	688070	0.876744057
3	73093	77250	1	363	235031	272880	8	19	24	23	18	20.39622642	22.16981132	19.09433962	20.75471698	1.411177932	0.702916667	688070	0.876744057
3	73093	77250	1	364	272880	278265	8	20	23	23	18	20.83962264	21.72641509	19.50943396	20.33962264	1.0021274	0.800737189	688070	0.876744057
3	73093	77250	1	365	278265	281629	8	20	23	23	18	21.28301887	21.28301887	19.9245283	19.9245283	0.876470065	0.831102088	688070	0.876744057
3	73093	77250	1	366	281629	324593	8	20	23	22	19	20.83962264	21.72641509	19.50943396	20.33962264	0.514660459	0.915658968	688070	0.876744057
3	73093	77250	1	367	324593	329876	8	20	23	22	19	20.39622642	22.16981132	19.09433962	20.75471698	0.629304246	0.889692275	688070	0.876744057
3	73093	77250	1	368	329876	337298	8	19	24	22	19	19.95283019	22.61320755	18.67924528	21.16981132	0.943301316	0.814967597	688070	0.876744057
3	73093	77250	1	369	337298	341211	8	19	24	22	19	19.50943396	23.05660377	18.26415094	21.58490566	1.125609888	0.77089563	688070	0.876744057
3	73093	77250	1	370	341211	347021	8	18	25	22	19	19.06603774	23.5	17.8490566	22	1.52977654	0.67541517	688070	0.876744057
3	73093	77250	1	371	347021	363412	8	19	24	22	19	19.50943396	23.05660377	18.26415094	21.58490566	1.125609888	0.77089563	688070	0.876744057
3	73093	77250	1	372	363412	397653	8	18	25	22	19	19.06603774	23.5	17.8490566	22	1.52977654	0.67541517	688070	0.876744057
3	73093	77250	1	373	397653	421437	8	18	25	21	20	18.62264151	23.94339623	17.43396226	22.41509434	1.057073912	0.787445387	688070	0.876744057
3	73093	77250	1	374	421437	446891	8	19	24	21	20	19.06603774	23.5	17.8490566	22	0.748929975	0.861639141	688070	0.876744057
3	73093	77250	1	375	446891	452443	8	20	23	21	20	19.50943396	23.05660377	18.26415094	21.58490566	0.53866057	0.910319363	688070	0.876744057
3	73093	77250	1	376	452443	462634	8	19	24	21	20	19.06603774	23.5	17.8490566	22	0.748929975	0.861639141	688070	0.876744057
3	73093	77250	1	377	462634	469432	8	19	24	20	21	18.62264151	23.94339623	17.43396226	22.41509434	0.474802362	0.924391306	688070	0.876744057
3	73093	77250	1	378	469432	478736	8	18	25	20	21	18.17924528	24.38679245	17.01886792	22.83018868	0.686097955	0.876468877	688070	0.876744057
3	73093	77250	1	379	478736	488256	8	18	25	21	20	18.62264151	23.94339623	17.43396226	22.41509434	1.057073912	0.787445387	688070	0.876744057
3	73093	77250	1	380	488256	493264	8	19	24	21	20	19.50943396	23.05660377	18.26415094	21.58490566	0.578089227	0.901429507	688070	0.876744057
3	73093	77250	1	381	493264	510859	8	19	24	21	20	19.95283019	22.61320755	18.67924528	21.16981132	0.483527103	0.922495242	688070	0.876744057
3	73093	77250	1	382	510859	511675	8	19	24	22	19	20.39622642	22.16981132	19.09433962	20.75471698	0.837185837	0.840553538	688070	0.876744057
3	73093	77250	1	383	511675	547921	8	19	24	23	18	20.83962264	21.72641509	19.50943396	20.33962264	1.293957667	0.730568386	688070	0.876744057
3	73093	77250	1	384	21659	45845	9	13	24	21	17	18.17924528	21.28301887	17.01886792	19.9245283	3.182957381	0.364267706	688070	0.585882463
3	73093	77250	1	385	45845	47985	9	13	24	22	16	18.62264151	20.83962264	17.43396226	19.50943396	4.004052629	0.261026828	688070	0.423659492
3	73093	77250	1	386	47985	49525	9	14	23	22	16	19.06603774	20.39622642	17.8490566	19.09433962	3.145283661	0.369763065	688070	0.585882463
3	73093	77250	1	387	49525	51085	9	15	22	22	16	19.50943396	19.95283019	18.26415094	18.67924528	2.400803296	0.493485109	688070	0.754962324
3	73093	77250	1	388	51085	57364	9	15	22	21	17	19.06603774	20.39622642	17.8490566	19.09433962	1.779192343	0.61947335	688070	0.876744057
3	73093	77250	1	389	57364	85507	9	16	21	21	17	19.50943396	19.95283019	18.26415094	18.67924528	1.247023232	0.741749678	688070	0.876744057
3	73093	77250	1	390	85507	87313	9	16	21	20	18	19.06603774	20.39622642	17.8490566	19.09433962	0.832850768	0.841594493	688070	0.876744057
3	73093	77250	1	391	87313	99498	9	16	21	19	19	18.62264151	20.83962264	17.43396226	19.50943396	0.524557588	0.913464026	688070	0.876744057
3	73093	77250	1	392	99498	103210	9	16	21	18	20	18.17924528	21.28301887	17.01886792	19.9245283	0.321849382	0.955868164	688070	0.876744057
3	73093	77250	1	393	103210	131879	9	17	20	18	20	18.62264151	20.83962264	17.43396226	19.50943396	0.205926506	0.976626934	688070	0.876744057
3	73093	77250	1	394	131879	166552	9	18	19	18	20	19.06603774	20.39622642	17.8490566	19.09433962	0.199416844	0.977683384	688070	0.876744057
3	73093	77250	1	395	166552	175639	9	19	18	18	20	19.50943396	19.95283019	18.26415094	18.67924528	0.301637557	0.959720206	688070	0.876744057
3	73093	77250	1	396	175639	191368	9	19	19	18	20	19.50943396	20.39622642	18.26415094	19.09433962	0.155657889	0.984408586	688070	0.876744057
3	73093	77250	1	397	191368	242629	9	19	19	18	20	19.50943396	20.39622642	18.26415094	19.09433962	0.155657889	0.984408586	688070	0.876744057
3	73093	77250	1	398	242629	247285	9	19	19	19	19	19.95283019	19.95283019	18.67924528	18.67924528	0.102018986	0.991594042	688070	0.876744057
3	73093	77250	1	399	247285	252417	9	19	19	18	20	19.50943396	20.39622642	18.26415094	19.09433962	0.155657889	0.984408586	688070	0.876744057
3	73093	77250	1	400	252417	257473	9	18	20	18	20	19.06603774	20.83962264	17.8490566	19.50943396	0.107045234	0.990978769	688070	0.876744057
3	73093	77250	1	401	257473	265574	9	18	20	18	20	19.06603774	20.83962264	17.8490566	19.50943396	0.107045234	0.990978769	688070	0.876744057
3	73093	77250	1	402	265574	270494	9	18	20	18	20	19.06603774	20.83962264	17.8490566	19.50943396	0.107045234	0.990978769	688070	0.876744057
3	73093	77250	1	403	270494	315310	9	17	21	18	20	18.62264151	21.28301887	17.43396226	19.9245283	0.163812452	0.983208231	688070	0.876744057
3	73093	77250	1	404	315310	321198	9	18	20	18	20	19.06603774	20.83962264	17.8490566	19.50943396	0.107045234	0.990978769	688070	0.876744057
3	73093	77250	1	405	321198	331665	9	17	21	18	20	18.62264151	21.28301887	17.43396226	19.9245283	0.163812452	0.983208231	688070	0.876744057
3	73093	77250	1	406	331665	339748	9	18	20	18	20	19.06603774	20.83962264	17.8490566	19.50943396	0.107045234	0.990978769	688070	0.876744057
3	73093	77250	1	407	339748	366508	9	18	20	19	19	19.50943396	20.39622642	18.26415094	19.09433962	0.15459425	0.98456324	688070	0.876744057
3	73093	77250	1	408	366508	376796	9	17	21	18	20	18.62264151	21.28301887	17.43396226	19.9245283	0.163812452	0.983208231	688070	0.876744057
3	73093	77250	1	409	376796	381759	9	17	21	17	21	18.17924528	21.72641509	17.01886792	20.33962264	0.12224407	0.989040537	688070	0.876744057
3	73093	77250	1	410	381759	386356	9	17	21	16	22	17.73584906	22.16981132	16.60377358	20.75471698	0.188928506	0.979356511	688070	0.876744057
3	73093	77250	1	411	386356	410107	9	17	20	16	22	17.73584906	21.72641509	16.60377358	20.33962264	0.325209977	0.955219487	688070	0.876744057
3	73093	77250	1	412	410107	418164	9	16	21	16	22	17.29245283	22.16981132	16.18867925	20.75471698	0.235241293	0.971709108	688070	0.876744057
3	73093	77250	1	413	418164	430903	9	16	21	16	22	17.73584906	21.72641509	16.60377358	20.33962264	0.351675457	0.950033907	688070	0.876744057
3	73093	77250	1	414	24955	46859	10	22	21	20	20	20.83962264	22.61320755	19.50943396	21.16981132	0.256673515	0.967959818	688070	0.876744057
3	73093	77250	1	415	46859	54017	10	21	22	19	21	19.95283019	23.5	18.67924528	22	0.201664984	0.977320066	688070	0.876744057
3	73093	77250	1	416	54017	74100	10	22	21	19	21	20.39622642	23.05660377	19.09433962	21.58490566	0.325866995	0.955092401	688070	0.876744057
3	73093	77250	1	417	74100	78582	10	22	21	19	21	20.83962264	22.61320755	19.50943396	21.16981132	0.194360775	0.978494487	688070	0.876744057
3	73093	77250	1	418	78582	81859	10	22	21	20	20	21.28301887	22.16981132	19.9245283	20.75471698	0.113609966	0.990155594	688070	0.876744057
3	73093	77250	1	419	81859	101050	10	23	20	20	20	22.16981132	21.28301887	20.75471698	19.9245283	0.136163157	0.987169697	688070	0.876744057
3	73093	77250	1	420	101050	115443	10	23	20	19	21	21.72641509	21.72641509	20.33962264	20.33962264	0.321512175	0.955933128	688070	0.876744057
3	73093	77250	1	421	115443	118721	10	24	19	20	20	22.61320755	20.83962264	21.16981132	19.50943396	0.324417769	0.955372607	688070	0.876744057
3	73093	77250	1	422	118721	158046	10	24	19	19	21	22.16981132	21.28301887	20.75471698	19.9245283	0.602390591	0.895884885	688070	0.876744057
3	73093	77250	1	423	158046	202399	10	24	19	19	21	21.72641509	21.72641509	20.33962264	20.33962264	0.689727546	0.875617434	688070	0.876744057
3	73093	77250	1	424	202399	207096	10	24	19	20	20	22.16981132	21.28301887	20.75471698	19.9245283	0.423716349	0.935300833	688070	0.876744057
3	73093	77250	1	425	207096	241438	10	25	18	20	20	22.61320755	20.83962264	21.16981132	19.50943396	0.715829019	0.86947464	688070	0.876744057
3	73093	77250	1	426	241438	242572	10	26	17	20	20	23.05660377	20.39622642	21.58490566	19.09433962	1.100597237	0.776929912	688070	0.876744057
3	73093	77250	1	427	242572	244654	10	25	18	20	20	22.61320755	20.83962264	21.16981132	19.50943396	0.715829019	0.86947464	688070	0.876744057
3	73093	77250	1	428	244654	275393	10	25	18	19	21	22.16981132	21.28301887	20.75471698	19.9245283	1.07412818	0.783323028	688070	0.876744057
3	73093	77250	1	429	275393	284058	10	24	19	19	21	21.72641509	21.72641509	20.33962264	20.33962264	0.689727546	0.875617434	688070	0.876744057
3	73093	77250	1	430	284058	294678	10	25	18	19	21	22.16981132	21.28301887	20.75471698	19.9245283	1.07412818	0.783323028	688070	0.876744057
3	73093	77250	1	431	294678	300868	10	27	16	19	21	23.05660377	20.39622642	21.58490566	19.09433962	2.121756582	0.54752382	688070	0.754962324
3	73093	77250	1	432	300868	306174	10	27	16	18	22	22.61320755	20.83962264	21.16981132	19.50943396	2.767487725	0.428880028	688070	0.754962324
3	73093	77250	1	433	306174	309108	10	27	16	19	21	23.05660377	20.39622642	21.58490566	19.09433962	2.121756582	0.54752382	688070	0.754962324
3	73093	77250	1	434	309108	322296	10	27	16	19	21	22.61320755	20.83962264	21.16981132	19.50943396	2.311197666	0.51037914	688070	0.754962324
3	73093	77250	1	435	322296	323029	10	28	15	19	21	23.05660377	20.39622642	21.58490566	19.09433962	2.987301305	0.393587234	688070	0.754962324
3	73093	77250	1	436	323029	370592	10	28	15	20	20	23.5	19.95283019	22	18.67924528	2.36633294	0.499932504	688070	0.754962324
3	73093	77250	1	437	370592	400628	10	27	16	20	20	23.05660377	20.39622642	21.58490566	19.09433962	1.781341562	0.619003615	688070	0.876744057
3	73093	77250	1	438	400628	405886	10	27	16	19	21	22.61320755	20.83962264	21.16981132	19.50943396	2.311197666	0.51037914	688070	0.754962324
3	73093	77250	1	439	405886	409230	10	28	15	19	21	23.05660377	20.39622642	21.58490566	19.09433962	2.987301305	0.393587234	688070	0.754962324
[truncated: 47,590,700 more chars]
