# Supplementary material for: A Genome-Wide Analysis Reveals No Nuclear Dobzhansky-Muller Pairs of Determinants of Speciation between S. cerevisiae and S. paradoxus, but Suggests More Complex Incompatibilities
Source: PLoS Genet. 2010 Jul 29;6(7):e1001038. doi: 10.1371/journal.pgen.1001038 (PMC2912382; doi:10.1371/journal.pgen.1001038)
Supplement: Table S4 — Statistically significant pairs of interchromosomal regions in the S. cerevisiae genome using chi-square test and an FDR of 0.01. (0.04 MB XLS) [file pgen.1001038.s006.xls]

## Sheet: Sheet1
Beg_A	End_A	Chr_A	Beg_B	End_B	Chr_B	1/1	1/0	0/1	0/0	Exp_1/1	Exp_1/0	Exp_0/1	Exp_0/0	chisq_stat	p-value	FDR
77283	113748	1	672483	686219	10	28	15	11	29	22.1698	21.283	20.7547	19.9245	12.1066	0.00702688	0.00809987
77283	113748	1	686219	697037	10	29	14	11	29	22.6132	20.8396	21.1698	19.5094	13.5509	0.00358475	0.00470358
77283	113748	1	697037	700541	10	29	14	11	29	22.1698	21.283	20.7547	19.9245	13.315	0.00400255	0.00470358
113748	118573	1	672483	686219	10	28	15	11	29	22.1698	21.283	20.7547	19.9245	12.1066	0.00702688	0.00809987
497423	555531	2	189929	251208	9	18	32	25	8	25.1698	24.0755	16.0566	15.3585	13.1577	0.00430764	0.00470358
555531	561726	2	105032	132197	9	18	30	26	8	25.2736	22.5849	16.8491	15.0566	12.8051	0.00507773	0.00809987
561726	563157	2	132197	167763	9	18	31	25	8	25.1698	23.5283	16.0566	15.0094	12.6699	0.00540762	0.00809987
561726	563157	2	189929	251208	9	18	32	25	8	25.1698	24.0755	16.0566	15.3585	13.1577	0.00430764	0.00470358
593807	612017	2	82853	88819	9	16	29	27	10	23.434	21.9057	17.7925	16.6321	12.0653	0.00716286	0.00809987
593807	612017	2	94882	105032	9	17	28	28	9	24.4528	20.8868	18.566	15.8585	12.4538	0.00597974	0.00809987
593807	612017	2	132197	167763	9	16	29	27	10	23.434	21.9057	17.7925	16.6321	12.0653	0.00716286	0.00809987
593807	612017	2	189929	251208	9	16	30	27	10	23.434	22.4151	17.7925	17.0189	12.5845	0.00562708	0.00809987
634841	640704	2	94882	105032	9	16	27	29	10	23.5472	20.1132	19.4717	16.6321	12.0842	0.00710037	0.00809987
634841	640704	2	189929	251208	9	15	29	28	11	22.566	21.5849	18.6604	17.8491	12.3868	0.00616919	0.00809987
667775	694495	2	82853	88819	9	16	29	27	10	23.8679	22.3113	17.3585	16.2264	12.3432	0.00629525	0.00809987
667775	694495	2	94882	105032	9	17	28	28	9	24.9057	21.2736	18.1132	15.4717	12.7399	0.00523433	0.00809987
667775	694495	2	132197	167763	9	16	29	27	10	23.8679	22.3113	17.3585	16.2264	12.3432	0.00629525	0.00809987
667775	694495	2	189929	251208	9	16	30	27	10	23.8679	22.8302	17.3585	16.6038	12.827	0.00502601	0.00809987
701904	704227	2	723353	735935	14	37	13	13	23	28.0189	20.8868	21.2736	15.8585	12.2906	0.00645131	0.00809987
704227	723151	2	321152	323849	9	15	29	28	11	23.0566	21.0943	19.066	17.4434	12.3444	0.00629173	0.00809987
140633	165876	3	167862	184044	13	34	15	12	27	25	23.5	20.7547	19.5094	12.8833	0.00489581	0.00809987
198409	204596	3	167862	184044	13	34	15	12	27	25	23.5	20.7547	19.5094	12.8833	0.00489581	0.00809987
204596	225138	3	112905	137439	13	34	14	13	27	25.0189	22.566	21.6509	19.5283	12.791	0.00511109	0.00809987
204596	225138	3	159299	167862	13	34	14	13	27	25.0189	22.566	21.6509	19.5283	12.791	0.00511109	0.00809987
204596	225138	3	167862	184044	13	34	14	12	28	24.5283	23.0566	21.2264	19.9528	14.4709	0.00232949	0.00273309
204596	225138	3	184044	204612	13	34	14	13	27	25.0189	22.566	21.6509	19.5283	12.791	0.00511109	0.00809987
225138	230027	3	112905	137439	13	34	14	13	27	25.0189	22.566	21.6509	19.5283	12.791	0.00511109	0.00809987
225138	230027	3	159299	167862	13	34	14	13	27	25.0189	22.566	21.6509	19.5283	12.791	0.00511109	0.00809987
225138	230027	3	167862	184044	13	34	14	12	28	24.5283	23.0566	21.2264	19.9528	14.4709	0.00232949	0.00273309
225138	230027	3	184044	204612	13	34	14	13	27	25.0189	22.566	21.6509	19.5283	12.791	0.00511109	0.00809987
230027	239827	3	167862	184044	13	32	13	14	29	23.1132	21.7264	22.6415	21.283	13.0181	0.0045976	0.00470358
542275	546208	4	596300	622047	13	36	31	27	3	44.0755	23.4151	19.3208	10.2642	12.1298	0.0069516	0.00809987
635606	636426	4	111680	112905	13	25	40	24	7	33.9623	31.9245	15.566	14.6321	12.9583	0.00472759	0.00809987
635606	636426	4	675608	703523	13	35	31	28	3	42.7925	23.7736	19.6132	10.8962	12.9241	0.00480372	0.00809987
635606	636426	4	703523	718318	13	36	30	28	3	43.4717	23.0943	19.9245	10.5849	12.0573	0.00718939	0.00809987
635606	636426	4	718318	757536	13	35	31	28	3	42.7925	23.7736	19.6132	10.8962	12.9241	0.00480372	0.00809987
635606	636426	4	757536	761549	13	36	30	28	3	43.4717	23.0943	19.9245	10.5849	12.0573	0.00718939	0.00809987
636426	691465	4	51204	53475	13	28	39	24	6	36.5	30.9906	16	13.5849	12.2844	0.00646986	0.00809987
636426	691465	4	53475	111680	13	26	40	24	6	35.1226	31.6792	15.3962	13.8868	13.8422	0.00312807	0.00470358
636426	691465	4	111680	112905	13	25	41	24	6	34.434	32.3679	15.0943	14.1887	14.867	0.00193395	0.00273309
636426	691465	4	112905	137439	13	26	40	24	6	35.1226	31.6792	15.3962	13.8868	13.8422	0.00312807	0.00470358
636426	691465	4	137439	159299	13	27	39	24	6	35.8113	30.9906	15.6981	13.5849	12.8634	0.00494162	0.00809987
636426	691465	4	220854	228846	13	25	41	23	7	33.7453	33.0566	14.7925	14.4906	12.6012	0.0055835	0.00809987
691465	702335	4	21862	23574	13	26	40	23	6	34.9057	32.1132	14.6226	13.4528	13.1374	0.00434879	0.00470358
691465	702335	4	23574	25902	13	26	41	23	6	34.9057	32.8113	14.6226	13.7453	13.4796	0.00370637	0.00470358
691465	702335	4	51204	53475	13	28	40	24	5	37	31.4151	15.5	13.1604	14.2565	0.00257598	0.00273309
691465	702335	4	53475	111680	13	26	41	24	5	35.6038	32.1132	14.9151	13.4528	15.8947	0.00119179	0.00159351
691465	702335	4	111680	112905	13	25	42	24	5	34.9057	32.8113	14.6226	13.7453	16.962	0.000719569	0.00159351
691465	702335	4	112905	137439	13	26	41	24	5	35.6038	32.1132	14.9151	13.4528	15.8947	0.00119179	0.00159351
691465	702335	4	137439	159299	13	27	40	24	5	36.3019	31.4151	15.2075	13.1604	14.873	0.00192845	0.00273309
691465	702335	4	159299	167862	13	27	40	23	6	35.6038	32.1132	14.9151	13.4528	12.5274	0.00577841	0.00809987
691465	702335	4	220854	228846	13	25	42	23	6	34.2075	33.5094	14.3302	14.0377	14.4772	0.00232257	0.00273309
691465	702335	4	228846	237751	13	26	41	23	6	34.9057	32.8113	14.6226	13.7453	13.4796	0.00370637	0.00470358
691465	702335	4	242282	303372	13	27	40	23	6	35.6038	32.1132	14.9151	13.4528	12.5274	0.00577841	0.00809987
691465	702335	4	303372	307304	13	27	40	23	6	35.6038	32.1132	14.9151	13.4528	12.5274	0.00577841	0.00809987
702335	705709	4	51204	53475	13	28	39	24	6	36.5	30.9906	16	13.5849	12.2844	0.00646986	0.00809987
702335	705709	4	53475	111680	13	26	40	24	6	35.1226	31.6792	15.3962	13.8868	13.8422	0.00312807	0.00470358
702335	705709	4	111680	112905	13	25	41	24	6	34.434	32.3679	15.0943	14.1887	14.867	0.00193395	0.00273309
702335	705709	4	112905	137439	13	26	40	24	6	35.1226	31.6792	15.3962	13.8868	13.8422	0.00312807	0.00470358
702335	705709	4	137439	159299	13	27	39	24	6	35.8113	30.9906	15.6981	13.5849	12.8634	0.00494162	0.00809987
702335	705709	4	220854	228846	13	25	41	23	7	33.7453	33.0566	14.7925	14.4906	12.6012	0.0055835	0.00809987
705709	712419	4	111680	112905	13	25	40	24	7	33.9623	31.9245	15.566	14.6321	12.9583	0.00472759	0.00809987
712419	717939	4	53475	111680	13	25	39	25	7	34.1604	30.8113	16.3585	14.7547	13.2734	0.00408124	0.00470358
712419	717939	4	111680	112905	13	24	40	25	7	33.4906	31.4811	16.0377	15.0755	14.3288	0.00249014	0.00273309
712419	717939	4	112905	137439	13	25	39	25	7	34.1604	30.8113	16.3585	14.7547	13.2734	0.00408124	0.00470358
712419	717939	4	137439	159299	13	26	38	25	7	34.8302	30.1415	16.6792	14.434	12.2672	0.0065217	0.00809987
712419	717939	4	220854	228846	13	24	40	24	8	32.8208	32.1509	15.717	15.3962	12.2052	0.00671243	0.00809987
717939	763908	4	111680	112905	13	25	40	24	7	33.9623	31.9245	15.566	14.6321	12.9583	0.00472759	0.00809987
817801	832802	4	111680	112905	13	24	39	25	8	33.0189	31.0377	16.5094	15.5189	12.5155	0.00581062	0.00809987
836115	843331	4	111680	112905	13	24	39	25	8	33.0189	31.0377	16.5094	15.5189	12.5155	0.00581062	0.00809987
843331	845174	4	111680	112905	13	24	39	25	8	32.5472	30.5943	16.9811	15.9623	12.3124	0.00638619	0.00809987
845174	867718	4	112905	137439	13	24	38	26	8	32.717	29.5094	17.8019	16.0566	12.5833	0.00563002	0.00809987
867718	884506	4	757536	761549	13	33	29	31	4	40.4528	21.4906	22.9434	12.1887	12.3275	0.00634134	0.00809987
898697	909854	4	624593	628115	13	33	28	32	4	41.0943	19.9245	24.283	11.7736	12.4523	0.00598393	0.00809987
898697	909854	4	628115	675608	13	33	28	32	4	40.4717	20.5472	23.9151	12.1415	12.2752	0.00649748	0.00809987
909854	918483	4	624593	628115	13	34	29	31	3	42.3396	20.5283	23.0377	11.1698	13.8662	0.00309299	0.00470358
909854	918483	4	628115	675608	13	34	29	31	3	41.6981	21.1698	22.6887	11.5189	13.6622	0.00340298	0.00470358
909854	918483	4	675608	703523	13	33	30	30	4	40.4151	22.4528	21.9906	12.217	12.3412	0.0063013	0.00809987
924113	928259	4	624593	628115	13	33	28	32	4	41.0943	19.9245	24.283	11.7736	12.4523	0.00598393	0.00809987
924113	928259	4	628115	675608	13	33	28	32	4	40.4717	20.5472	23.9151	12.1415	12.2752	0.00649748	0.00809987
928259	931923	4	624593	628115	13	32	28	33	4	40.4717	19.6226	24.9057	12.0755	13.3809	0.00388119	0.00470358
928259	931923	4	628115	675608	13	32	28	33	4	39.8585	20.2358	24.5283	12.4528	13.192	0.00423922	0.00470358
928259	931923	4	675608	703523	13	31	29	32	5	38.6321	21.4623	23.7736	13.2075	12.1021	0.00704146	0.00809987
931923	932017	4	143592	149678	8	41	17	12	25	33.1132	25.7547	20.3774	15.8491	13.582	0.00353301	0.00470358
932017	949912	4	143592	149678	8	41	18	12	24	33.6226	26.1509	19.8679	15.4528	12.0026	0.00737422	0.00809987
1024168	1169048	4	143592	149678	8	41	18	12	24	33.6226	26.1509	19.8679	15.4528	12.0026	0.00737422	0.00809987
1420837	1425616	4	55937	59893	8	42	17	12	24	34.2453	25.5283	20.2358	15.0849	13.2258	0.00417289	0.00470358
1420837	1425616	4	59893	68058	8	43	16	12	24	34.8679	24.9057	20.6038	14.717	14.5293	0.00226648	0.00273309
1420837	1425616	4	68058	72762	8	42	17	12	24	34.2453	25.5283	20.2358	15.0849	13.2258	0.00417289	0.00470358
1420837	1425616	4	72762	76933	8	41	18	12	24	33.6226	26.1509	19.8679	15.4528	12.0026	0.00737422	0.00809987
1420837	1425616	4	76933	117278	8	41	18	11	25	33	26.7736	19.5	15.8208	13.8454	0.00312331	0.00470358
1420837	1425616	4	117278	123628	8	42	17	12	24	34.2453	25.5283	20.2358	15.0849	13.2258	0.00417289	0.00470358
1420837	1425616	4	124981	143592	8	42	17	12	24	34.2453	25.5283	20.2358	15.0849	13.2258	0.00417289	0.00470358
1420837	1425616	4	143592	149678	8	42	17	11	25	33.6226	26.1509	19.8679	15.4528	15.1461	0.00169596	0.00159351
1420837	1425616	4	149678	162490	8	42	17	12	24	34.2453	25.5283	20.2358	15.0849	13.2258	0.00417289	0.00470358
1420837	1425616	4	162490	171794	8	41	18	12	24	33.6226	26.1509	19.8679	15.4528	12.0026	0.00737422	0.00809987
1420837	1425616	4	512238	524829	8	38	21	10	26	30.5094	29.2642	18.0283	17.2925	12.1326	0.00694237	0.00809987
1425616	1429448	4	59893	68058	8	43	17	12	23	35.3962	25.283	20.0755	14.3396	12.8259	0.00502872	0.00809987
1425616	1429448	4	76933	117278	8	41	19	11	24	33.5	27.1792	19	15.4151	12.29	0.00645288	0.00809987
1425616	1429448	4	143592	149678	8	42	18	11	24	34.1321	26.5472	19.3585	15.0566	13.4867	0.00369394	0.00470358
1429448	1450518	4	143592	149678	8	41	18	12	24	33.6226	26.1509	19.8679	15.4528	12.0026	0.00737422	0.00809987
994899	1014574	7	643566	650221	16	37	18	10	25	29.2453	25.7358	18.8679	16.6038	12.7953	0.00510089	0.00809987
167731	201705	11	699603	709136	14	14	29	26	11	23	18.6604	22	17.8491	12.6063	0.00557026	0.00809987
A: first segment
B: second segment
