# Supplementary material for: A Genome-Wide Analysis Reveals No Nuclear Dobzhansky-Muller Pairs of Determinants of Speciation between S. cerevisiae and S. paradoxus, but Suggests More Complex Incompatibilities
Source: PLoS Genet. 2010 Jul 29;6(7):e1001038. doi: 10.1371/journal.pgen.1001038 (PMC2912382; doi:10.1371/journal.pgen.1001038)
Supplement: Table S6 — Significant pairs of loci in S. cerevisiae containing pairs of genes with known or predicted interactions. (0.03 MB XLS) [file pgen.1001038.s008.xls]

## Sheet: Sheet1
Table S4. Significant pairs of loci in S. cerevisiae containing pairs of genes with known or predicted interactions.
Gene_A	Gene_B	Interaction	Source	PMID
YBR142W	YIL069C	Affinity Capture-MS	Gavin AC (2006)	16429126
YBR136W	YIL066C	Dosage Rescue	Desany BA (1998)	9744871
YBR160W	YIL122W	Biochemical Activity	Ubersax JA (2003)	14574415
YBR189W	YIL133C	Affinity Capture-MS	Collins SR (2007)	17200106
YBR189W	YIL069C	Affinity Capture-MS	Collins SR (2007)	17200106
YBR234C	YIL062C	Affinity Capture-MS	Collins SR (2007)	17200106
YCR063W	YML049C	Affinity Capture-MS	Collins SR (2007)	17200106
YDR113C	YML094W	Synthetic Lethality	Sarin S (2004)	15579722
YDR108W	YML077W	Affinity Capture-MS	Collins SR (2007)	17200106
YDR108W	YML069W	Affinity Capture-MS	Krogan NJ (2006)	16554755
YDR096W	YML062C	Two-hybrid	Tronnersjo S (2007)	17043893
YDR097C	YML060W	Phenotypic Enhancement	Huang ME (2005)	15749020
YDR116C	YML025C	Affinity Capture-MS	Collins SR (2007)	17200106
YDR126W	YML071C	Synthetic Lethality	Tong AH (2004)	14764870
YDR217C	YMR190C	Phenotypic Enhancement	Myung K (2002)	11917116
YDR328C	YHR021C	Affinity Capture-MS	Tagwerker C (2006)	16432255
YDR484W	YHR004C	Phenotypic Enhancement	Schuldiner M (2005)	16269340
